# Supplementary material for: Crystal structures of trans-di­chlorido­tetra­kis­[1-(2,6-diiso­propyl­phen­yl)-1H-imidazole-κN 3]iron(II), trans-di­bromido­tetra­kis­[1-(2,6-diiso­propyl­phen­yl)-1H-imidazole-κN 3]iron(II) and trans-di­bromido­tetra­kis­[1-(2,6-diiso­propyl­phen­yl)-1H-imidazole-κN 3]iron(II) diethyl ether disolvate
Source: Acta Crystallogr Sect E Struct Rep Online. 2014 Jul 19;70(Pt 8):72–6. doi: 10.1107/S1600536814014056 (PMC4158527; doi:10.1107/S1600536814014056)
Supplement: Supplementary file 1 [file e-70-00072-sup1.cif]

##############################################################################
#                                                                            #
# This CIF contains the data in a paper accepted for publication in          #
# Acta Crystallographica Section E. It conforms to the requirements of       #
# Notes for Authors for Acta Crystallographica Section E, and has been       #
# peer reviewed under the auspices of the IUCr Commission on Journals.       #
#                                                                            #
# Full details of the Crystallographic Information File format               #
# are given in the paper "The Crystallographic Information File (CIF):       #
# a New Standard Archive File for Crystallography" by S. R. Hall, F. H.      #
# Allen and I. D. Brown [Acta Cryst. (1991), A47, 655-685].                  #
#                                                                            #
# The current version of the core CIF dictionary is obtainable from          #
# ftp://ftp.iucr.org/pub/cif_core.dic.                                       #
#                                                                            #
# Software is freely available for graphical display of the structure(s)     #
# in this CIF. For information consult the CIF software page                 #
# http://www.iucr.org/resources/cif/software.                                #
#                                                                            #
# This file may be used for bona fide research purposes within the           #
# scientific community so long as proper attribution is given to the journal # 
# article from which it was obtained.                                        #
#                                                                            #
##############################################################################
data_I
_audit_creation_method     SHELXL-2013
_database_code_depnum_ccdc_archive     'CCDC 1008173'
_chemical_name_systematic
;\
<i>trans</i>-Dichloridotetrakis[1-(2,6-diisopropylphenyl)-1<i>H</i>-\
imidazole-\k<i>N</i>^3^]iron(II)
;
_chemical_name_common     ?
_chemical_formula_moiety     'C60 H80 Cl2 Fe N8'
_chemical_formula_sum     'C60 H80 Cl2 Fe N8'
_chemical_formula_iupac     '[Fe Cl2 (C15 H20 N2)4]'
_chemical_formula_weight     1040.07
_chemical_melting_point     ?
_symmetry_space_group_name_hall     '-P 1'
_shelx_space_group_comment
;
The symmetry employed for this shelxl refinement is uniquely defined
by the following loop, which should always be used as a source of
symmetry information in preference to the above space-group names.
They are only intended as comments.
;
_space_group_crystal_system     triclinic
_space_group_name_H-M_alt     'P -1'
_space_group_name_Hall     '-P 1'
loop_
    _space_group_symop_operation_xyz
    'x, y, z'
    '-x, -y, -z'
_cell_length_a     8.877(2)
_cell_length_b     12.628(3)
_cell_length_c     13.810(4)
_cell_angle_alpha     74.68(2)
_cell_angle_beta     74.48(2)
_cell_angle_gamma     83.105(18)
_cell_volume     1436.6(7)
_cell_formula_units_Z     1
_cell_measurement_reflns_used     7147
_cell_measurement_theta_min     0.14
_cell_measurement_theta_max     24.90
_cell_measurement_temperature     173(2)
_exptl_crystal_description     block
_exptl_crystal_colour     colourless
_exptl_crystal_size_max     0.25
_exptl_crystal_size_mid     0.20
_exptl_crystal_size_min     0.15
_exptl_crystal_density_diffrn     1.202
_exptl_crystal_density_meas     ?
_exptl_crystal_density_method     ?
_exptl_crystal_F_000     556
_exptl_absorpt_coefficient_mu     0.400
_exptl_absorpt_correction_type     multi-scan
_exptl_absorpt_process_details     '(MULscanABS in PLATON; Spek, 2009)'
_shelx_estimated_absorpt_T_min     ?
_shelx_estimated_absorpt_T_max     ?
_exptl_absorpt_correction_T_min     0.9661
_exptl_absorpt_correction_T_max     1.0000
_exptl_special_details     ?
_diffrn_ambient_temperature     173(2)
_diffrn_radiation_type     MoK\a
_diffrn_radiation_wavelength     0.71073
_diffrn_radiation_source     'fine-focus sealed tube'
_diffrn_radiation_monochromator     'plane graphite'
_diffrn_measurement_device_type     'Stoe IPDS 2'
_diffrn_measurement_device     '2-circle goniometer'
_diffrn_measurement_method     '\f + \w scans'
_diffrn_detector_area_resol_mean     ?
_diffrn_reflns_number     14618
_diffrn_reflns_av_R_equivalents     0.0824
_diffrn_reflns_theta_min     1.577
_diffrn_reflns_theta_max     25.249
_diffrn_reflns_theta_full     25.242
_diffrn_measured_fraction_theta_max     1.000
_diffrn_measured_fraction_theta_full     1.000
_diffrn_reflns_limit_h_min     -10
_diffrn_reflns_limit_h_max     10
_diffrn_reflns_limit_k_min     -15
_diffrn_reflns_limit_k_max     15
_diffrn_reflns_limit_l_min     -16
_diffrn_reflns_limit_l_max     16
_refine_special_details     ?
_reflns_number_total     5214
_reflns_number_gt     3012
_reflns_threshold_expression     I>2\s(I)
_refine_ls_structure_factor_coef     Fsqd
_refine_ls_matrix_type     full
_refine_ls_R_factor_all     0.0977
_refine_ls_R_factor_gt     0.0426
_refine_ls_wR_factor_gt     0.0615
_refine_ls_wR_factor_ref     0.0693
_refine_ls_goodness_of_fit_ref     0.795
_refine_ls_restrained_S_all     0.795
_refine_ls_number_reflns     5214
_refine_ls_number_parameters     339
_refine_ls_number_restraints     4
_refine_ls_hydrogen_treatment     constr
_refine_ls_weighting_scheme     calc
_refine_ls_weighting_details
                      'w=1/[\s^2^(Fo^2^)+(0.0176P)^2^] where P=(Fo^2^+2Fc^2^)/3'
_atom_sites_solution_hydrogens     geom
_atom_sites_solution_primary     direct
_atom_sites_solution_secondary     difmap
_refine_ls_shift/su_max     0.001
_refine_ls_shift/su_mean     0.000
_refine_diff_density_max     0.233
_refine_diff_density_min     -0.191
_refine_ls_extinction_method     none
_refine_ls_extinction_coef     .
loop_
    _atom_type_symbol
    _atom_type_description
    _atom_type_scat_dispersion_real
    _atom_type_scat_dispersion_imag
    _atom_type_scat_source
    'C' 'C' 0.0033 0.0016
                         'International Tables Vol C Tables 4.2.6.8 and 6.1.1.4'
    'H' 'H' 0.0000 0.0000
                         'International Tables Vol C Tables 4.2.6.8 and 6.1.1.4'
    'Cl' 'Cl' 0.1484 0.1585
                         'International Tables Vol C Tables 4.2.6.8 and 6.1.1.4'
    'Fe' 'Fe' 0.3463 0.8444
                         'International Tables Vol C Tables 4.2.6.8 and 6.1.1.4'
    'N' 'N' 0.0061 0.0033
                         'International Tables Vol C Tables 4.2.6.8 and 6.1.1.4'
_computing_data_collection     'X-AREA (Stoe & Cie, 2006)'
_computing_cell_refinement     'X-AREA (Stoe & Cie, 2006)'
_computing_data_reduction     'X-RED32 (Stoe & Cie, 2006)'
_computing_structure_solution     'SHELXS97 (Sheldrick, 2008)'
_computing_structure_refinement     'SHELXL2013 (Sheldrick, 2008)'
_computing_molecular_graphics
                 'PLATON  (Spek, 2009) and Mercury (Macrae <i>et al.</i>, 2008)'
_computing_publication_material
;
SHELXL-2013 (Sheldrick, 2008), PLATON (Spek, 2009) and
publCIF (Westrip, 2010)
;
loop_
    _atom_site_type_symbol
    _atom_site_label
    _atom_site_fract_x
    _atom_site_fract_y
    _atom_site_fract_z
    _atom_site_U_iso_or_equiv
    _atom_site_adp_type
    _atom_site_calc_flag
    _atom_site_occupancy
    _atom_site_disorder_assembly
    _atom_site_disorder_group
    Fe Fe1 0.5000 0.0000 0.5000 0.02088(16) Uani d 1 . .
    Cl Cl1 0.70366(8) -0.15905(5) 0.50114(5) 0.02791(18) Uani d 1 . .
    N N1 0.5146(2) 0.01056(16) 0.33706(16) 0.0268(5) Uani d 1 . .
    N N2 0.4532(3) 0.06854(17) 0.18661(15) 0.0276(5) Uani d 1 . .
    N N3 0.3206(2) -0.11518(16) 0.53380(15) 0.0242(5) Uani d 1 . .
    N N4 0.2109(2) -0.26733(16) 0.54788(16) 0.0253(5) Uani d 1 . .
    C C1 0.4309(3) 0.0828(2) 0.28262(19) 0.0272(7) Uani d 1 . .
    H H1 0.3626 0.1386 0.3081 0.033 Uiso calc 1 . .
    C C2 0.5931(3) -0.0546(2) 0.2729(2) 0.0353(7) Uani d 1 . .
    H H2 0.6631 -0.1152 0.2910 0.042 Uiso calc 1 . .
    C C3 0.5573(3) -0.0208(2) 0.1802(2) 0.0364(7) Uani d 1 . .
    H H3 0.5960 -0.0522 0.1223 0.044 Uiso calc 1 . .
    C C4 0.3853(3) 0.1369(2) 0.10628(19) 0.0287(7) Uani d 1 . .
    C C5 0.2450(3) 0.1095(2) 0.09679(19) 0.0326(7) Uani d 1 . .
    C C6 0.1819(4) 0.1781(2) 0.0180(2) 0.0435(8) Uani d 1 . .
    H H6 0.0857 0.1619 0.0087 0.052 Uiso calc 1 . .
    C C7 0.2585(4) 0.2685(3) -0.0459(2) 0.0500(9) Uani d 1 . .
    H H7 0.2158 0.3134 -0.1001 0.060 Uiso calc 1 . .
    C C8 0.3955(4) 0.2953(2) -0.0330(2) 0.0474(8) Uani d 1 . .
    H H8 0.4447 0.3595 -0.0772 0.057 Uiso calc 1 . .
    C C9 0.4638(3) 0.2302(2) 0.0439(2) 0.0355(7) Uani d 1 . .
    C C10 0.1572(4) 0.0119(2) 0.1701(2) 0.0423(8) Uani d 1 . .
    H H10A 0.2349 -0.0377 0.2039 0.051 Uiso calc 0.727(13) A 1
    H H10B 0.2081 -0.0198 0.2287 0.051 Uiso calc 0.273(13) A 2
    C C11A 0.0312(9) 0.0456(5) 0.2559(6) 0.0590(19) Uani d 0.727(13) A 1
    H H11A 0.0779 0.0835 0.2933 0.088 Uiso calc 0.727(13) A 1
    H H11B -0.0186 -0.0199 0.3039 0.088 Uiso calc 0.727(13) A 1
    H H11C -0.0475 0.0951 0.2262 0.088 Uiso calc 0.727(13) A 1
    C C12A 0.0892(13) -0.0560(8) 0.1187(8) 0.078(3) Uani d 0.727(13) A 1
    H H12A 0.0538 -0.1247 0.1687 0.117 Uiso calc 0.727(13) A 1
    H H12B 0.1694 -0.0728 0.0598 0.117 Uiso calc 0.727(13) A 1
    H H12C 0.0002 -0.0146 0.0944 0.117 Uiso calc 0.727(13) A 1
    C C11B -0.0112(19) 0.0578(14) 0.2122(15) 0.0590(19) Uani d 0.273(13) A 2
    H H11D -0.0654 0.0800 0.1562 0.088 Uiso calc 0.273(13) A 2
    H H11E -0.0058 0.1216 0.2387 0.088 Uiso calc 0.273(13) A 2
    H H11F -0.0687 0.0008 0.2682 0.088 Uiso calc 0.273(13) A 2
    C C12B 0.159(4) -0.073(2) 0.112(3) 0.078(3) Uani d 0.273(13) A 2
    H H12D 0.1249 -0.0384 0.0489 0.117 Uiso calc 0.273(13) A 2
    H H12E 0.0880 -0.1302 0.1559 0.117 Uiso calc 0.273(13) A 2
    H H12F 0.2656 -0.1056 0.0946 0.117 Uiso calc 0.273(13) A 2
    C C13 0.6097(4) 0.2615(2) 0.0631(2) 0.0444(8) Uani d 1 . .
    H H13 0.6631 0.1923 0.0958 0.053 Uiso calc 1 . .
    C C14 0.5694(4) 0.3354(3) 0.1394(3) 0.0716(11) Uani d 1 . .
    H H14A 0.5236 0.4063 0.1075 0.086 Uiso calc 1 . .
    H H14B 0.6648 0.3473 0.1572 0.086 Uiso calc 1 . .
    H H14C 0.4939 0.3000 0.2024 0.086 Uiso calc 1 . .
    C C15 0.7269(4) 0.3182(3) -0.0346(3) 0.0669(11) Uani d 1 . .
    H H15A 0.7469 0.2747 -0.0863 0.080 Uiso calc 1 . .
    H H15B 0.8251 0.3247 -0.0174 0.080 Uiso calc 1 . .
    H H15C 0.6839 0.3917 -0.0626 0.080 Uiso calc 1 . .
    C C16 0.3362(3) -0.2225(2) 0.55469(18) 0.0253(6) Uani d 1 . .
    H H16 0.4257 -0.2639 0.5726 0.030 Uiso calc 1 . .
    C C17 0.1766(3) -0.0894(2) 0.5126(2) 0.0301(7) Uani d 1 . .
    H H17 0.1321 -0.0168 0.4946 0.036 Uiso calc 1 . .
    C C18 0.1064(3) -0.1826(2) 0.5210(2) 0.0308(7) Uani d 1 . .
    H H18 0.0063 -0.1879 0.5105 0.037 Uiso calc 1 . .
    C C19 0.1907(3) -0.38269(19) 0.5634(2) 0.0259(6) Uani d 1 . .
    C C20 0.2662(3) -0.4342(2) 0.4836(2) 0.0309(7) Uani d 1 . .
    C C21 0.2407(3) -0.5445(2) 0.5010(2) 0.0385(7) Uani d 1 . .
    H H21 0.2882 -0.5822 0.4484 0.046 Uiso calc 1 . .
    C C22 0.1479(4) -0.6007(2) 0.5928(2) 0.0450(8) Uani d 1 . .
    H H22 0.1314 -0.6762 0.6027 0.054 Uiso calc 1 . .
    C C23 0.0796(3) -0.5482(2) 0.6698(2) 0.0381(7) Uani d 1 . .
    H H23 0.0175 -0.5885 0.7332 0.046 Uiso calc 1 . .
    C C24 0.0987(3) -0.4372(2) 0.6576(2) 0.0292(6) Uani d 1 . .
    C C25 0.3709(3) -0.3722(2) 0.3836(2) 0.0350(7) Uani d 1 . .
    H H25 0.4332 -0.3231 0.4023 0.042 Uiso calc 1 . .
    C C26 0.2778(4) -0.2999(3) 0.3121(2) 0.0568(10) Uani d 1 . .
    H H26A 0.2138 -0.3454 0.2931 0.068 Uiso calc 1 . .
    H H26B 0.3494 -0.2599 0.2494 0.068 Uiso calc 1 . .
    H H26C 0.2095 -0.2472 0.3472 0.068 Uiso calc 1 . .
    C C27 0.4861(4) -0.4467(3) 0.3262(2) 0.0492(9) Uani d 1 . .
    H H27C 0.5622 -0.4022 0.2696 0.059 Uiso calc 1 . .
    H H27B 0.4297 -0.4885 0.2979 0.059 Uiso calc 1 . .
    H H27A 0.5410 -0.4977 0.3741 0.059 Uiso calc 1 . .
    C C28 0.0214(3) -0.3808(2) 0.7438(2) 0.0333(7) Uani d 1 . .
    H H28 0.0714 -0.3092 0.7274 0.040 Uiso calc 1 . .
    C C29 0.0445(4) -0.4470(2) 0.8487(2) 0.0455(8) Uani d 1 . .
    H H29A -0.0148 -0.5135 0.8710 0.055 Uiso calc 1 . .
    H H29B 0.0071 -0.4024 0.8996 0.055 Uiso calc 1 . .
    H H29C 0.1559 -0.4676 0.8429 0.055 Uiso calc 1 . .
    C C30 -0.1511(3) -0.3555(3) 0.7483(2) 0.0472(8) Uani d 1 . .
    H H30C -0.1980 -0.3158 0.8023 0.057 Uiso calc 1 . .
    H H30B -0.2034 -0.4244 0.7644 0.057 Uiso calc 1 . .
    H H30A -0.1636 -0.3099 0.6812 0.057 Uiso calc 1 . .
loop_
    _atom_site_aniso_label
    _atom_site_aniso_U_11
    _atom_site_aniso_U_22
    _atom_site_aniso_U_33
    _atom_site_aniso_U_12
    _atom_site_aniso_U_13
    _atom_site_aniso_U_23
    Fe1 0.0218(4) 0.0163(3) 0.0257(3) -0.0025(3) -0.0081(3) -0.0043(3)
    Cl1 0.0265(4) 0.0220(4) 0.0379(4) 0.0027(3) -0.0120(3) -0.0093(3)
    N1 0.0268(14) 0.0244(12) 0.0299(12) 0.0021(10) -0.0099(10) -0.0066(10)
    N2 0.0325(14) 0.0284(12) 0.0217(12) 0.0013(11) -0.0088(10) -0.0047(10)
    N3 0.0211(13) 0.0185(12) 0.0329(12) -0.0032(9) -0.0086(10) -0.0030(10)
    N4 0.0213(13) 0.0189(11) 0.0373(13) -0.0039(10) -0.0096(10) -0.0062(10)
    C1 0.0306(17) 0.0260(15) 0.0248(15) 0.0020(13) -0.0061(13) -0.0080(12)
    C2 0.0389(19) 0.0299(16) 0.0362(17) 0.0103(14) -0.0113(14) -0.0095(14)
    C3 0.045(2) 0.0317(16) 0.0340(17) 0.0107(15) -0.0116(14) -0.0141(13)
    C4 0.0371(18) 0.0250(15) 0.0231(15) 0.0061(13) -0.0082(13) -0.0069(12)
    C5 0.0391(19) 0.0339(16) 0.0271(15) 0.0023(14) -0.0090(14) -0.0121(13)
    C6 0.045(2) 0.050(2) 0.0411(18) 0.0104(16) -0.0220(16) -0.0140(16)
    C7 0.069(3) 0.044(2) 0.0357(18) 0.0143(18) -0.0220(18) -0.0054(16)
    C8 0.064(2) 0.0342(18) 0.0362(18) -0.0012(17) -0.0106(17) 0.0024(14)
    C9 0.0412(19) 0.0334(17) 0.0276(15) -0.0013(14) -0.0012(14) -0.0074(13)
    C10 0.045(2) 0.0419(18) 0.0443(18) -0.0084(15) -0.0189(16) -0.0069(15)
    C11A 0.076(4) 0.051(3) 0.041(4) -0.019(3) 0.001(3) -0.006(3)
    C12A 0.112(10) 0.050(4) 0.073(3) -0.019(5) -0.008(7) -0.025(3)
    C11B 0.076(4) 0.051(3) 0.041(4) -0.019(3) 0.001(3) -0.006(3)
    C12B 0.112(10) 0.050(4) 0.073(3) -0.019(5) -0.008(7) -0.025(3)
    C13 0.046(2) 0.0368(18) 0.0445(19) -0.0098(15) -0.0051(16) -0.0018(15)
    C14 0.060(3) 0.074(3) 0.089(3) -0.027(2) -0.007(2) -0.035(2)
    C15 0.059(3) 0.064(2) 0.064(2) -0.014(2) 0.001(2) -0.0027(19)
    C16 0.0206(16) 0.0251(15) 0.0303(16) -0.0025(12) -0.0099(13) -0.0026(12)
    C17 0.0248(16) 0.0184(14) 0.0446(17) 0.0005(12) -0.0095(14) -0.0032(12)
    C18 0.0214(16) 0.0219(15) 0.0510(18) 0.0021(12) -0.0145(14) -0.0077(13)
    C19 0.0239(16) 0.0168(13) 0.0410(16) -0.0021(12) -0.0127(13) -0.0084(12)
    C20 0.0285(17) 0.0274(15) 0.0386(16) -0.0017(12) -0.0094(13) -0.0097(13)
    C21 0.041(2) 0.0302(17) 0.0468(19) -0.0017(14) -0.0055(16) -0.0195(14)
    C22 0.052(2) 0.0234(16) 0.059(2) -0.0089(15) -0.0063(18) -0.0134(15)
    C23 0.041(2) 0.0232(16) 0.0449(18) -0.0090(14) 0.0001(15) -0.0074(14)
    C24 0.0247(16) 0.0211(14) 0.0395(16) -0.0043(12) -0.0061(13) -0.0042(12)
    C25 0.0353(18) 0.0357(17) 0.0360(16) -0.0063(13) -0.0062(14) -0.0127(13)
    C26 0.056(2) 0.057(2) 0.046(2) 0.0057(19) -0.0088(18) -0.0019(17)
    C27 0.042(2) 0.061(2) 0.0399(19) 0.0060(17) -0.0046(16) -0.0137(17)
    C28 0.0331(18) 0.0251(15) 0.0400(17) -0.0061(13) -0.0031(14) -0.0091(13)
    C29 0.050(2) 0.0449(19) 0.0418(18) -0.0058(16) -0.0098(16) -0.0114(15)
    C30 0.044(2) 0.050(2) 0.0468(19) 0.0050(16) -0.0052(16) -0.0186(16)
_geom_special_details
;
 All esds (except the esd in the dihedral angle between two l.s. planes)
 are estimated using the full covariance matrix.  The cell esds are taken
 into account individually in the estimation of esds in distances, angles
 and torsion angles; correlations between esds in cell parameters are only
 used when they are defined by crystal symmetry.  An approximate (isotropic)
 treatment of cell esds is used for estimating esds involving l.s. planes.
;
loop_
    _geom_bond_atom_site_label_1
    _geom_bond_atom_site_label_2
    _geom_bond_site_symmetry_2
    _geom_bond_distance
    _geom_bond_publ_flag
    Fe1 N3 . 2.161(2) ?
    Fe1 N3 2_656 2.161(2) ?
    Fe1 N1 . 2.188(2) ?
    Fe1 N1 2_656 2.188(2) ?
    Fe1 Cl1 . 2.5356(9) ?
    Fe1 Cl1 2_656 2.5356(9) ?
    N1 C1 . 1.313(3) ?
    N1 C2 . 1.365(3) ?
    N2 C1 . 1.344(3) ?
    N2 C3 . 1.376(3) ?
    N2 C4 . 1.437(3) ?
    N3 C16 . 1.307(3) ?
    N3 C17 . 1.369(3) ?
    N4 C16 . 1.342(3) ?
    N4 C18 . 1.371(3) ?
    N4 C19 . 1.441(3) ?
    C1 H1 . 0.9500 ?
    C2 C3 . 1.349(4) ?
    C2 H2 . 0.9500 ?
    C3 H3 . 0.9500 ?
    C4 C5 . 1.379(4) ?
    C4 C9 . 1.399(4) ?
    C5 C6 . 1.400(3) ?
    C5 C10 . 1.517(4) ?
    C6 C7 . 1.370(4) ?
    C6 H6 . 0.9500 ?
    C7 C8 . 1.368(4) ?
    C7 H7 . 0.9500 ?
    C8 C9 . 1.390(4) ?
    C8 H8 . 0.9500 ?
    C9 C13 . 1.505(4) ?
    C10 C12B . 1.489(17) ?
    C10 C11A . 1.509(6) ?
    C10 C12A . 1.509(8) ?
    C10 C11B . 1.553(14) ?
    C10 H10A . 1.0000 ?
    C10 H10B . 1.0000 ?
    C11A H11A . 0.9800 ?
    C11A H11B . 0.9800 ?
    C11A H11C . 0.9800 ?
    C12A H12A . 0.9800 ?
    C12A H12B . 0.9800 ?
    C12A H12C . 0.9800 ?
    C11B H11D . 0.9800 ?
    C11B H11E . 0.9800 ?
    C11B H11F . 0.9800 ?
    C12B H12D . 0.9800 ?
    C12B H12E . 0.9800 ?
    C12B H12F . 0.9800 ?
    C13 C15 . 1.527(4) ?
    C13 C14 . 1.532(4) ?
    C13 H13 . 1.0000 ?
    C14 H14A . 0.9800 ?
    C14 H14B . 0.9800 ?
    C14 H14C . 0.9800 ?
    C15 H15A . 0.9800 ?
    C15 H15B . 0.9800 ?
    C15 H15C . 0.9800 ?
    C16 H16 . 0.9500 ?
    C17 C18 . 1.362(4) ?
    C17 H17 . 0.9500 ?
    C18 H18 . 0.9500 ?
    C19 C24 . 1.387(4) ?
    C19 C20 . 1.403(4) ?
    C20 C21 . 1.385(4) ?
    C20 C25 . 1.517(4) ?
    C21 C22 . 1.377(4) ?
    C21 H21 . 0.9500 ?
    C22 C23 . 1.367(4) ?
    C22 H22 . 0.9500 ?
    C23 C24 . 1.393(4) ?
    C23 H23 . 0.9500 ?
    C24 C28 . 1.512(4) ?
    C25 C26 . 1.508(4) ?
    C25 C27 . 1.513(4) ?
    C25 H25 . 1.0000 ?
    C26 H26A . 0.9800 ?
    C26 H26B . 0.9800 ?
    C26 H26C . 0.9800 ?
    C27 H27C . 0.9800 ?
    C27 H27B . 0.9800 ?
    C27 H27A . 0.9800 ?
    C28 C30 . 1.515(4) ?
    C28 C29 . 1.522(4) ?
    C28 H28 . 1.0000 ?
    C29 H29A . 0.9800 ?
    C29 H29B . 0.9800 ?
    C29 H29C . 0.9800 ?
    C30 H30C . 0.9800 ?
    C30 H30B . 0.9800 ?
    C30 H30A . 0.9800 ?
loop_
    _geom_angle_atom_site_label_1
    _geom_angle_atom_site_label_2
    _geom_angle_atom_site_label_3
    _geom_angle_site_symmetry_1
    _geom_angle_site_symmetry_3
    _geom_angle
    _geom_angle_publ_flag
    N3 Fe1 N3 . 2_656 180.0 ?
    N3 Fe1 N1 . . 85.67(8) ?
    N3 Fe1 N1 2_656 . 94.33(8) ?
    N3 Fe1 N1 . 2_656 94.33(8) ?
    N3 Fe1 N1 2_656 2_656 85.67(8) ?
    N1 Fe1 N1 . 2_656 180.0 ?
    N3 Fe1 Cl1 . . 89.14(6) ?
    N3 Fe1 Cl1 2_656 . 90.86(6) ?
    N1 Fe1 Cl1 . . 89.63(6) ?
    N1 Fe1 Cl1 2_656 . 90.37(6) ?
    N3 Fe1 Cl1 . 2_656 90.86(6) ?
    N3 Fe1 Cl1 2_656 2_656 89.14(6) ?
    N1 Fe1 Cl1 . 2_656 90.37(6) ?
    N1 Fe1 Cl1 2_656 2_656 89.63(6) ?
    Cl1 Fe1 Cl1 . 2_656 180.0 ?
    C1 N1 C2 . . 105.1(2) ?
    C1 N1 Fe1 . . 123.17(17) ?
    C2 N1 Fe1 . . 131.53(16) ?
    C1 N2 C3 . . 106.4(2) ?
    C1 N2 C4 . . 126.0(2) ?
    C3 N2 C4 . . 127.5(2) ?
    C16 N3 C17 . . 105.2(2) ?
    C16 N3 Fe1 . . 127.93(17) ?
    C17 N3 Fe1 . . 125.16(16) ?
    C16 N4 C18 . . 107.2(2) ?
    C16 N4 C19 . . 126.7(2) ?
    C18 N4 C19 . . 126.1(2) ?
    N1 C1 N2 . . 112.1(2) ?
    N1 C1 H1 . . 124.0 ?
    N2 C1 H1 . . 124.0 ?
    C3 C2 N1 . . 110.5(2) ?
    C3 C2 H2 . . 124.8 ?
    N1 C2 H2 . . 124.8 ?
    C2 C3 N2 . . 105.9(2) ?
    C2 C3 H3 . . 127.0 ?
    N2 C3 H3 . . 127.0 ?
    C5 C4 C9 . . 123.6(2) ?
    C5 C4 N2 . . 118.8(2) ?
    C9 C4 N2 . . 117.5(3) ?
    C4 C5 C6 . . 117.3(3) ?
    C4 C5 C10 . . 122.4(2) ?
    C6 C5 C10 . . 120.3(3) ?
    C7 C6 C5 . . 120.2(3) ?
    C7 C6 H6 . . 119.9 ?
    C5 C6 H6 . . 119.9 ?
    C8 C7 C6 . . 121.2(3) ?
    C8 C7 H7 . . 119.4 ?
    C6 C7 H7 . . 119.4 ?
    C7 C8 C9 . . 121.1(3) ?
    C7 C8 H8 . . 119.4 ?
    C9 C8 H8 . . 119.4 ?
    C8 C9 C4 . . 116.5(3) ?
    C8 C9 C13 . . 122.0(3) ?
    C4 C9 C13 . . 121.5(2) ?
    C12B C10 C5 . . 109.1(14) ?
    C11A C10 C5 . . 111.8(3) ?
    C11A C10 C12A . . 109.9(4) ?
    C5 C10 C12A . . 114.9(5) ?
    C12B C10 C11B . . 112.4(13) ?
    C5 C10 C11B . . 105.9(7) ?
    C11A C10 H10A . . 106.6 ?
    C5 C10 H10A . . 106.6 ?
    C12A C10 H10A . . 106.6 ?
    C12B C10 H10B . . 109.8 ?
    C5 C10 H10B . . 109.8 ?
    C11B C10 H10B . . 109.8 ?
    C10 C11A H11A . . 109.5 ?
    C10 C11A H11B . . 109.5 ?
    H11A C11A H11B . . 109.5 ?
    C10 C11A H11C . . 109.5 ?
    H11A C11A H11C . . 109.5 ?
    H11B C11A H11C . . 109.5 ?
    C10 C12A H12A . . 109.5 ?
    C10 C12A H12B . . 109.5 ?
    H12A C12A H12B . . 109.5 ?
    C10 C12A H12C . . 109.5 ?
    H12A C12A H12C . . 109.5 ?
    H12B C12A H12C . . 109.5 ?
    C10 C11B H11D . . 109.5 ?
    C10 C11B H11E . . 109.5 ?
    H11D C11B H11E . . 109.5 ?
    C10 C11B H11F . . 109.5 ?
    H11D C11B H11F . . 109.5 ?
    H11E C11B H11F . . 109.5 ?
    C10 C12B H12D . . 109.5 ?
    C10 C12B H12E . . 109.5 ?
    H12D C12B H12E . . 109.5 ?
    C10 C12B H12F . . 109.5 ?
    H12D C12B H12F . . 109.5 ?
    H12E C12B H12F . . 109.5 ?
    C9 C13 C15 . . 114.4(3) ?
    C9 C13 C14 . . 111.1(3) ?
    C15 C13 C14 . . 108.7(3) ?
    C9 C13 H13 . . 107.5 ?
    C15 C13 H13 . . 107.5 ?
    C14 C13 H13 . . 107.5 ?
    C13 C14 H14A . . 109.5 ?
    C13 C14 H14B . . 109.5 ?
    H14A C14 H14B . . 109.5 ?
    C13 C14 H14C . . 109.5 ?
    H14A C14 H14C . . 109.5 ?
    H14B C14 H14C . . 109.5 ?
    C13 C15 H15A . . 109.5 ?
    C13 C15 H15B . . 109.5 ?
    H15A C15 H15B . . 109.5 ?
    C13 C15 H15C . . 109.5 ?
    H15A C15 H15C . . 109.5 ?
    H15B C15 H15C . . 109.5 ?
    N3 C16 N4 . . 112.0(2) ?
    N3 C16 H16 . . 124.0 ?
    N4 C16 H16 . . 124.0 ?
    C18 C17 N3 . . 110.3(2) ?
    C18 C17 H17 . . 124.9 ?
    N3 C17 H17 . . 124.9 ?
    C17 C18 N4 . . 105.3(2) ?
    C17 C18 H18 . . 127.4 ?
    N4 C18 H18 . . 127.4 ?
    C24 C19 C20 . . 123.5(2) ?
    C24 C19 N4 . . 117.9(2) ?
    C20 C19 N4 . . 118.5(2) ?
    C21 C20 C19 . . 116.6(2) ?
    C21 C20 C25 . . 121.9(3) ?
    C19 C20 C25 . . 121.6(2) ?
    C22 C21 C20 . . 121.5(3) ?
    C22 C21 H21 . . 119.3 ?
    C20 C21 H21 . . 119.3 ?
    C23 C22 C21 . . 120.2(3) ?
    C23 C22 H22 . . 119.9 ?
    C21 C22 H22 . . 119.9 ?
    C22 C23 C24 . . 121.7(3) ?
    C22 C23 H23 . . 119.2 ?
    C24 C23 H23 . . 119.2 ?
    C19 C24 C23 . . 116.6(3) ?
    C19 C24 C28 . . 122.7(2) ?
    C23 C24 C28 . . 120.7(2) ?
    C26 C25 C27 . . 109.4(2) ?
    C26 C25 C20 . . 112.0(2) ?
    C27 C25 C20 . . 113.2(2) ?
    C26 C25 H25 . . 107.3 ?
    C27 C25 H25 . . 107.3 ?
    C20 C25 H25 . . 107.3 ?
    C25 C26 H26A . . 109.5 ?
    C25 C26 H26B . . 109.5 ?
    H26A C26 H26B . . 109.5 ?
    C25 C26 H26C . . 109.5 ?
    H26A C26 H26C . . 109.5 ?
    H26B C26 H26C . . 109.5 ?
    C25 C27 H27C . . 109.5 ?
    C25 C27 H27B . . 109.5 ?
    H27C C27 H27B . . 109.5 ?
    C25 C27 H27A . . 109.5 ?
    H27C C27 H27A . . 109.5 ?
    H27B C27 H27A . . 109.5 ?
    C24 C28 C30 . . 110.7(2) ?
    C24 C28 C29 . . 112.6(2) ?
    C30 C28 C29 . . 110.6(2) ?
    C24 C28 H28 . . 107.6 ?
    C30 C28 H28 . . 107.6 ?
    C29 C28 H28 . . 107.6 ?
    C28 C29 H29A . . 109.5 ?
    C28 C29 H29B . . 109.5 ?
    H29A C29 H29B . . 109.5 ?
    C28 C29 H29C . . 109.5 ?
    H29A C29 H29C . . 109.5 ?
    H29B C29 H29C . . 109.5 ?
    C28 C30 H30C . . 109.5 ?
    C28 C30 H30B . . 109.5 ?
    H30C C30 H30B . . 109.5 ?
    C28 C30 H30A . . 109.5 ?
    H30C C30 H30A . . 109.5 ?
    H30B C30 H30A . . 109.5 ?
loop_
    _geom_torsion_atom_site_label_1
    _geom_torsion_atom_site_label_2
    _geom_torsion_atom_site_label_3
    _geom_torsion_atom_site_label_4
    _geom_torsion_site_symmetry_1
    _geom_torsion_site_symmetry_2
    _geom_torsion_site_symmetry_3
    _geom_torsion_site_symmetry_4
    _geom_torsion
    _geom_torsion_publ_flag
    C2 N1 C1 N2 . . . . -0.9(3) ?
    Fe1 N1 C1 N2 . . . . -176.06(17) ?
    C3 N2 C1 N1 . . . . 1.0(3) ?
    C4 N2 C1 N1 . . . . -176.7(2) ?
    C1 N1 C2 C3 . . . . 0.5(3) ?
    Fe1 N1 C2 C3 . . . . 175.1(2) ?
    N1 C2 C3 N2 . . . . 0.1(3) ?
    C1 N2 C3 C2 . . . . -0.6(3) ?
    C4 N2 C3 C2 . . . . 177.1(3) ?
    C1 N2 C4 C5 . . . . -92.0(3) ?
    C3 N2 C4 C5 . . . . 90.8(3) ?
    C1 N2 C4 C9 . . . . 86.0(3) ?
    C3 N2 C4 C9 . . . . -91.3(3) ?
    C9 C4 C5 C6 . . . . 1.9(4) ?
    N2 C4 C5 C6 . . . . 179.8(2) ?
    C9 C4 C5 C10 . . . . -175.9(3) ?
    N2 C4 C5 C10 . . . . 1.9(4) ?
    C4 C5 C6 C7 . . . . -0.2(4) ?
    C10 C5 C6 C7 . . . . 177.6(3) ?
    C5 C6 C7 C8 . . . . -1.5(5) ?
    C6 C7 C8 C9 . . . . 1.6(5) ?
    C7 C8 C9 C4 . . . . 0.0(4) ?
    C7 C8 C9 C13 . . . . -176.6(3) ?
    C5 C4 C9 C8 . . . . -1.8(4) ?
    N2 C4 C9 C8 . . . . -179.7(2) ?
    C5 C4 C9 C13 . . . . 174.8(3) ?
    N2 C4 C9 C13 . . . . -3.0(4) ?
    C4 C5 C10 C12B . . . . -112.5(13) ?
    C6 C5 C10 C12B . . . . 69.8(14) ?
    C4 C5 C10 C11A . . . . 96.3(5) ?
    C6 C5 C10 C11A . . . . -81.4(5) ?
    C4 C5 C10 C12A . . . . -137.6(5) ?
    C6 C5 C10 C12A . . . . 44.7(6) ?
    C4 C5 C10 C11B . . . . 126.4(9) ?
    C6 C5 C10 C11B . . . . -51.4(9) ?
    C8 C9 C13 C15 . . . . -35.7(4) ?
    C4 C9 C13 C15 . . . . 147.8(3) ?
    C8 C9 C13 C14 . . . . 87.8(3) ?
    C4 C9 C13 C14 . . . . -88.7(3) ?
    C17 N3 C16 N4 . . . . 0.2(3) ?
    Fe1 N3 C16 N4 . . . . -165.34(16) ?
    C18 N4 C16 N3 . . . . -0.3(3) ?
    C19 N4 C16 N3 . . . . 178.4(2) ?
    C16 N3 C17 C18 . . . . 0.0(3) ?
    Fe1 N3 C17 C18 . . . . 166.01(18) ?
    N3 C17 C18 N4 . . . . -0.1(3) ?
    C16 N4 C18 C17 . . . . 0.2(3) ?
    C19 N4 C18 C17 . . . . -178.5(2) ?
    C16 N4 C19 C24 . . . . 101.2(3) ?
    C18 N4 C19 C24 . . . . -80.3(3) ?
    C16 N4 C19 C20 . . . . -77.9(3) ?
    C18 N4 C19 C20 . . . . 100.5(3) ?
    C24 C19 C20 C21 . . . . 2.3(4) ?
    N4 C19 C20 C21 . . . . -178.6(2) ?
    C24 C19 C20 C25 . . . . -177.5(2) ?
    N4 C19 C20 C25 . . . . 1.6(4) ?
    C19 C20 C21 C22 . . . . -1.1(4) ?
    C25 C20 C21 C22 . . . . 178.7(3) ?
    C20 C21 C22 C23 . . . . -0.6(5) ?
    C21 C22 C23 C24 . . . . 1.2(5) ?
    C20 C19 C24 C23 . . . . -1.8(4) ?
    N4 C19 C24 C23 . . . . 179.2(2) ?
    C20 C19 C24 C28 . . . . 178.5(2) ?
    N4 C19 C24 C28 . . . . -0.6(4) ?
    C22 C23 C24 C19 . . . . 0.0(4) ?
    C22 C23 C24 C28 . . . . 179.8(3) ?
    C21 C20 C25 C26 . . . . 102.9(3) ?
    C19 C20 C25 C26 . . . . -77.3(3) ?
    C21 C20 C25 C27 . . . . -21.3(4) ?
    C19 C20 C25 C27 . . . . 158.4(3) ?
    C19 C24 C28 C30 . . . . 102.5(3) ?
    C23 C24 C28 C30 . . . . -77.3(3) ?
    C19 C24 C28 C29 . . . . -133.2(3) ?
    C23 C24 C28 C29 . . . . 47.0(4) ?
loop_
    _geom_hbond_atom_site_label_D
    _geom_hbond_atom_site_label_H
    _geom_hbond_atom_site_label_A
    _geom_hbond_site_symmetry_A
    _geom_hbond_distance_DH
    _geom_hbond_distance_HA
    _geom_hbond_distance_DA
    _geom_hbond_angle_DHA
    _geom_hbond_publ_flag
    C1 H1 Cl1 2_656 0.95 2.62 3.257(3) 125 yes
    C2 H2 Cl1 . 0.95 2.92 3.433(3) 115 yes
    C16 H16 Cl1 . 0.95 2.76 3.294(3) 117 yes
    C17 H17 Cl1 2_656 0.95 2.82 3.375(3) 118 yes
    C18 H18 Cl1 1_455 0.95 2.70 3.629(3) 166 yes
    C27 H27A Cg4 2_646 0.98 2.79 3.562(4) 136 yes
    C30 H30C Cg3 2_556 0.98 2.92 3.901(4) 176 yes
_shelx_hkl_file
;
 -11  -5   1   -2.25   36.75
  11   5  -1    5.16   36.14
  11   4  -1   -5.77   35.54
 -11  -4   1    1.10   35.25
  11   4  -2   -0.54   35.78
 -11  -4   2   18.19   36.23
 -11  -3   1    4.35   34.41
 -11  -3   1    3.83   34.22
 -11  -3   2    3.03   35.41
 -11  -3   2   27.41   35.58
 -11  -2   1   41.77   42.50
 -11  -2   1   32.82   34.59
 -11  -2   2   19.77   36.11
 -11  -2   2   14.98   35.07
 -11  -1   1   27.10   34.21
 -11  -1   1   27.26   41.71
 -11  -1   2   37.98   35.43
 -11  -1   2   30.23   35.83
 -11  -1   3   27.19   37.08
 -11  -1   3   11.24   36.68
 -11   0   1    2.91   33.96
 -11   0   1    9.99   48.39
 -11   0   1    9.84   34.02
 -11   0   2  -14.95   35.80
 -11   0   2  -15.59   36.40
 -11   0   3    3.07   36.22
 -11   0   3    7.13   36.51
 -11   1   0   31.12   41.27
 -11   1   0   16.87   33.50
 -11   1   0   22.87   41.20
 -11   1   1    5.65   34.14
 -11   1   1   18.14   42.91
 -11   1   1   -2.48   34.57
 -11   1   2    5.29   35.64
 -11   1   2    4.09   43.74
 -11   1   2   -9.31   44.30
 -11   1   3    0.32   36.35
 -11   2   0   18.47   34.48
 -11   2   0   22.31   41.82
 -11   2   0   17.08   41.88
 -11   2   1   23.27   34.68
 -11   2   1   21.31   42.75
 -11   2   1    5.40   35.33
 -11   2   2    8.43   43.98
 -11   2   2   13.41   44.27
 -11   2   2   -2.69   36.81
 -11   3   0    7.73   34.18
 -11   3   0   19.51   35.00
 -11   3   0   24.40   42.39
 -11   3   1   -5.92   35.23
 -11   3   1   -0.96   34.76
 -11   3   1   11.91   35.57
 -11   3   2    3.03   36.54
 -11   3   2  -12.07   37.22
 -11   3   2   -1.94   37.16
 -11   4   0   27.14   43.88
 -11   4   0    0.47   36.11
 -11   4   0   17.91   36.49
 -11   4   1   11.25   35.84
 -11   4   1   23.47   36.66
 -11   4   1   30.72   36.72
 -10  -8   1   29.57   34.66
  10   8  -1    7.19   35.28
 -10  -7   1   38.85   33.71
  10   7  -1   33.52   33.44
  10   7  -2   21.23   35.13
 -10  -7   2   16.50   34.48
 -10  -7   3   24.78   35.94
  10   7  -3   13.03   36.13
 -10  -6   1   33.44   32.83
  10   6  -1   27.03   32.82
  10   6  -2   26.52   33.83
 -10  -6   2   33.51   33.78
  10   6  -3   33.08   34.53
 -10  -6   3   24.78   24.65
  10   5  -1   23.51   31.80
 -10  -5   1   35.51   31.46
  10   5  -2   14.86   32.64
 -10  -5   2   14.61   32.60
 -10  -5   3   21.11   33.74
  10   5  -3   14.37   34.16
 -10  -5   4   -2.20   34.16
  10   5  -4    8.64   24.83
 -10  -4   1    0.26   37.98
  10   4  -1   10.49   30.68
 -10  -4   2  -13.64   32.79
  10   4  -2   25.08   31.02
  10   4  -3    6.33   32.04
 -10  -4   3   20.15   32.32
  10   4  -4   18.59   33.70
 -10  -4   4   -6.84   34.05
 -10  -4   5   28.09   35.83
  10   4  -5   14.80   36.75
 -10  -3   1    9.46   29.52
  10   3  -1    8.79   29.70
  10   3  -2   11.72   30.94
 -10  -3   2    9.46   31.68
 -10  -3   3   13.81   32.37
  10   3  -3   10.62   32.20
 -10  -3   4   23.89   34.18
  10   3  -4   -8.93   33.36
 -10  -3   5  -11.88   35.22
  10   3  -5   17.10   34.31
 -10  -2   1   41.80   29.64
 -10  -2   1   24.34   30.37
 -10  -2   2    6.29   30.52
 -10  -2   3   -6.35   32.58
  10   2  -3    9.27   31.70
  10   2  -4   10.12   33.36
 -10  -2   4    9.84   33.54
 -10  -2   5    5.43   25.37
  10   2  -5    7.84   35.14
 -10  -1   1   42.21   29.95
 -10  -1   1   38.95   30.25
 -10  -1   2   30.89   29.83
 -10  -1   2   48.34   30.80
 -10  -1   3   42.50   31.68
 -10  -1   3   34.67   31.83
 -10  -1   4   73.00   33.50
 -10  -1   4   62.62   32.63
 -10  -1   5   39.29   35.31
 -10  -1   6   12.58   36.07
 -10   0   1  148.13   30.47
 -10   0   1  144.18   39.06
 -10   0   1  109.97   30.65
 -10   0   2   65.21   37.65
 -10   0   2   60.19   30.85
 -10   0   2   47.48   44.57
 -10   0   3   39.10   31.28
 -10   0   3   36.63   22.53
 -10   0   4   67.38   33.20
 -10   0   4   49.20   33.09
 -10   0   5   83.58   35.64
 -10   0   5   61.76   34.80
 -10   0   6   25.57   25.67
 -10   0   6   14.12   36.29
 -10   1   0   21.15   30.22
 -10   1   0    5.63   36.08
 -10   1   0   27.41   35.51
 -10   1   1   31.75   30.13
 -10   1   1   11.45   31.24
 -10   1   1   27.78   30.30
 -10   1   2   24.16   37.46
 -10   1   2   14.57   30.76
 -10   1   2   10.10   31.43
 -10   1   3   35.52   45.95
 -10   1   3   47.88   31.96
 -10   1   3   48.02   32.08
 -10   1   4   37.54   33.11
 -10   1   4   30.39   32.85
 -10   1   5   -0.96   34.43
 -10   1   5   31.87   34.52
 -10   1   6   26.50   36.07
 -10   1   6   10.23   36.24
 -10   2   0   17.84   29.76
 -10   2   0   10.18   36.49
 -10   2   0   15.54   36.25
 -10   2   1   16.31   29.99
 -10   2   1    1.70   29.94
 -10   2   1   -0.97   30.54
 -10   2   2   49.96   31.67
 -10   2   2   51.13   32.22
 -10   2   2   52.59   31.22
 -10   2   3   18.33   32.39
 -10   2   3   35.35   32.06
 -10   2   3   36.60   39.43
 -10   2   4    3.14   23.19
 -10   2   4    8.64   41.86
 -10   2   4   15.84   23.73
 -10   2   5    4.83   34.21
 -10   2   5    9.62   35.05
 -10   2   6   -7.49   35.78
 -10   2   6   -7.62   24.99
 -10   3   0   -3.91   36.96
 -10   3   0    7.80   36.38
 -10   3   0   16.64   30.45
 -10   3   1   12.44   30.86
 -10   3   1    3.35   30.53
 -10   3   1    9.40   31.21
 -10   3   2   23.07   32.16
 -10   3   2   11.44   30.18
 -10   3   2   36.37   31.15
 -10   3   3   12.24   39.52
 -10   3   3   17.58   32.26
 -10   3   3    1.93   32.55
 -10   3   4    6.14   33.87
 -10   3   4    6.16   23.46
 -10   3   4   22.48   42.07
 -10   3   5  -15.24   34.20
 -10   3   5   -2.26   51.24
 -10   3   5    6.06   34.90
 -10   4   0   11.82   31.23
 -10   4   0   22.74   38.60
 -10   4   0   28.24   31.07
 -10   4   1   -7.58   31.61
 -10   4   1    2.47   31.54
 -10   4   1   20.25   31.43
 -10   4   2   22.22   33.55
 -10   4   2    8.67   32.38
 -10   4   2  -13.22   32.52
 -10   4   3  -14.12   32.72
 -10   4   3   -9.41   33.19
 -10   4   3   26.85   33.55
 -10   4   4   10.65   34.07
 -10   4   4    1.58   34.25
 -10   4   4   20.04   34.14
 -10   4   5    8.03   36.69
 -10   4   5    4.80   34.80
 -10   4   5   17.62   34.80
 -10   5   0   36.71   32.42
 -10   5   0   49.93   32.56
 -10   5   0   28.56   22.76
 -10   5   1   26.48   23.65
 -10   5   1    7.04   33.01
 -10   5   1   35.13   33.49
 -10   5   2   13.25   33.24
 -10   5   2   15.07   32.75
 -10   5   2   -7.57   32.88
 -10   5   3   12.73   42.21
 -10   5   3   19.64   34.22
 -10   5   3   22.24   34.73
 -10   5   4   12.72   43.81
 -10   5   4   37.54   34.75
 -10   5   4   56.64   34.53
 -10   6   0   49.58   32.81
 -10   6   0   44.61   41.68
 -10   6   0   59.87   33.27
 -10   6   1   39.31   34.17
 -10   6   1   35.99   34.24
 -10   6   1   48.77   34.15
 -10   6   2   27.76   34.14
 -10   6   2   15.83   34.87
 -10   6   2   50.62   34.89
 -10   6   3   18.40   36.20
 -10   6   3   63.85   35.60
 -10   6   3   34.88   35.84
 -10   7   0   37.30   34.96
 -10   7   0   64.56   35.83
 -10   7   0   33.07   25.13
 -10   7   1    8.63   36.03
 -10   7   1   15.24   36.13
 -10   7   1    3.26   34.76
 -10   7   2    7.15   34.67
 -10   7   2    2.84   35.63
 -10   7   2   26.63   35.25
  -9 -10   1    6.16   34.71
   9  10  -1  -10.87   34.80
  -9 -10   2   11.48   35.37
   9  10  -2   12.21   35.90
   9   9  -1   13.38   31.73
  -9  -9   1   19.70   32.15
   9   9  -2   15.53   33.13
  -9  -9   2   -6.45   32.78
  -9  -9   3   15.49   34.42
   9   9  -3   -7.20   35.10
   9   8  -1    3.36   30.67
  -9  -8   1    6.82   30.64
   9   8  -2   14.86   32.50
  -9  -8   2   10.92   31.46
   9   8  -3    0.20   23.65
  -9  -8   3   27.49   33.13
   9   8  -4    7.67   35.66
  -9  -8   4  -21.78   24.68
  -9  -7   1   12.11   29.67
   9   7  -1   12.11   29.62
   9   7  -2    3.45   21.79
  -9  -7   2   21.36   30.12
  -9  -7   3   17.59   31.65
   9   7  -3    9.10   32.10
  -9  -7   4   -3.62   23.42
   9   7  -4   24.18   34.08
  -9  -7   5   -9.55   35.23
   9   7  -5   14.31   25.27
   9   6  -1   44.04   29.44
  -9  -6   1   39.51   28.73
  -9  -6   2   14.48   29.97
   9   6  -2   24.46   30.01
  -9  -6   3   -7.85   30.47
   9   6  -3   17.66   30.34
   9   6  -4   19.11   23.26
  -9  -6   4   34.73   32.33
   9   6  -5    4.21   23.78
  -9  -6   5   -4.34   34.50
  -9  -6   6   11.78   36.41
   9   6  -6  -17.07   36.74
  -9  -5   1   74.78   27.99
   9   5  -1   86.95   28.65
   9   5  -2   72.49   29.32
  -9  -5   2   71.59   21.07
  -9  -5   3   41.61   30.19
   9   5  -3   18.88   22.19
   9   5  -4   28.72   31.04
  -9  -5   4   23.20   31.02
   9   5  -5   19.54   32.22
  -9  -5   5   11.87   32.94
   9   5  -6   15.75   34.84
  -9  -5   6   38.84   34.39
  -9  -4   1   16.48   26.16
   9   4  -1   -0.06   27.02
  -9  -4   2   -0.21   19.13
   9   4  -2  -12.92   28.13
   9   4  -3    6.27   29.06
  -9  -4   3    2.20   21.10
  -9  -4   4   22.03   30.62
   9   4  -4   20.19   30.42
   9   4  -5   -6.32   31.81
  -9  -4   5   24.23   23.27
   9   4  -6   14.11   24.26
  -9  -4   6    9.47   34.35
  -9  -4   7   -6.23   36.22
   9   4  -7   25.97   25.84
  -9  -3   1   58.69   27.38
   9   3  -1   42.93   33.22
  -9  -3   2   22.16   27.88
   9   3  -2   27.62   27.45
  -9  -3   3    1.55   20.15
   9   3  -3    4.48   28.34
   9   3  -4   31.45   29.20
  -9  -3   4    9.81   30.03
  -9  -3   5   -4.40   31.10
   9   3  -5    6.44   30.96
  -9  -3   6    7.26   23.71
   9   3  -6   -9.65   31.72
   9   3  -7   28.81   34.20
  -9  -3   7   13.53   24.31
   9   2  -1   17.41   26.00
  -9  -2   1   20.63   26.48
  -9  -2   2   20.93   26.92
   9   2  -2   -4.70   27.39
  -9  -2   3   12.46   28.66
   9   2  -3   -3.21   28.36
  -9  -2   4   19.50   29.64
   9   2  -4   -2.83   29.27
   9   2  -5  -18.84   30.85
  -9  -2   5   -4.58   30.67
   9   2  -6   10.76   22.80
  -9  -2   6   -8.12   32.30
  -9  -2   7   10.55   33.87
   9   2  -7  -20.72   33.59
   9   2  -8    8.51   36.39
  -9  -1   1   21.03   33.27
  -9  -1   1   12.03   32.14
  -9  -1   1   27.46   26.56
  -9  -1   2   -4.88   26.73
  -9  -1   3    7.65   20.33
   9   1  -3   14.78   28.11
   9   1  -4   -2.02   29.16
  -9  -1   4   10.78   29.55
   9   1  -5   41.54   21.02
  -9  -1   5   61.14   30.84
  -9  -1   6   16.60   22.44
   9   1  -6   18.89   31.48
  -9  -1   7   18.93   34.03
   9   1  -7   16.40   33.40
   9   1  -8  -15.18   35.73
  -9  -1   8   18.10   36.12
  -9   0   1   45.44   33.16
  -9   0   1   37.29   26.56
  -9   0   1   28.07   26.73
  -9   0   2   54.21   27.77
  -9   0   2   53.16   27.78
  -9   0   2   32.49   33.94
  -9   0   3   14.58   53.60
  -9   0   3   20.67   27.34
  -9   0   3   34.78   27.74
  -9   0   4   41.23   29.76
  -9   0   4   51.18   28.23
  -9   0   5   60.42   29.11
  -9   0   6   30.14   31.25
  -9   0   7   29.93   23.82
  -9   0   8    6.47   25.20
  -9   1   0   19.08   26.41
  -9   1   0   14.83   26.81
  -9   1   0   18.27   26.12
  -9   1   1   32.02   26.63
  -9   1   1   19.33   26.59
  -9   1   1   27.11   26.56
  -9   1   2   11.74   27.29
  -9   1   2   13.65   27.48
  -9   1   2  -12.06   33.90
  -9   1   3   -3.26   27.89
  -9   1   3   10.09   34.55
  -9   1   3    1.18   28.10
  -9   1   4   35.59   20.76
  -9   1   4   47.36   46.59
  -9   1   4   19.90   20.87
  -9   1   5   58.14   30.20
  -9   1   5   34.97   30.40
  -9   1   6   12.50   31.72
  -9   1   6   28.77   22.05
  -9   1   7  -16.85   23.47
  -9   1   7    6.92   33.03
  -9   1   8   42.95   35.44
  -9   1   8   37.63   25.02
  -9   2   0   50.04   26.99
  -9   2   0   64.62   26.99
  -9   2   0   54.89   26.86
  -9   2   1  151.89   28.27
  -9   2   1  167.24   28.43
  -9   2   1  157.21   28.24
  -9   2   2   82.02   27.95
  -9   2   2   71.65   28.89
  -9   2   2   83.43   28.22
  -9   2   3   72.16   29.01
  -9   2   3   44.35   28.55
  -9   2   3   63.62   35.29
  -9   2   4   26.68   29.30
  -9   2   4    0.87   29.57
  -9   2   4   26.13   35.96
  -9   2   5   22.63   29.50
  -9   2   5   14.47   21.60
  -9   2   5   15.22   43.51
  -9   2   6   19.80   31.74
  -9   2   6   13.36   30.88
  -9   2   7   10.09   32.46
  -9   2   7   17.57   33.15
  -9   2   8   10.93   35.07
  -9   2   8   -7.49   24.78
  -9   3   0   29.45   27.16
  -9   3   0   55.03   27.07
  -9   3   0   52.48   26.28
  -9   3   1   -2.97   32.54
  -9   3   1   12.22   27.64
  -9   3   1    0.89   27.23
  -9   3   2    9.81   27.52
  -9   3   2   12.63   19.73
  -9   3   2    2.74   27.83
  -9   3   3   -5.83   27.86
  -9   3   3   -3.71   28.19
  -9   3   3    4.65   27.83
  -9   3   4   75.02   30.09
  -9   3   4   53.93   21.08
  -9   3   4   71.93   30.61
  -9   3   5   29.36   30.59
  -9   3   5   55.99   30.99
  -9   3   5   34.08   30.82
  -9   3   6   17.27   31.73
  -9   3   6    8.02   31.66
  -9   3   6   13.73   39.78
  -9   3   7   11.57   23.45
  -9   3   7    5.11   54.24
  -9   3   7   10.31   58.71
  -9   3   7  -27.67   33.57
  -9   3   8   11.36   25.04
  -9   3   8   11.56   24.94
  -9   4   0    1.58   34.06
  -9   4   0   17.48   27.90
  -9   4   0   -1.18   27.34
  -9   4   1    9.95   28.29
  -9   4   1   19.82   28.09
  -9   4   1    5.49   27.43
  -9   4   2   -2.00   27.60
  -9   4   2  -22.28   28.20
  -9   4   2   -2.78   28.05
  -9   4   3    7.92   29.24
  -9   4   3   28.94   29.42
  -9   4   3   28.53   28.83
  -9   4   4   -0.11   29.94
  -9   4   4    2.99   36.70
  -9   4   4   -1.26   20.48
  -9   4   5  -11.06   30.36
  -9   4   5   13.76   39.57
  -9   4   5   16.59   31.07
  -9   4   6   36.07   32.44
  -9   4   6   20.81   32.28
  -9   4   6    3.18   33.02
  -9   4   7    8.15   42.21
  -9   4   7   15.62   33.67
  -9   4   7   26.42   33.89
  -9   4   8   -1.80   45.96
  -9   4   8   -1.86   45.49
  -9   4   8   -0.12   36.35
  -9   4   8   21.19   36.31
  -9   5   0   18.37   28.33
  -9   5   0   22.26   28.48
  -9   5   0   10.53   28.27
  -9   5   1    9.79   29.21
  -9   5   1    6.83   29.01
  -9   5   1   16.72   28.50
  -9   5   2    1.28   30.01
  -9   5   2   19.28   29.57
  -9   5   2   41.86   29.11
  -9   5   3   12.82   29.66
  -9   5   3    8.69   29.84
  -9   5   3    6.08   29.73
  -9   5   4   -2.06   30.48
  -9   5   4    8.77   31.11
  -9   5   4   -0.65   31.54
  -9   5   5    1.43   31.77
  -9   5   5   23.83   31.64
  -9   5   5    8.13   32.14
  -9   5   6    3.99   24.10
  -9   5   6    9.02   32.54
  -9   5   6   13.72   33.89
  -9   5   7   10.61   43.72
  -9   5   7   -0.18   25.18
  -9   5   7   14.30   34.56
  -9   6   0   48.71   29.32
  -9   6   0   62.25   35.79
  -9   6   0   28.61   29.81
  -9   6   1   26.42   29.60
  -9   6   1   15.78   19.98
  -9   6   1   14.36   29.75
  -9   6   2    3.38   21.35
  -9   6   2    5.30   30.38
  -9   6   2   40.36   29.53
  -9   6   3    3.60   31.12
  -9   6   3    8.85   31.15
  -9   6   3   16.31   31.31
  -9   6   4   19.72   32.20
  -9   6   4   14.37   22.53
  -9   6   4   20.50   31.89
  -9   6   5   13.58   23.39
  -9   6   5   14.44   33.20
  -9   6   5   20.06   33.15
  -9   6   6  -11.45   34.91
  -9   6   6    5.91   34.55
  -9   6   6    3.04   24.52
  -9   6   7    0.62   35.49
  -9   6   7   16.49   36.72
  -9   6   7   42.49   35.24
  -9   7   0  176.11   31.72
  -9   7   0  187.44   32.39
  -9   7   0  257.41   31.21
  -9   7   1   44.36   22.32
  -9   7   1   47.87   31.21
  -9   7   1   37.10   32.38
  -9   7   2   81.67   31.72
  -9   7   2   92.19   32.24
  -9   7   2  102.20   31.87
  -9   7   3   20.41   23.12
  -9   7   3   38.71   32.01
  -9   7   3   24.50   32.59
  -9   7   4   47.65   22.71
  -9   7   4   28.66   33.21
  -9   7   4   88.68   32.98
  -9   7   5   41.14   34.29
  -9   7   5   22.95   34.78
  -9   7   5   54.61   34.61
  -9   7   6   45.23   35.86
  -9   7   6   53.60   36.98
  -9   7   6   31.88   35.90
  -9   8   0   44.91   33.25
  -9   8   0   57.33   32.03
  -9   8   0   52.24   32.68
  -9   8   1   46.39   32.84
  -9   8   1   30.69   33.42
  -9   8   1   23.89   32.89
  -9   8   2   19.05   32.72
  -9   8   2   19.07   33.08
  -9   8   2   28.66   32.42
  -9   8   3   42.65   34.28
  -9   8   3   91.69   34.10
  -9   8   3   84.61   33.54
  -9   8   4   45.21   24.86
  -9   8   4   52.47   34.36
  -9   8   4   68.39   34.81
  -9   8   5   27.27   35.49
  -9   8   5   29.53   36.16
  -9   8   5   43.75   36.11
  -9   9   0   18.01   34.28
  -9   9   0   -1.02   24.00
  -9   9   0   35.72   33.87
  -9   9   1   53.20   34.67
  -9   9   1   58.69   35.08
  -9   9   1   30.89   35.13
  -9   9   2   20.89   34.90
  -9   9   2  -18.03   34.68
  -9   9   2  -13.60   34.43
  -9   9   3   17.39   35.73
  -9   9   3   20.32   36.67
  -9   9   3   16.53   34.65
  -8 -12   1    7.60   35.58
   8  12  -1  -12.02   25.34
  -8 -11   1    0.66   23.43
   8  11  -1   -2.71   32.49
  -8 -11   2   27.88   34.41
   8  11  -2   -3.36   33.81
   8  11  -3   20.04   35.29
  -8 -11   3    8.73   36.06
   8  10  -1   27.14   22.48
  -8 -10   1   -6.53   30.47
  -8 -10   2   83.33   23.34
   8  10  -2   60.29   32.44
  -8 -10   3   19.90   24.52
   8  10  -3  -10.74   24.60
   8  10  -4   -6.17   35.64
  -8 -10   4   25.34   24.81
  -8  -9   1   -3.97   29.43
   8   9  -1   -3.16   29.74
  -8  -9   2   22.45   30.05
   8   9  -2   25.49   30.75
  -8  -9   3   31.71   32.01
   8   9  -3   -2.45   22.70
  -8  -9   4   36.34   32.86
   8   9  -4   16.22   33.54
   8   9  -5   28.75   35.57
  -8  -9   5   -5.92   24.41
   8   8  -1   17.44   28.22
  -8  -8   1    8.48   28.61
  -8  -8   2   14.31   28.56
   8   8  -2    4.45   29.83
   8   8  -3   -7.61   29.05
  -8  -8   3   -3.61   30.22
   8   8  -4   35.98   32.08
  -8  -8   4  -14.82   31.30
  -8  -8   5   23.88   32.96
   8   8  -5    6.17   33.24
  -8  -8   6   33.76   35.23
   8   8  -6   -7.06   35.09
   8   7  -1   -3.33   18.76
  -8  -7   1  -18.08   26.10
  -8  -7   2   -5.29   27.50
   8   7  -2   12.88   27.89
  -8  -7   3   11.45   20.43
   8   7  -3   24.07   29.28
   8   7  -4   36.74   29.98
  -8  -7   4   43.98   30.25
   8   7  -5    2.42   31.61
  -8  -7   5    6.14   22.35
   8   7  -6    4.11   24.21
  -8  -7   6    7.83   32.89
   8   7  -7   21.29   25.15
  -8  -7   7   29.44   35.62
   8   6  -1   21.62   26.31
  -8  -6   1    4.66   26.17
   8   6  -2   36.25   26.79
  -8  -6   2   21.62   26.49
  -8  -6   3   28.77   28.00
   8   6  -3   22.95   27.72
   8   6  -4   24.71   28.40
  -8  -6   4   -1.22   20.40
   8   6  -5    7.47   30.33
  -8  -6   5   10.03   30.27
   8   6  -6    7.74   22.73
  -8  -6   6   -0.11   22.89
   8   6  -7  -13.82   32.85
  -8  -6   7   15.39   33.21
   8   5  -1  121.23   26.04
  -8  -5   1  143.32   25.83
  -8  -5   2   63.18   26.60
   8   5  -2   52.24   26.97
   8   5  -3   49.00   27.40
  -8  -5   3   74.58   26.82
  -8  -5   4   32.22   28.02
   8   5  -4   47.68   28.62
  -8  -5   5  100.01   30.10
   8   5  -5   71.89   30.28
   8   5  -6   86.52   31.12
  -8  -5   6   75.51   31.41
   8   5  -7   31.86   33.85
  -8  -5   7    6.02   33.06
  -8  -5   8   10.20   34.98
   8   5  -8   23.36   24.33
   8   4  -1  134.07   25.90
  -8  -4   1  158.98   25.65
   8   4  -2   95.14   25.98
  -8  -4   2   86.01   25.65
   8   4  -3   82.34   26.75
  -8  -4   3   82.75   26.42
   8   4  -4   39.65   19.74
  -8  -4   4   29.09   27.18
  -8  -4   5  122.28   28.72
   8   4  -5   82.95   27.95
   8   4  -6   53.08   30.60
  -8  -4   6   49.60   21.92
   8   4  -7   42.27   22.89
  -8  -4   7   47.34   22.65
   8   4  -8   -5.79   23.88
  -8  -4   8   -6.85   24.25
  -8  -4   9   -0.31   35.81
   8   4  -9   23.32   35.99
  -8  -3   1  119.55   25.34
   8   3  -1  106.91   25.29
  -8  -3   2  177.79   26.36
   8   3  -2  165.28   26.49
  -8  -3   3  113.70   26.76
   8   3  -3   96.66   26.38
   8   3  -4  177.39   27.96
  -8  -3   4  182.03   26.98
   8   3  -5   50.16   19.97
  -8  -3   5   46.29   28.30
   8   3  -6   81.40   29.79
  -8  -3   6   85.79   29.52
  -8  -3   7   37.61   30.79
   8   3  -7   56.47   30.81
   8   3  -8   43.52   33.03
  -8  -3   8   37.99   22.95
   8   3  -9  -23.47   35.42
  -8  -3   9   55.31   35.01
  -8  -2   1   36.06   24.83
   8   2  -1   32.12   24.52
  -8  -2   2   48.21   25.01
   8   2  -2   40.51   24.85
   8   2  -3    9.33   25.18
  -8  -2   3   11.52   25.61
   8   2  -4   12.24   18.81
  -8  -2   4   24.36   26.71
  -8  -2   5   14.08   27.26
   8   2  -5   30.07   27.58
  -8  -2   6   41.26   28.36
   8   2  -6   31.69   20.14
   8   2  -7   54.23   29.69
  -8  -2   7   26.04   21.31
  -8  -2   8   13.59   32.70
   8   2  -8   17.77   22.77
  -8  -2   9   -9.80   35.01
   8   2  -9   11.64   23.64
  -8  -1   1   69.32   24.92
  -8  -1   1   49.58   30.19
   8   1  -1   64.26   24.79
  -8  -1   2    8.16   24.37
   8   1  -2    9.01   24.73
  -8  -1   2    1.22   39.78
  -8  -1   3   10.58   25.34
   8   1  -3   12.44   25.40
   8   1  -4   -2.60   25.97
  -8  -1   4   -5.69   18.74
  -8  -1   5    7.83   26.79
   8   1  -5    8.87   18.71
  -8  -1   6   -3.53   28.16
   8   1  -6   10.80   27.55
  -8  -1   7  -14.93   30.77
   8   1  -7   26.85   29.62
   8   1  -8   13.79   22.06
  -8  -1   8   -2.54   22.76
  -8  -1   9   -2.84   23.88
   8   1  -9   -1.82   33.08
  -8  -1  10   10.91   35.96
   8   1 -10   -3.34   25.37
  -8   0   1   -9.08   24.31
  -8   0   1   11.46   29.96
  -8   0   1    1.24   24.24
  -8   0   2   21.92   24.72
  -8   0   2   27.63   17.94
  -8   0   2   22.07   30.23
  -8   0   3   22.79   18.09
  -8   0   3   24.54   36.28
  -8   0   4    6.58   26.04
   8   0  -4    3.46   26.19
  -8   0   5   27.62   19.24
   8   0  -5   31.11   26.66
   8   0  -6    6.81   27.80
  -8   0   6    9.40   27.78
  -8   0   7   13.27   29.44
   8   0  -7  -22.61   29.40
   8   0  -8   13.46   21.89
  -8   0   8   22.82   30.91
   8   0  -9   15.83   32.55
  -8   0   9   -1.62   23.65
   8   0 -10    9.21   34.97
  -8   0  10   33.81   35.32
  -8   1   0   28.36   23.91
  -8   1   0   12.87   23.72
  -8   1   0    9.71   29.49
  -8   1   1   45.21   24.53
  -8   1   1   37.49   24.82
  -8   1   1   50.76   24.53
  -8   1   2   26.02   24.55
  -8   1   2   19.56   25.15
  -8   1   2   21.91   24.47
  -8   1   3    9.77   17.37
  -8   1   3   11.66   31.13
  -8   1   3   -7.13   25.60
  -8   1   4    8.04   25.89
  -8   1   4   -5.53   25.86
  -8   1   4   22.65   33.19
  -8   1   5   18.43   18.90
  -8   1   5   20.42   26.43
  -8   1   5    9.29   51.40
  -8   1   6   -1.77   19.30
  -8   1   7  -15.89   20.47
  -8   1   8   21.26   31.13
  -8   1   9   18.69   23.68
  -8   1  10  -18.83   34.95
  -8   2   0  101.96   24.93
  -8   2   0  138.42   24.58
  -8   2   0  123.85   25.51
  -8   2   1  224.33   26.11
  -8   2   1  214.56   25.50
  -8   2   1  185.10   26.29
  -8   2   2  154.85   26.53
  -8   2   2  143.24   25.99
  -8   2   2  152.89   26.13
  -8   2   3  173.46   26.10
  -8   2   3  206.81   26.69
  -8   2   3  193.14   32.03
  -8   2   4  238.20   34.33
  -8   2   4  248.82   27.53
  -8   2   4  212.17   20.10
  -8   2   5  143.22   27.98
  -8   2   5  148.47   35.06
  -8   2   5  126.17   27.15
  -8   2   6  124.71   20.34
  -8   2   6  134.08   42.37
  -8   2   6   98.34   28.85
  -8   2   7   -2.98   29.11
  -8   2   7    7.57   29.31
  -8   2   8   46.87   22.16
  -8   2   8  103.92   31.47
  -8   2   9    5.88   32.70
  -8   2   9   29.11   23.09
  -8   2  10   28.49   34.47
  -8   2  10  -12.58   34.55
  -8   3   0   81.79   24.53
  -8   3   0   81.59   25.09
  -8   3   0   75.22   17.73
  -8   3   1   38.67   25.27
  -8   3   1   20.45   25.07
  -8   3   1   38.15   24.62
  -8   3   2   29.82   25.42
  -8   3   2    5.10   25.40
  -8   3   2   23.59   25.52
  -8   3   3   13.84   25.59
  -8   3   3   16.51   26.40
  -8   3   3   21.39   26.32
  -8   3   4   23.85   26.70
  -8   3   4   19.03   26.86
  -8   3   4   38.55   26.52
  -8   3   5   46.25   26.96
  -8   3   5   38.91   33.84
  -8   3   5   33.25   26.93
  -8   3   6    1.42   28.00
  -8   3   6   18.61   34.66
  -8   3   6   45.12   27.82
  -8   3   7    4.02   29.49
  -8   3   7   14.70   36.87
  -8   3   7   43.69   29.69
  -8   3   8   46.96   45.06
  -8   3   8   52.24   22.43
  -8   3   8   40.96   45.80
  -8   3   8   32.09   31.65
  -8   3   9   32.31   23.42
  -8   3   9   39.74   33.14
  -8   3   9   27.67   68.46
  -8   3  10   11.41   35.07
  -8   3  10  -18.16   24.81
  -8   4   0    8.31   25.23
  -8   4   0   24.81   24.87
  -8   4   0   31.70   25.13
  -8   4   1   16.77   25.64
  -8   4   1   11.04   25.50
  -8   4   1    6.06   25.35
  -8   4   2   -8.82   24.73
  -8   4   2  -21.65   25.74
  -8   4   2  -24.57   25.59
  -8   4   3    7.73   26.45
  -8   4   3    4.41   26.76
  -8   4   3   39.00   25.70
  -8   4   4    9.86   27.26
  -8   4   4   37.35   33.16
  -8   4   4   33.27   18.28
  -8   4   5   38.46   27.91
  -8   4   5   56.28   34.13
  -8   4   5   59.65   27.86
  -8   4   6   -0.36   20.04
  -8   4   6   14.57   20.36
  -8   4   6   10.69   35.24
  -8   4   7  -10.45   30.68
  -8   4   7    4.02   37.04
  -8   4   7   11.00   21.36
  -8   4   8   12.05   31.85
  -8   4   8   -3.05   23.08
  -8   4   8   19.37   39.51
  -8   4   9   -9.78   33.70
  -8   4   9   16.74   41.99
  -8   4   9   16.91   41.47
  -8   4   9   13.43   24.16
  -8   4  10    2.83   52.21
  -8   4  10    9.79   51.88
  -8   4  10   20.81   35.25
  -8   4  10    7.35   35.34
  -8   5   0   -2.20   25.08
  -8   5   0    0.36   25.67
  -8   5   0   11.30   25.43
  -8   5   1   24.37   25.81
  -8   5   1   30.62   26.05
  -8   5   1   15.91   25.54
  -8   5   2  -17.18   26.74
  -8   5   2    2.79   26.80
  -8   5   2   -7.76   26.46
  -8   5   3    7.52   18.81
  -8   5   3   25.44   26.78
  -8   5   3   -4.99   26.61
  -8   5   4  -18.73   27.87
  -8   5   4   18.44   27.75
  -8   5   4    7.90   27.27
  -8   5   5  -19.31   28.72
  -8   5   5    4.93   28.30
  -8   5   5   -9.38   28.11
  -8   5   6    3.27   21.49
  -8   5   6    2.70   30.01
  -8   5   6   18.85   28.73
  -8   5   7   25.57   22.02
  -8   5   7    0.38   37.99
  -8   5   7   27.83   30.82
  -8   5   8   -9.40   32.05
  -8   5   8    6.07   32.59
  -8   5   8    2.45   32.74
  -8   5   9   21.71   33.98
  -8   5   9   19.10   33.84
  -8   5   9    3.93   34.56
  -8   5   9    5.16   34.88
  -8   6   0   18.11   26.55
  -8   6   0   43.72   26.61
  -8   6   0   21.00   26.86
  -8   6   1   14.06   26.62
  -8   6   1   13.01   27.08
  -8   6   1    3.98   18.70
  -8   6   2    3.49   27.52
  -8   6   2   -6.50   26.89
  -8   6   2  -12.73   26.30
  -8   6   3   23.42   27.58
  -8   6   3   -9.28   28.02
  -8   6   3    9.23   27.88
  -8   6   4   15.61   28.69
  -8   6   4   -2.68   28.30
  -8   6   4   24.54   27.84
  -8   6   5   29.78   29.54
  -8   6   5   19.34   29.56
  -8   6   5   13.61   29.41
  -8   6   6   17.65   21.57
  -8   6   6   -0.11   30.29
  -8   6   6   12.46   30.21
  -8   6   7   -6.04   32.25
  -8   6   7   10.12   31.14
  -8   6   7   -0.47   31.88
  -8   6   8   37.43   33.57
  -8   6   8    4.98   33.61
  -8   6   8    3.25   24.37
  -8   6   9   11.69   34.95
  -8   6   9   14.32   35.22
  -8   6   9   19.14   43.61
  -8   7   0   87.17   28.37
  -8   7   0   71.93   27.45
  -8   7   0   86.53   20.00
  -8   7   1   21.53   27.76
  -8   7   1   17.89   28.22
  -8   7   1    7.66   28.20
  -8   7   2   61.98   28.44
  -8   7   2   50.78   28.62
  -8   7   2   38.16   28.30
  -8   7   3   -6.68   20.30
  -8   7   3   -0.91   20.31
  -8   7   3   14.66   28.77
  -8   7   4   66.47   21.34
  -8   7   4   63.54   29.83
  -8   7   4  108.02   29.74
  -8   7   5   89.95   22.31
  -8   7   5   70.58   30.18
  -8   7   5  123.46   31.22
  -8   7   6   22.24   31.49
  -8   7   6   27.61   32.17
  -8   7   6   38.04   30.92
  -8   7   7    6.08   33.33
  -8   7   7   19.50   23.53
  -8   7   7    1.43   33.30
  -8   7   8   -0.71   23.38
  -8   7   8   43.07   42.20
  -8   7   8  -20.23   33.77
  -8   8   0  149.64   29.09
  -8   8   0  114.00   29.84
  -8   8   0  114.89   20.76
  -8   8   1   22.96   21.10
  -8   8   1   14.87   29.50
  -8   8   1    5.48   20.47
  -8   8   2   67.60   30.08
  -8   8   2   55.02   29.46
  -8   8   2   62.99   29.80
  -8   8   3   60.11   29.63
  -8   8   3   48.15   29.93
  -8   8   3   22.53   29.82
  -8   8   4    7.05   30.68
  -8   8   4   12.04   30.79
  -8   8   4    2.78   30.21
  -8   8   5    6.31   22.33
  -8   8   5   68.22   31.41
  -8   8   5   32.82   31.87
  -8   8   6   19.38   32.72
  -8   8   6  -13.80   33.94
  -8   8   6   30.53   32.42
  -8   8   7   24.71   34.48
  -8   8   7   26.83   34.93
  -8   8   7   25.94   34.00
  -8   8   8   26.94   25.40
  -8   8   8   34.25   36.17
  -8   8   8   43.11   34.98
  -8   9   0   79.95   22.37
  -8   9   0   83.85   31.16
  -8   9   0   67.22   31.07
  -8   9   1   69.93   31.34
  -8   9   1   73.83   31.18
  -8   9   1   70.98   30.86
  -8   9   2   -7.45   31.15
  -8   9   2   -0.76   21.49
  -8   9   2   13.69   30.91
  -8   9   3   53.99   30.99
  -8   9   3   32.18   31.62
  -8   9   3   70.30   31.46
  -8   9   4   10.54   32.81
  -8   9   4   37.36   32.48
  -8   9   4   23.21   23.33
  -8   9   5   50.75   32.60
  -8   9   5   35.04   24.34
  -8   9   5   42.44   34.43
  -8   9   6   47.23   23.95
  -8   9   6   25.17   25.30
  -8   9   6   40.93   35.24
  -8   9   7   23.97   34.88
  -8   9   7   45.60   35.58
  -8   9   7   35.59   35.69
  -8  10   0    3.41   22.62
  -8  10   0   25.25   32.35
  -8  10   0    5.66   22.97
  -8  10   1   39.65   33.12
  -8  10   1   12.16   22.94
  -8  10   1   15.09   32.88
  -8  10   2   -2.55   33.71
  -8  10   2   17.48   32.40
  -8  10   2   23.31   23.09
  -8  10   3  -17.76   33.27
  -8  10   3   11.54   33.39
  -8  10   3    8.83   33.93
  -8  10   4  -16.03   34.10
  -8  10   4    4.93   33.77
  -8  10   4   15.57   33.80
  -8  10   5    6.88   24.87
  -8  10   5    3.12   25.13
  -8  10   5   20.48   35.44
  -8  11   0   -1.50   23.83
  -8  11   0    8.61   24.47
  -8  11   0    2.54   34.36
  -8  11   1  -11.62   34.55
  -8  11   1   17.79   34.31
  -8  11   1   33.30   35.47
  -8  11   2  -20.96   35.54
  -8  11   2   24.76   34.78
  -8  11   2   14.00   24.67
  -8  11   3    3.51   35.60
  -8  11   3  -11.98   36.17
  -8  11   3  -13.18   24.87
   7  13  -1    6.36   43.60
   7  13  -1   -3.52   24.05
  -7 -13   1   22.03   24.81
   7  13  -1  -11.64   43.57
  -7 -12   1   -2.86   22.87
   7  12  -1    3.70   40.21
   7  12  -1  -10.40   31.96
   7  12  -1    7.97   39.98
  -7 -12   2  -10.61   33.43
   7  12  -2    5.67   33.21
   7  12  -2    5.47   48.50
   7  12  -2   -0.59   47.53
   7  12  -3   15.88   34.97
  -7 -12   3   -2.12   35.10
   7  11  -1    5.10   30.12
  -7 -11   1   25.20   30.28
   7  11  -1   10.68   38.11
   7  11  -1   10.88   37.84
   7  11  -2   -0.94   31.31
  -7 -11   2   -3.98   21.93
   7  11  -2    5.15   49.58
   7  11  -2   -0.64   54.64
   7  11  -3    3.09   32.38
  -7 -11   3    1.53   23.22
   7  11  -4    5.58   34.40
  -7 -11   4   27.70   24.30
  -7 -10   1    1.00   27.76
   7  10  -1   13.44   27.53
   7  10  -1    3.54   35.13
   7  10  -1    2.62   40.11
  -7 -10   2   10.98   29.16
   7  10  -2   11.57   29.14
   7  10  -3   55.93   21.36
  -7 -10   3   51.26   30.26
  -7 -10   4   83.57   32.39
   7  10  -4   80.74   32.30
  -7 -10   5    2.71   23.65
   7  10  -5   28.76   33.98
  -7 -10   6   18.31   25.01
   7  10  -6    9.83   25.02
  -7  -9   1   61.89   26.90
   7   9  -1   40.57   26.72
   7   9  -1   60.68   39.30
   7   9  -1   57.57   38.53
   7   9  -2   41.70   28.18
  -7  -9   2   67.12   27.62
  -7  -9   3    5.35   28.70
   7   9  -3    5.56   20.18
   7   9  -4    7.96   30.36
  -7  -9   4   16.61   30.03
   7   9  -5   -7.66   22.22
  -7  -9   5   20.94   22.22
   7   9  -6    5.31   33.00
  -7  -9   6   26.83   22.84
  -7  -9   7    2.00   35.92
   7   9  -7  -13.08   25.67
   7   8  -1   14.15   59.93
  -7  -8   1   16.84   26.00
   7   8  -1   16.74   53.75
   7   8  -1   36.85   18.25
  -7  -8   2   18.75   26.87
   7   8  -2   40.78   26.73
  -7  -8   3   74.03   27.21
   7   8  -3   99.88   27.52
   7   8  -4   39.56   28.59
  -7  -8   4   54.56   28.30
   7   8  -5   42.01   30.77
  -7  -8   5   73.55   30.25
  -7  -8   6    5.75   31.98
   7   8  -6   35.59   31.60
  -7  -8   7   39.44   33.01
   7   8  -7   13.42   23.78
  -7  -8   8   10.46   25.58
  -7  -7   1   41.40   24.73
   7   7  -1   27.77   25.23
  -7  -7   2   36.79   25.30
   7   7  -2   25.34   25.74
   7   7  -3   74.51   27.15
  -7  -7   3   74.37   26.56
   7   7  -4   59.94   27.33
  -7  -7   4   71.16   27.18
   7   7  -5   19.05   28.69
  -7  -7   5   35.98   20.08
   7   7  -6    6.58   21.59
  -7  -7   6   19.41   21.47
   7   7  -7    5.16   23.08
  -7  -7   7  -17.83   32.37
  -7  -7   8   25.45   24.70
   7   7  -8   36.71   34.76
  -7  -6   1    0.64   16.64
   7   6  -1   18.77   23.95
  -7  -6   2    0.46   24.66
   7   6  -2    7.38   24.91
  -7  -6   3   10.24   24.86
   7   6  -3    9.70   25.35
  -7  -6   4   39.52   26.44
   7   6  -4   59.51   26.49
   7   6  -5   11.90   27.68
  -7  -6   5   35.77   27.46
   7   6  -6   30.33   28.82
  -7  -6   6   19.79   28.41
   7   6  -7    3.06   30.83
  -7  -6   7   -3.03   21.92
   7   6  -8   -6.98   32.57
  -7  -6   8   12.14   22.73
  -7  -6   9   31.80   24.37
   7   6  -9   -8.55   34.79
   7   5  -1   10.91   23.94
  -7  -5   1   14.75   23.40
  -7  -5   2    5.17   23.75
   7   5  -2   11.27   23.64
  -7  -5   3   -6.79   24.91
   7   5  -3   12.76   17.79
   7   5  -4   26.84   25.39
  -7  -5   4   52.74   24.48
  -7  -5   5    8.12   26.03
   7   5  -5   11.08   26.59
   7   5  -6   -3.21   20.00
  -7  -5   6   12.31   19.56
   7   5  -7   18.64   29.52
  -7  -5   7    4.98   29.68
   7   5  -8  -14.90   31.77
  -7  -5   8    7.73   31.61
  -7  -5   9   32.25   24.34
   7   5  -9   11.86   33.50
  -7  -5  10    3.72   36.16
   7   5 -10    0.20   24.68
  -7  -4   1  163.39   23.50
   7   4  -1  170.13   23.72
   7   4  -2    4.38   23.84
  -7  -4   2    4.52   16.71
  -7  -4   3  130.13   18.01
   7   4  -3  148.67   25.03
   7   4  -4   59.55   18.12
  -7  -4   4   83.39   25.10
   7   4  -5   66.05   26.49
  -7  -4   5  105.68   26.37
  -7  -4   6   12.42   27.01
   7   4  -6   38.15   27.91
  -7  -4   7   18.50   28.74
   7   4  -7   -1.46   20.46
   7   4  -8   22.85   30.66
  -7  -4   8   17.38   30.55
   7   4  -9    6.13   22.60
  -7  -4   9   -5.81   32.59
  -7  -4  10   -6.04   34.52
   7   4 -10   27.86   34.41
  -7  -3   1  368.81   25.55
   7   3  -1  358.37   25.75
   7   3  -2   50.21   16.43
  -7  -3   2   54.57   23.69
  -7  -3   3   49.12   17.21
   7   3  -3   56.40   23.75
  -7  -3   4   50.10   17.28
   7   3  -4   59.24   17.68
   7   3  -5   30.74   25.21
  -7  -3   5   67.55   25.67
   7   3  -6  107.00   26.99
  -7  -3   6  101.27   27.61
   7   3  -7   86.94   28.07
  -7  -3   7   56.53   28.39
  -7  -3   8   41.34   21.90
   7   3  -8   33.78   22.11
  -7  -3   9   51.77   31.83
   7   3  -9   24.00   31.37
  -7  -3  10   31.59   33.73
   7   3 -10   32.40   33.71
  -7  -3  11   20.90   25.23
   7   3 -11   20.84   25.55
  -7  -2   1   34.94   22.86
   7   2  -1   38.37   22.93
  -7  -2   2  123.33   23.79
   7   2  -2   83.62   17.29
  -7  -2   3   -1.32   23.13
   7   2  -3    8.49   23.43
  -7  -2   4  133.73   17.89
   7   2  -4  138.98   24.53
   7   2  -5   64.05   25.03
  -7  -2   5   43.15   17.68
   7   2  -6  186.61   19.52
  -7  -2   6  233.23   27.06
   7   2  -7   68.07   19.50
  -7  -2   7   52.49   27.08
   7   2  -8    2.39   28.58
  -7  -2   8   59.84   28.72
  -7  -2   9   -7.41   22.05
   7   2  -9   18.51   29.43
   7   2 -10   27.69   23.56
  -7  -2  10   17.67   23.00
  -7  -2  11   49.03   24.61
   7   2 -11   62.93   24.73
   7   1  -1    2.06   22.69
  -7  -1   1    5.75   28.13
  -7  -1   1    4.02   22.74
  -7  -1   2   21.59   22.40
  -7  -1   2   14.76   33.43
   7   1  -2   20.21   22.98
  -7  -1   3   50.52   17.17
   7   1  -3   53.72   23.91
  -7  -1   4   71.67   17.15
   7   1  -4   61.43   24.66
   7   1  -5   -3.77   17.81
  -7  -1   5  -13.96   24.95
  -7  -1   6   15.88   18.14
   7   1  -6    2.27   18.29
   7   1  -7    6.88   26.75
  -7  -1   7   12.76   26.74
  -7  -1   8  -15.87   28.61
   7   1  -8   14.46   28.46
  -7  -1   9   26.11   30.29
   7   1  -9    9.35   30.02
  -7  -1  10   53.49   22.33
   7   1 -10   19.90   32.38
  -7  -1  11   12.47   24.13
   7   1 -11   39.91   34.11
  -7   0   1   26.91   22.50
  -7   0   1   33.35   21.96
  -7   0   2  -15.26   22.96
   7   0  -2   21.53   22.84
  -7   0   2   10.84   28.17
  -7   0   3   65.30   23.88
   7   0  -3   62.13   23.91
  -7   0   3   58.75   33.85
   7   0  -4  142.84   25.20
  -7   0   4  153.43   24.81
  -7   0   4  131.60   61.30
  -7   0   5    3.56   24.47
   7   0  -5   18.45   24.59
   7   0  -6   59.91   25.55
  -7   0   6   26.55   25.43
   7   0  -7    9.72   19.53
  -7   0   7   28.78   26.10
  -7   0   8   14.05   20.08
   7   0  -8   54.80   27.96
   7   0  -9   39.69   29.84
  -7   0   9   22.77   29.70
   7   0 -10   -0.59   21.69
  -7   0  10  -10.73   31.24
  -7   0  11   -0.53   24.01
   7   0 -11    5.64   23.93
  -7   1   0    5.47   21.51
  -7   1   0   14.09   21.84
  -7   1   0   15.41   26.38
  -7   1   1   11.69   22.65
  -7   1   1    6.24   16.20
  -7   1   1   -4.72   23.89
  -7   1   2   26.25   16.66
  -7   1   2   16.10   16.28
  -7   1   2   28.03   23.52
  -7   1   3   26.52   23.50
  -7   1   3   35.24   28.62
  -7   1   4   30.09   23.93
  -7   1   4   36.20   30.43
  -7   1   5   38.52   24.67
  -7   1   5   79.77   36.41
   7  -1  -5   90.45   25.10
   7  -1  -6   26.19   25.60
  -7   1   6   12.74   56.66
  -7   1   6   32.30   25.20
  -7   1   6   13.01   53.33
   7  -1  -7   13.85   19.34
  -7   1   7   -3.36   27.30
   7  -1  -8   12.98   27.53
  -7   1   8  -28.04   27.80
  -7   1   9   -9.26   20.24
   7  -1  -9   14.75   28.99
   7  -1 -10    3.30   22.03
  -7   1  10   24.53   31.03
   7  -1 -11   25.20   32.86
  -7   1  11   -0.08   32.90
  -7   2   0   66.21   22.95
  -7   2   0   38.13   22.35
  -7   2   0   20.87   22.77
  -7   2   1  110.73   23.17
  -7   2   1   92.69   23.66
  -7   2   1   81.33   17.30
  -7   2   2   68.88   23.15
  -7   2   2   90.91   23.10
  -7   2   2   77.52   23.32
  -7   2   3   48.27   24.77
  -7   2   3   61.20   23.80
  -7   2   3   44.00   24.14
  -7   2   4   -1.98   24.12
  -7   2   4  -12.07   24.50
  -7   2   4   -0.04   28.89
  -7   2   5    3.29   25.34
  -7   2   5   38.23   25.23
  -7   2   5   51.93   30.88
  -7   2   6   57.91   32.41
  -7   2   6   43.98   25.57
  -7   2   6   59.42   18.70
  -7   2   7    6.42   18.46
  -7   2   7    9.21   37.83
  -7   2   7   14.34   32.80
  -7   2   8   53.65   19.96
  -7   2   8   52.52   45.26
  -7   2   8   47.59   46.80
  -7   2   9   25.39   28.35
  -7   2  10    8.48   31.10
  -7   2  11  -13.93   33.06
  -7   3   0  138.15   23.22
  -7   3   0  115.43   23.66
  -7   3   0  114.74   23.31
  -7   3   1  113.89   23.60
  -7   3   1  127.26   23.86
  -7   3   1  123.13   23.33
  -7   3   2  125.52   24.25
  -7   3   2  118.92   23.42
  -7   3   2  126.51   24.08
  -7   3   3  152.12   17.94
  -7   3   3  142.41   25.08
  -7   3   3  173.77   24.59
  -7   3   4  153.14   26.06
  -7   3   4  161.01   25.12
  -7   3   4  164.76   24.94
  -7   3   5  191.31   25.70
  -7   3   5  201.74   31.86
  -7   3   5  180.25   26.10
  -7   3   6   52.01   31.71
  -7   3   6   62.26   25.78
  -7   3   6   61.88   18.25
  -7   3   7   46.70   26.65
  -7   3   7   50.93   27.84
  -7   3   7    6.41   33.95
  -7   3   8   52.72   28.47
  -7   3   8   58.02   35.05
  -7   3   8   32.40   28.44
  -7   3   8   57.88   35.26
  -7   3   9   28.48   29.83
  -7   3   9   28.75   37.19
  -7   3   9   59.82   29.52
  -7   3   9    3.21   36.74
  -7   3  10   90.53   31.55
  -7   3  10   33.47   31.53
  -7   3  10   34.94   45.73
  -7   3  10   28.90   45.55
  -7   3  11   35.00   33.09
  -7   3  11   33.55   60.40
  -7   3  11   17.74   33.41
  -7   3  11   21.71   54.87
  -7   4   0  304.07   18.31
  -7   4   0  332.71   25.51
  -7   4   0  300.32   26.53
  -7   4   1  433.67   25.89
  -7   4   1  431.45   26.64
  -7   4   1  393.77   25.64
  -7   4   2  274.08   24.90
  -7   4   2  247.79   25.52
  -7   4   2  248.76   25.49
  -7   4   3  119.21   25.00
  -7   4   3  170.42   25.00
  -7   4   3  126.51   18.44
  -7   4   4  121.12   25.60
  -7   4   4  108.74   25.09
  -7   4   4   95.22   18.06
  -7   4   5  277.92   26.99
  -7   4   5  265.47   27.54
  -7   4   5  249.25   26.40
  -7   4   6   62.11   18.77
  -7   4   6   56.86   26.58
  -7   4   6   60.90   26.65
  -7   4   7   92.44   19.81
  -7   4   7   96.26   28.04
  -7   4   7   94.72   28.24
  -7   4   8  106.53   29.47
  -7   4   8  121.89   29.67
  -7   4   8  122.92   20.72
  -7   4   9   31.83   37.40
  -7   4   9   34.67   21.23
  -7   4   9   36.20   30.08
  -7   4   9   16.38   37.54
  -7   4  10   -3.71   39.85
  -7   4  10    3.95   22.03
  -7   4  10   12.31   39.77
  -7   4  10   24.78   31.46
  -7   4  11   34.15   42.78
  -7   4  11  -11.12   24.32
  -7   4  11   12.50   23.66
  -7   4  11    8.51   42.97
  -7   5   0   85.11   23.62
  -7   5   0   57.03   24.26
  -7   5   0   82.77   24.06
  -7   5   1  101.62   24.67
  -7   5   1   97.36   24.44
  -7   5   1   91.98   24.54
  -7   5   2   23.32   24.32
  -7   5   2   39.28   23.71
  -7   5   2   23.64   24.06
  -7   5   3   -2.20   25.00
  -7   5   3    5.61   24.12
  -7   5   3    1.06   17.52
  -7   5   4   65.57   18.35
  -7   5   4   89.10   25.24
  -7   5   4   91.81   25.61
  -7   5   5   91.07   18.19
  -7   5   5  101.54   26.40
  -7   5   5   82.13   25.77
  -7   5   6  107.40   27.36
  -7   5   6   88.90   19.62
  -7   5   6  127.48   27.47
  -7   5   7    9.30   27.71
  -7   5   7  -10.68   27.51
  -7   5   7   20.52   27.56
  -7   5   8   57.40   29.26
  -7   5   8   54.91   30.15
  -7   5   8   53.38   29.75
  -7   5   9   37.32   22.19
  -7   5   9   46.98   30.72
  -7   5   9   60.17   31.64
  -7   5  10   51.37   32.35
  -7   5  10   24.97   32.90
  -7   5  10   80.12   32.51
  -7   5  10   15.83   40.33
  -7   5  11   18.55   35.62
  -7   5  11   75.66   34.33
  -7   5  11   42.32   43.35
  -7   5  11   47.80   24.24
  -7   6   0   57.26   24.58
  -7   6   0   41.70   16.92
  -7   6   0   32.77   24.66
  -7   6   1   21.03   23.96
  -7   6   1   -0.52   18.04
  -7   6   1    9.77   24.17
  -7   6   2   -1.56   17.55
  -7   6   2   15.28   24.96
  -7   6   2    1.82   25.17
  -7   6   3   27.31   25.01
  -7   6   3   37.24   24.91
  -7   6   3   13.93   25.41
  -7   6   4   61.90   25.68
  -7   6   4   52.16   26.16
  -7   6   4   39.55   25.81
  -7   6   5    0.66   18.44
  -7   6   5   18.14   18.79
  -7   6   5   -0.90   18.80
  -7   6   6    2.08   27.33
  -7   6   6   14.89   27.45
  -7   6   6    6.09   19.11
  -7   6   7   13.64   19.77
  -7   6   7   13.85   28.53
  -7   6   7    5.52   28.58
  -7   6   8   25.47   29.80
  -7   6   8  -26.99   29.19
  -7   6   8    2.16   29.22
  -7   6   9   -1.87   22.54
  -7   6   9   17.39   31.51
  -7   6   9    0.26   31.43
  -7   6  10   -6.94   23.29
  -7   6  10    5.59   23.20
  -7   6  10    2.18   33.13
  -7   6  11  -15.81   34.66
  -7   6  11    4.08   35.57
  -7   6  11   12.56   36.28
  -7   6  11  -15.20   34.43
  -7   7   0    6.09   25.42
  -7   7   0   10.11   25.27
  -7   7   0   25.29   25.84
  -7   7   1   25.32   25.52
  -7   7   1   22.73   25.91
  -7   7   1   14.81   18.12
  -7   7   2   36.37   25.20
  -7   7   2   47.25   26.47
  -7   7   2   34.56   18.32
  -7   7   3   80.14   26.72
  -7   7   3   56.06   18.52
  -7   7   3   75.41   26.20
  -7   7   4   25.43   26.95
  -7   7   4   39.59   18.96
  -7   7   4    7.31   26.69
  -7   7   5    7.90   27.39
  -7   7   5   -7.63   27.09
  -7   7   5    8.89   27.21
  -7   7   6   21.78   27.92
  -7   7   6   22.10   28.39
  -7   7   6   17.89   19.33
  -7   7   7  -10.74   21.02
  -7   7   7  -17.98   28.56
  -7   7   7   -6.35   29.44
  -7   7   8   -9.38   22.41
  -7   7   8   -4.05   30.22
  -7   7   8  -10.35   30.83
  -7   7   9    3.63   32.54
  -7   7   9   11.96   22.65
  -7   7   9   12.14   32.37
  -7   7  10    1.44   34.85
  -7   7  10   13.76   23.74
  -7   7  10    8.80   34.21
  -7   7  11   32.14   35.69
  -7   8   0    4.04   18.94
  -7   8   0   17.35   26.73
  -7   8   0   30.73   26.34
  -7   8   1  -16.46   26.73
  -7   8   1   21.16   26.84
  -7   8   1    8.50   17.96
  -7   8   2   14.27   26.68
  -7   8   2   -3.84   26.35
  -7   8   2   16.32   26.76
  -7   8   3  -14.99   26.32
  -7   8   3   18.19   27.30
  -7   8   3   32.41   27.70
  -7   8   4   13.40   27.87
  -7   8   4   42.75   27.23
  -7   8   4   13.35   19.36
  -7   8   5    0.67   19.98
  -7   8   5   37.11   28.71
  -7   8   5    7.68   20.31
  -7   8   6   25.00   28.86
  -7   8   6    7.60   20.09
  -7   8   6    7.93   29.53
  -7   8   7   10.88   21.66
  -7   8   7  -24.36   29.83
  -7   8   7   26.06   30.32
  -7   8   8    9.08   31.83
  -7   8   8   78.96   32.45
  -7   8   8   14.82   32.19
  -7   8   9   10.22   33.18
  -7   8   9   19.29   33.65
  -7   8   9   -0.49   33.13
  -7   8  10   18.83   25.15
  -7   8  10  -12.81   25.53
  -7   8  10   15.92   35.26
  -7   9   0  129.82   19.98
  -7   9   0  147.65   28.73
  -7   9   1   56.44   28.08
  -7   9   1   80.86   27.70
  -7   9   1   54.20   27.73
  -7   9   2   48.25   28.33
  -7   9   2   23.89   28.54
  -7   9   2   13.62   20.59
  -7   9   3   17.69   19.58
  -7   9   3   -7.40   28.50
  -7   9   3   16.91   28.20
  -7   9   4   28.91   29.21
  -7   9   4   52.02   28.99
  -7   9   4   15.66   20.53
  -7   9   5   24.12   28.65
  -7   9   5   38.73   21.65
  -7   9   5   25.18   29.33
  -7   9   6   49.61   31.22
  -7   9   6   59.13   30.95
  -7   9   6   32.43   31.67
  -7   9   7   24.07   23.14
  -7   9   7   28.33   22.86
  -7   9   7   31.20   32.05
  -7   9   8    7.71   32.71
  -7   9   8   19.12   33.29
  -7   9   8    3.52   33.11
  -7   9   9   -3.91   34.62
  -7   9   9   10.22   34.87
  -7   9   9  -23.52   25.23
  -7  10   0   33.64   20.36
  -7  10   0   72.70   29.24
  -7  10   1   58.13   29.47
  -7  10   1   32.86   29.88
  -7  10   1   54.56   29.39
  -7  10   2   45.02   30.74
  -7  10   2   29.84   20.78
  -7  10   2   53.07   29.35
  -7  10   3   17.27   31.08
  -7  10   3   93.05   30.51
  -7  10   3   99.88   30.86
  -7  10   4   56.06   21.94
  -7  10   4   59.81   22.02
  -7  10   4   35.02   31.25
  -7  10   5   11.20   22.72
  -7  10   5   42.70   31.42
  -7  10   5   23.56   23.10
  -7  10   6   14.25   32.37
  -7  10   6   40.31   33.30
  -7  10   6   39.19   32.64
  -7  10   7   15.63   23.63
  -7  10   7   26.23   24.03
  -7  10   7   42.47   34.74
  -7  10   8   19.73   24.34
  -7  10   8   10.93   24.18
  -7  10   8   46.18   34.86
  -7  11   0  129.76   31.45
  -7  11   0  103.31   22.70
   7 -11   0  110.16   31.95
  -7  11   1  128.44   31.98
  -7  11   1  103.70   31.81
  -7  11   2   49.84   32.87
  -7  11   2   67.03   22.75
  -7  11   2   67.53   32.21
  -7  11   3   23.03   22.63
  -7  11   3   40.49   31.57
  -7  11   3   40.67   32.62
  -7  11   4   14.98   22.71
  -7  11   4   14.68   33.15
  -7  11   4   32.69   23.10
  -7  11   5   10.32   33.35
  -7  11   5   31.78   34.30
  -7  11   5   19.73   23.14
  -7  11   6   -0.01   25.04
  -7  11   6   60.17   34.91
  -7  11   6   37.19   35.84
  -7  11   7   75.48   35.77
  -7  11   7   81.60   35.86
  -7  11   7   45.39   25.27
   7 -12   0  -21.38   33.76
  -7  12   0   14.75   23.82
  -7  12   0   -9.96   23.54
  -7  12   1  -25.27   34.46
  -7  12   1   -7.33   33.13
  -7  12   2   -2.80   33.65
  -7  12   2   -8.54   24.88
  -7  12   2  -18.68   34.10
  -7  12   3   13.53   24.71
  -7  12   3   40.89   35.18
  -7  12   3   25.47   34.38
  -7  12   4  -17.50   35.48
  -7  12   4  -21.86   35.29
  -7  12   4   16.84   34.13
  -7  12   5   11.24   36.47
  -7  12   5    9.01   24.83
  -7  12   5   10.99   35.98
   6  14  -1   27.68   36.13
   6  14  -1   29.44   34.85
  -6 -14   1   22.14   24.96
  -6 -13   1   72.43   22.98
   6  13  -1   84.39   33.52
   6  13  -1   94.88   32.50
   6  13  -2   41.88   34.84
   6  13  -2   37.58   33.37
  -6 -13   2   16.57   33.44
  -6 -13   3   31.69   34.71
   6  13  -3   36.30   35.02
   6  13  -3   35.73   43.74
  -6 -12   1    2.09   21.77
   6  12  -1   10.93   30.09
   6  12  -1   13.78   37.53
  -6 -12   2   20.54   30.58
   6  12  -2  -13.62   21.89
   6  12  -2    2.66   31.53
   6  12  -3   12.66   40.35
  -6 -12   3    2.69   32.51
   6  12  -3    5.29   22.65
   6  12  -3   -1.41   40.31
  -6 -12   4   -3.54   33.49
   6  12  -4    2.50   49.40
   6  12  -4    8.22   54.33
   6  12  -4   -8.32   23.84
   6  12  -5   18.75   25.11
  -6 -12   5   28.58   25.25
  -6 -11   1  -16.40   19.62
   6  11  -1   16.21   27.92
   6  11  -1   18.95   34.67
   6  11  -1   15.96   27.59
   6  11  -2   23.89   20.64
   6  11  -2   12.68   35.68
  -6 -11   2   10.02   29.27
   6  11  -2   18.94   35.55
   6  11  -3    3.31   37.19
  -6 -11   3   21.90   21.49
   6  11  -3   -7.80   21.42
   6  11  -3   -2.57   37.61
   6  11  -4  -34.48   22.66
  -6 -11   4    1.91   22.42
   6  11  -4   12.99   55.35
   6  11  -4    8.04   55.78
   6  11  -5   -2.26   23.05
  -6 -11   5   15.80   33.47
  -6 -11   6   46.52   34.26
   6  11  -6   -1.06   24.21
   6  10  -1    1.99   32.82
   6  10  -1    9.60   25.97
  -6 -10   1   18.55   26.49
   6  10  -1   -1.87   32.93
   6  10  -2    0.92   32.94
  -6 -10   2   23.15   26.88
   6  10  -2   -0.61   19.44
   6  10  -2   12.28   37.72
   6  10  -3    7.49   40.58
   6  10  -3    6.11   39.39
  -6 -10   3   -3.82   28.21
   6  10  -3    2.97   28.06
  -6 -10   4   22.50   28.57
   6  10  -4  -12.01   28.93
  -6 -10   5   -8.67   21.52
   6  10  -5   14.36   30.17
   6  10  -6  -13.57   23.54
  -6 -10   6   30.07   32.07
  -6 -10   7   26.94   33.71
   6  10  -7   22.53   24.80
   6   9  -1    7.10   30.50
   6   9  -1    1.95   24.97
   6   9  -1  -11.65   25.37
  -6  -9   1   11.71   17.68
   6   9  -2   55.93   25.46
   6   9  -2   54.96   37.40
  -6  -9   2   41.69   17.95
   6   9  -2   53.56   37.78
   6   9  -3   49.71   50.90
   6   9  -3   36.89   18.52
   6   9  -3   52.16   52.36
  -6  -9   3   53.88   25.99
  -6  -9   4   44.44   27.07
   6   9  -4   42.68   19.98
  -6  -9   5   18.24   20.13
   6   9  -5   -8.46   20.71
  -6  -9   6   15.91   29.63
   6   9  -6   -7.09   30.46
   6   9  -7  -17.96   32.87
  -6  -9   7   15.66   22.00
   6   9  -8   24.83   24.53
  -6  -9   8   13.71   34.60
  -6  -8   1  207.95   18.24
   6   8  -1  213.19   24.90
   6   8  -1  221.51   32.84
   6   8  -2  246.61   19.24
  -6  -8   2  271.11   25.18
   6   8  -2  272.01   44.38
   6   8  -2  252.94   42.59
  -6  -8   3  181.08   26.16
   6   8  -3  157.04   19.18
   6   8  -4  135.71   19.82
  -6  -8   4  149.32   26.11
   6   8  -5  159.96   20.63
  -6  -8   5  215.99   20.49
   6   8  -6   86.05   29.20
  -6  -8   6   93.53   28.51
  -6  -8   7   35.40   21.22
   6   8  -7   49.33   30.72
   6   8  -8   52.25   32.76
  -6  -8   8   49.53   32.27
   6   8  -9   22.08   34.62
  -6  -8   9   36.42   24.92
   6   7  -1   -4.41   32.78
   6   7  -1    3.08   23.75
  -6  -7   1   16.78   22.86
  -6  -7   2   32.77   22.71
   6   7  -2   18.02   16.98
  -6  -7   3  167.51   18.47
   6   7  -3  192.20   25.02
  -6  -7   4   54.45   17.90
   6   7  -4   56.90   25.18
  -6  -7   5   83.99   26.37
   6   7  -5   80.95   27.16
  -6  -7   6  142.22   28.43
   6   7  -6  117.64   20.46
   6   7  -7   19.24   28.90
  -6  -7   7   -6.94   29.47
  -6  -7   8   79.66   31.52
   6   7  -8   46.70   22.20
   6   7  -9   66.54   23.56
  -6  -7   9   53.96   23.49
  -6  -7  10   72.88   35.76
   6   7 -10   59.57   35.64
   6   6  -1   26.23   36.69
   6   6  -1   37.12   23.18
  -6  -6   1   24.81   15.60
  -6  -6   2    0.80   23.63
   6   6  -2   32.04   23.57
   6   6  -3   18.42   23.28
  -6  -6   3   10.32   15.84
   6   6  -4   15.53   23.74
  -6  -6   4   -0.91   16.42
  -6  -6   5   58.63   25.17
   6   6  -5   17.36   25.33
  -6  -6   6   -1.51   18.29
   6   6  -6   14.36   26.59
   6   6  -7   26.16   19.85
  -6  -6   7   25.95   27.73
   6   6  -8   -9.22   29.18
  -6  -6   8   28.88   20.39
  -6  -6   9   -6.55   22.51
   6   6  -9   40.79   31.50
   6   6 -10  -17.71   33.98
  -6  -6  10    1.74   23.70
  -6  -5   1  220.10   24.45
   6   5  -1  230.35   23.26
   6   5  -2   16.21   16.14
  -6  -5   2   15.62   15.96
   6   5  -3    8.63   22.09
  -6  -5   3    8.48   22.18
  -6  -5   4    5.99   17.03
   6   5  -4    5.32   23.00
   6   5  -5   14.67   24.27
  -6  -5   5  -10.31   16.75
  -6  -5   6    6.17   17.31
   6   5  -6   11.40   17.92
   6   5  -7   43.09   19.20
  -6  -5   7   32.00   26.56
  -6  -5   8   30.37   28.49
   6   5  -8   20.48   20.11
   6   5  -9    5.78   20.87
  -6  -5   9   -2.84   30.10
  -6  -5  10   15.40   22.47
   6   5 -10   -1.00   22.08
  -6  -5  11   -6.60   34.69
   6   5 -11   13.64   24.46
   6   4  -1   11.05   21.30
  -6  -4   1   -2.64   15.78
   6   4  -2   46.40   22.08
  -6  -4   2   24.09   16.08
   6   4  -3  141.10   23.69
  -6  -4   3  169.86   23.04
   6   4  -4   -8.93   16.21
  -6  -4   4   10.51   23.21
  -6  -4   5   22.72   24.25
   6   4  -5   20.73   17.07
  -6  -4   6   37.49   17.32
   6   4  -6   35.88   25.23
  -6  -4   7   14.67   18.67
   6   4  -7    8.28   26.18
   6   4  -8   -3.81   19.57
  -6  -4   8  -24.37   19.63
   6   4  -9    7.79   20.84
  -6  -4   9  -16.91   28.94
  -6  -4  10   30.52   22.07
   6   4 -10   13.31   31.43
  -6  -4  11   13.79   33.25
   6   4 -11   -6.04   33.23
  -6  -3   1  168.31   22.17
   6   3  -1  199.07   22.25
  -6  -3   2   25.34   21.13
   6   3  -2   11.11   15.18
   6   3  -3  132.84   16.57
  -6  -3   3  161.93   22.60
   6   3  -4   15.94   23.69
  -6  -3   4    4.42   22.93
  -6  -3   5   27.07   16.16
   6   3  -5    6.79   23.45
  -6  -3   6   33.17   24.54
   6   3  -6   45.65   24.34
  -6  -3   7   18.46   18.14
   6   3  -7   44.52   25.46
  -6  -3   8   45.11   25.86
   6   3  -8   17.42   27.09
   6   3  -9   -4.43   27.97
  -6  -3   9   33.61   19.60
   6   3 -10   -5.23   20.88
  -6  -3  10   16.93   29.98
  -6  -3  11   26.65   32.79
   6   3 -11   33.19   33.22
  -6  -3  12   23.64   35.05
   6   3 -12   -7.50   24.36
  -6  -2   1   24.21   20.97
   6   2  -1   18.02   21.85
   6   2  -2   49.91   22.65
  -6  -2   2   49.76   21.28
  -6  -2   3   20.50   21.92
   6   2  -3   -3.48   21.35
  -6  -2   4   86.35   16.50
   6   2  -4   98.60   16.49
   6   2  -5   59.55   23.08
  -6  -2   5   57.28   16.32
  -6  -2   6  318.67   25.70
   6   2  -6  348.87   25.55
  -6  -2   7   49.43   25.03
   6   2  -7   29.49   24.78
  -6  -2   8  -24.70   25.65
   6   2  -8    3.33   26.21
  -6  -2   9   50.04   27.81
   6   2  -9   39.89   19.19
   6   2 -10   54.00   21.53
  -6  -2  10   80.36   29.93
  -6  -2  11   84.02   32.10
   6   2 -11   64.47   31.45
  -6  -2  12   11.40   33.39
   6   2 -12   21.52   23.51
   6   1  -1  388.28   24.35
  -6  -1   1  365.44   23.69
  -6  -1   1  372.67   30.44
   6   1  -2  349.68   24.08
  -6  -1   2  373.86   36.48
  -6  -1   2  380.58   23.90
   6   1  -3  197.14   23.76
  -6  -1   3  216.24   23.29
  -6  -1   4  156.61   23.29
   6   1  -4  156.09   23.72
   6   1  -5   30.01   22.84
  -6  -1   5   -0.54   15.91
  -6  -1   6  122.76   24.47
   6   1  -6  147.30   24.14
   6   1  -7   60.83   17.56
  -6  -1   7   72.50   24.83
  -6  -1   8   15.49   25.86
   6   1  -8   34.35   18.42
   6   1  -9   -1.83   27.07
  -6  -1   9  -10.07   27.55
  -6  -1  10   43.00   20.89
   6   1 -10   49.39   29.49
  -6  -1  11   52.28   22.38
   6   1 -11   62.76   22.22
   6   1 -12   24.60   23.91
  -6  -1  12    4.79   33.73
  -6   0   1  425.10   24.18
  -6   0   1  438.50   25.55
   6   0  -1  454.38   24.98
  -6   0   2   38.86   21.34
   6   0  -2   28.59   21.68
  -6   0   2   25.38   26.53
  -6   0   3   64.17   32.11
  -6   0   3   54.41   22.43
   6   0  -3   57.37   22.45
  -6   0   4   79.22   22.72
  -6   0   4   76.28   40.94
   6   0  -4   59.52   22.96
   6   0  -5   28.32   23.43
  -6   0   5   31.03   23.13
   6   0  -6   13.27   16.22
  -6   0   6   21.17   16.30
  -6   0   7   73.84   17.91
   6   0  -7   86.26   18.04
  -6   0   8   12.40   25.09
   6   0  -8  -17.38   25.54
  -6   0   9    5.33   18.96
   6   0  -9   -3.76   18.53
  -6   0  10   -0.38   27.98
   6   0 -10   31.76   28.15
  -6   0  11    7.45   22.24
   6   0 -11  -18.07   30.18
  -6   0  12   10.72   32.99
   6   0 -12   24.75   32.92
  -6   0  13   -4.70   34.84
   6   0 -13   46.76   35.10
  -6   1   0   -0.39   19.65
  -6   1   0    1.99   20.43
  -6   1   0    3.62   20.14
  -6   1   1   24.70   20.86
  -6   1   1   37.52   20.83
  -6   1   1   39.11   21.08
  -6   1   2  134.49   22.40
  -6   1   2  149.55   27.20
  -6   1   3    7.42   26.78
   6  -1  -3    2.40   21.27
  -6   1   3   -3.96   21.51
  -6   1   4   27.63   21.99
  -6   1   4   27.70   27.63
   6  -1  -4   23.52   22.12
   6  -1  -5  123.63   23.79
  -6   1   5  130.64   23.60
  -6   1   5  145.91   34.67
  -6   1   6  124.36   17.95
  -6   1   6  124.83   35.62
   6  -1  -6  103.75   17.15
  -6   1   6  130.54   35.38
   6  -1  -7   53.97   24.74
  -6   1   7   72.30   40.94
  -6   1   7   80.68   40.55
  -6   1   7   68.74   17.89
  -6   1   8    2.62   45.77
  -6   1   8  -27.14   25.05
   6  -1  -8   10.94   25.53
  -6   1   8   -0.17   53.26
   6  -1  -9    5.20   25.81
  -6   1   9    9.00   25.58
  -6   1  10   18.81   20.25
   6  -1 -10    6.57   27.76
  -6   1  11   23.02   21.96
   6  -1 -11   53.00   30.62
  -6   1  12    8.70   32.34
   6  -1 -12   -3.05   22.35
  -6   1  13  -16.67   34.39
   6  -1 -13    4.52   24.32
  -6   2   0   29.02   21.22
  -6   2   0   26.65   21.09
  -6   2   0   21.32   21.13
  -6   2   1    8.46   21.70
  -6   2   1    7.86   21.19
  -6   2   1    8.86   21.42
  -6   2   2    8.27   20.96
  -6   2   2   14.32   21.63
  -6   2   2    8.77   21.41
  -6   2   3   14.23   21.26
  -6   2   3    7.23   22.24
  -6   2   3   -1.07   21.40
  -6   2   4   15.05   16.02
  -6   2   4   25.69   22.33
  -6   2   4   18.04   21.47
  -6   2   5   42.56   23.18
  -6   2   5   52.13   23.24
   6  -2  -6   32.52   23.74
  -6   2   6    7.83   22.73
  -6   2   6   27.31   23.02
  -6   2   7    5.20   29.54
  -6   2   7   10.63   29.91
  -6   2   7   -0.99   24.21
   6  -2  -7    2.77   23.98
  -6   2   8   10.55   25.02
  -6   2   8   -4.49   31.72
  -6   2   8   13.17   30.78
   6  -2  -8   45.16   25.41
  -6   2   9    3.84   32.79
   6  -2  -9    6.21   19.75
  -6   2   9   18.35   26.23
  -6   2   9    0.26   32.64
   6  -2 -10    2.67   19.79
  -6   2  10   -2.12   40.32
  -6   2  10   -0.24   40.24
  -6   2  10   -1.00   19.50
   6  -2 -11    5.49   30.20
  -6   2  11    8.62   43.46
  -6   2  11   -0.37   20.84
  -6   2  11    2.08   48.38
  -6   2  12   12.32   57.84
  -6   2  12   11.87   52.58
   6  -2 -12    0.77   32.34
  -6   2  12  -10.68   22.32
  -6   2  13    5.23   24.37
   6  -2 -13   28.69   34.63
  -6   3   0   53.61   21.16
  -6   3   0   42.29   21.51
  -6   3   0   46.16   21.68
  -6   3   1  101.91   23.29
  -6   3   1  110.08   21.78
  -6   3   1  101.37   21.35
  -6   3   2   35.44   22.44
  -6   3   2   46.13   21.66
  -6   3   2   58.75   21.94
  -6   3   3    9.70   15.82
  -6   3   3   -2.40   22.50
  -6   3   3  -22.31   21.35
  -6   3   4   52.13   23.23
  -6   3   4   41.49   22.98
  -6   3   4   54.21   22.91
  -6   3   5  376.17   25.24
  -6   3   5  373.42   26.79
  -6   3   5  379.02   24.99
  -6   3   6   57.45   23.58
  -6   3   6   55.27   17.38
  -6   3   6   58.50   23.15
  -6   3   7  128.96   25.32
  -6   3   7   74.75   25.30
  -6   3   7  106.12   25.11
  -6   3   8   44.27   26.20
  -6   3   8   53.59   32.66
  -6   3   8   54.41   32.72
  -6   3   8   37.43   18.16
  -6   3   9   13.16   27.46
  -6   3   9    2.38   26.01
  -6   3   9    5.78   27.18
  -6   3  10    2.92   36.07
  -6   3  10   -2.73   29.39
  -6   3  10   29.59   27.96
  -6   3  11    3.76   37.42
  -6   3  11   16.34   21.34
  -6   3  11    9.38   43.73
  -6   3  12    6.31   41.45
  -6   3  12   28.27   41.42
  -6   3  12   -2.04   22.35
  -6   3  13    4.14   50.73
  -6   3  13    2.48   34.49
  -6   3  13   13.18   50.52
  -6   3  13    9.46   24.54
  -6   4   0   25.98   21.22
  -6   4   0    8.25   22.62
  -6   4   0   35.94   20.89
  -6   4   1   36.42   16.38
  -6   4   1   44.20   15.41
  -6   4   1   40.95   16.54
  -6   4   2   46.78   22.20
  -6   4   2   78.46   23.18
  -6   4   2   74.18   21.86
  -6   4   3  135.75   23.75
  -6   4   3  151.16   16.58
  -6   4   3  150.63   23.99
  -6   4   4   -4.17   23.06
  -6   4   4   -1.18   15.92
  -6   4   4   11.63   22.25
  -6   4   5  102.53   24.55
  -6   4   5   90.80   17.80
  -6   4   5   95.94   17.45
  -6   4   6   28.63   24.41
  -6   4   6   30.93   17.20
  -6   4   6   31.40   24.33
  -6   4   7   39.15   24.93
  -6   4   7   29.34   17.05
  -6   4   7   33.41   25.65
  -6   4   8   54.78   26.21
  -6   4   8   35.91   26.35
  -6   4   8   56.39   26.20
  -6   4   9   28.72   27.80
  -6   4   9   25.54   27.26
  -6   4   9   16.64   19.63
  -6   4  10  -12.79   27.91
  -6   4  10    6.44   29.68
  -6   4  10   13.23   20.41
  -6   4  11   49.52   31.20
  -6   4  11   50.57   32.02
  -6   4  11   64.79   21.88
  -6   4  12   35.35   32.86
  -6   4  12    2.59   32.33
  -6   4  12   17.60   33.98
  -6   4  13   -1.78   34.97
  -6   4  13   -2.21   24.63
  -6   4  13   -7.35   43.68
  -6   5   0  361.83   24.67
  -6   5   0  355.19   24.22
  -6   5   0  339.93   18.96
  -6   5   1  167.26   22.80
  -6   5   1  154.73   17.20
  -6   5   1  148.17   22.27
  -6   5   2   19.89   22.43
  -6   5   2   -5.37   23.38
  -6   5   2   16.36   15.73
  -6   5   3   11.94   23.15
  -6   5   3    9.23   16.05
  -6   5   3   10.62   22.66
  -6   5   4  148.85   23.80
  -6   5   4  162.95   24.61
  -6   5   4  148.99   17.68
  -6   5   5  141.59   18.01
  -6   5   5  161.84   24.72
  -6   5   5  134.82   18.14
  -6   5   6   64.48   24.72
  -6   5   6   90.91   25.92
  -6   5   6   93.61   25.25
  -6   5   7   10.91   25.21
  -6   5   7   37.67   24.98
  -6   5   7   -1.07   17.68
  -6   5   8  133.60   27.63
  -6   5   8  164.24   26.51
  -6   5   9   27.98   27.57
  -6   5   9   52.33   27.92
  -6   5  10   35.43   29.73
  -6   5  10   19.75   20.80
  -6   5  10   56.16   29.23
  -6   5  11   47.81   21.93
  -6   5  11   45.34   31.14
  -6   5  11   38.40   31.79
  -6   5  12   41.70   23.25
  -6   5  12   55.10   33.52
  -6   5  12   61.14   42.08
  -6   5  13   36.45   35.69
  -6   5  13   24.83   35.54
  -6   5  13   19.50   44.69
  -6   6   0   13.06   23.52
  -6   6   0   18.76   23.82
  -6   6   0   14.55   22.45
  -6   6   1   17.71   23.04
  -6   6   1   22.49   16.38
  -6   6   1   28.30   22.97
  -6   6   2   38.47   22.91
  -6   6   2   36.40   16.78
  -6   6   2   51.21   22.85
  -6   6   3    1.58   22.99
  -6   6   3   -0.89   23.49
  -6   6   3   15.42   16.87
  -6   6   4   56.83   16.77
  -6   6   4   55.35   24.56
  -6   6   4   43.54   16.49
  -6   6   5   71.52   23.71
  -6   6   5   74.54   24.72
  -6   6   5   65.56   24.32
  -6   6   6   52.98   25.10
  -6   6   6   69.16   25.98
  -6   6   6   47.46   17.52
  -6   6   7   15.72   18.77
  -6   6   7   15.00   25.57
  -6   6   7    2.07   25.95
  -6   6   8   28.24   26.95
  -6   6   8   38.00   26.54
  -6   6   9   -2.28   20.10
  -6   6   9   -4.69   28.35
  -6   6  10   21.90   29.74
  -6   6  10   -7.65   20.85
  -6   6  11   26.28   31.89
  -6   6  11   -2.92   21.77
  -6   6  11   -9.06   30.74
  -6   6  12   16.35   23.68
  -6   6  12   -0.21   34.60
  -6   6  12   36.73   33.74
  -6   7   0   40.90   16.97
   6  -7   0   46.05   24.02
  -6   7   0   24.79   22.87
  -6   7   1   31.33   23.75
  -6   7   1   23.57   23.52
  -6   7   1   22.49   24.16
  -6   7   2  -25.72   23.01
  -6   7   2   -1.75   23.90
  -6   7   2   14.59   23.98
  -6   7   3   17.20   17.19
  -6   7   3   -2.34   23.92
  -6   7   3   -6.24   24.20
  -6   7   4   14.41   24.22
  -6   7   4   32.35   24.29
  -6   7   4   -2.90   17.52
  -6   7   5   12.06   18.07
  -6   7   5   14.48   24.90
  -6   7   5    5.33   25.26
  -6   7   6   16.96   25.27
  -6   7   6   -1.53   26.29
  -6   7   6   13.39   25.65
  -6   7   7  -14.81   26.31
  -6   7   7   14.13   19.41
  -6   7   7   12.58   26.01
  -6   7   8   12.86   19.75
  -6   7   8   37.49   27.58
  -6   7   9  -10.58   28.64
  -6   7   9   -2.06   28.71
  -6   7  10  -14.86   30.21
  -6   7  10   46.81   31.45
  -6   7  11   11.65   22.60
  -6   7  11   21.00   32.46
  -6   7  12   17.21   35.72
  -6   7  12   37.81   24.03
  -6   7  12   22.04   34.28
  -6   8   0   84.04   24.39
  -6   8   0   90.15   18.24
   6  -8   0   94.98   24.67
  -6   8   1   27.88   17.33
  -6   8   1   23.04   24.59
  -6   8   2   25.61   25.49
  -6   8   2   47.19   17.32
  -6   8   2   35.66   17.45
  -6   8   3   25.78   25.66
  -6   8   3   31.64   24.84
  -6   8   3   35.32   24.84
  -6   8   4   23.46   17.92
  -6   8   4   35.09   24.96
  -6   8   4   -7.25   24.61
  -6   8   5   54.79   25.73
  -6   8   5   27.46   26.16
  -6   8   5   22.96   25.99
  -6   8   6    0.93   26.57
  -6   8   6   -2.17   28.07
  -6   8   6   14.95   26.30
  -6   8   7   19.04   27.62
  -6   8   7   -2.83   19.64
  -6   8   7   27.59   28.11
  -6   8   8  -16.52   21.13
  -6   8   8   -1.60   20.94
  -6   8   9   12.24   21.26
  -6   8   9   17.51   30.63
  -6   8  10    1.81   32.26
  -6   8  10    2.29   31.87
  -6   8  11  -15.89   34.77
  -6   8  11   37.55   33.55
  -6   8  12    4.21   35.80
  -6   8  12   -2.82   25.90
  -6   8  12   12.80   36.12
  -6   9   0    4.49   25.45
  -6   9   0    5.06   25.66
   6  -9   0    3.71   25.30
  -6   9   1   24.17   24.83
   6  -9  -1   -3.89   18.60
  -6   9   1   28.61   25.27
  -6   9   2    5.88   25.70
  -6   9   2   17.11   17.63
  -6   9   2    1.83   26.29
  -6   9   3   -0.46   26.28
  -6   9   3  -15.58   26.63
  -6   9   3   -9.80   17.95
  -6   9   4   13.21   19.29
  -6   9   4   -5.77   19.22
  -6   9   4   -1.14   19.13
  -6   9   5   -8.66   27.35
  -6   9   5   -0.18   18.77
  -6   9   5   17.08   19.22
  -6   9   6   -2.15   19.55
  -6   9   6    7.86   27.67
  -6   9   6  -13.12   28.29
  -6   9   7   14.14   20.66
  -6   9   7   -5.53   20.43
  -6   9   7    7.02   28.68
  -6   9   8   -6.07   30.48
  -6   9   8   15.39   30.57
  -6   9   9  -27.23   32.40
  -6   9   9  -24.73   32.08
  -6   9  10  -31.16   23.45
  -6   9  10  -10.38   33.17
  -6   9  11    5.86   35.10
  -6   9  11   23.98   34.75
   6 -10   0  289.23   29.00
  -6  10   0  283.23   28.35
  -6  10   0  335.04   28.50
   6 -10  -1  132.11   27.43
  -6  10   1  153.51   20.23
  -6  10   1  188.82   27.74
  -6  10   2   76.90   27.71
  -6  10   2   78.83   20.04
  -6  10   3   86.19   19.26
  -6  10   3   72.51   27.65
  -6  10   3   77.51   27.77
  -6  10   4   47.27   20.16
  -6  10   4   79.65   28.46
  -6  10   4  101.69   28.08
  -6  10   5   41.63   28.44
  -6  10   5   49.48   28.25
  -6  10   5   50.18   29.69
  -6  10   6   41.85   20.94
  -6  10   6   71.08   29.18
  -6  10   6   56.20   29.26
  -6  10   7   29.49   30.09
  -6  10   7   40.66   21.29
  -6  10   7   68.96   30.87
  -6  10   8   -2.08   31.38
  -6  10   8   45.99   22.96
  -6  10   8   26.58   31.61
  -6  10   9   -4.91   32.84
  -6  10   9    5.60   23.45
  -6  10  10   -0.58   24.80
  -6  10  10   25.55   34.81
   6 -11   0   58.62   29.78
  -6  11   0   57.51   27.78
  -6  11   0   52.64   20.50
   6 -11  -1   78.48   29.01
  -6  11   1   55.35   29.17
  -6  11   1   70.77   20.31
  -6  11   2   57.73   20.66
  -6  11   2   18.22   28.84
   6 -11  -2   16.87   20.58
  -6  11   3   50.82   20.53
  -6  11   3   74.87   29.74
  -6  11   3   49.19   28.94
  -6  11   4   89.84   30.61
  -6  11   4  107.31   30.33
  -6  11   4  116.16   21.15
  -6  11   5   64.55   22.13
  -6  11   5   75.42   30.93
  -6  11   5   36.83   21.64
  -6  11   6  154.10   31.58
  -6  11   6  106.55   32.29
  -6  11   6  114.05   22.92
  -6  11   7   29.23   23.10
  -6  11   7   81.55   32.94
  -6  11   7   51.70   32.67
  -6  11   8   80.60   33.81
  -6  11   8   34.37   33.51
  -6  11   8   13.21   24.35
  -6  11   9   39.22   34.32
  -6  11   9   22.31   24.40
  -6  11   9    8.83   24.98
  -6  12   0   66.40   22.41
   6 -12   0   72.06   22.18
  -6  12   0   61.39   22.31
  -6  12   1   72.21   30.89
  -6  12   1   53.46   31.35
   6 -12  -1   11.97   31.38
  -6  12   2   57.02   31.24
   6 -12  -2   35.67   22.44
  -6  12   2   48.82   30.72
  -6  12   3   39.99   22.64
  -6  12   3   54.76   31.31
  -6  12   4   18.22   23.13
  -6  12   4   41.46   23.19
  -6  12   4   34.24   22.70
  -6  12   5   38.36   22.83
  -6  12   5   31.99   32.60
  -6  12   5   23.73   33.21
  -6  12   6   35.53   33.54
  -6  12   6   75.83   32.90
  -6  12   6   67.93   23.69
  -6  12   7   58.10   24.65
  -6  12   7   57.64   25.15
  -6  12   7   70.66   34.80
  -6  12   8   49.46   35.63
  -6  12   8   23.16   24.80
  -6  12   8   31.69   35.36
  -6  13   0    2.44   23.24
  -6  13   0   -7.59   32.95
   6 -13   0   12.67   23.89
  -6  13   1  -15.66   33.78
   6 -13  -1    7.03   23.99
  -6  13   1    0.55   33.04
  -6  13   2  -28.75   33.95
  -6  13   2   21.31   22.91
   6 -13  -2   31.26   33.67
  -6  13   3   -0.71   24.29
  -6  13   3   25.08   23.65
  -6  13   4   -1.55   23.93
  -6  13   4    6.03   33.79
  -6  13   4   14.97   24.52
  -6  13   5   17.00   24.13
  -6  13   5   16.30   35.22
  -6  13   5   31.92   34.13
  -6  13   6   27.28   36.27
  -6  13   6   27.52   35.62
  -6  13   6  -40.39   35.37
   5  15  -1   17.11   36.25
  -5 -15   1   -8.97   35.58
   5  15  -1   18.82   35.67
   5  14  -1   60.12   32.97
   5  14  -1   45.03   32.45
  -5 -14   1   53.46   33.47
   5  14  -2   44.50   33.79
  -5 -14   2   87.54   34.03
   5  14  -2   34.88   35.03
  -5 -14   3   22.96   35.79
   5  14  -3   24.98   35.29
   5  14  -3   -7.31   35.76
   5  13  -1   19.80   21.20
  -5 -13   1   36.16   21.08
   5  13  -1   32.83   30.12
   5  13  -2   35.90   32.26
   5  13  -2   57.30   31.02
  -5 -13   2   -2.32   31.14
  -5 -13   3   40.74   32.51
   5  13  -3   47.42   33.42
   5  13  -3   58.53   22.97
   5  13  -4   41.12   35.25
  -5 -13   4   29.30   34.45
   5  13  -4   30.45   23.87
   5  13  -5   83.20   45.64
   5  12  -1   60.39   28.23
  -5 -12   1   66.11   20.11
   5  12  -1   48.95   27.71
   5  12  -2   39.40   28.64
   5  12  -2   52.54   29.60
  -5 -12   2   51.48   28.74
   5  12  -3   10.38   21.19
  -5 -12   3   18.23   21.00
   5  12  -3   10.22   29.85
   5  12  -4   55.92   31.17
  -5 -12   4   26.27   22.37
   5  12  -4   27.17   32.47
   5  12  -5   72.70   33.27
  -5 -12   5   29.07   33.13
   5  12  -5   30.68   34.12
   5  12  -6  -25.76   34.51
   5  12  -6    6.18   43.67
  -5 -12   6  -13.72   24.36
  -5 -11   1    7.46   26.43
   5  11  -1   -4.71   26.07
   5  11  -1    6.53   26.39
  -5 -11   2   11.93   19.33
   5  11  -2   22.12   27.43
   5  11  -2   31.66   26.57
   5  11  -3    8.74   27.83
   5  11  -3   -0.65   27.90
  -5 -11   3   -6.02   27.47
   5  11  -4  -11.98   35.78
   5  11  -4   10.44   20.46
  -5 -11   4    2.70   28.54
   5  11  -5   17.46   30.44
   5  11  -5   17.94   38.45
  -5 -11   5   -5.43   21.03
   5  11  -6   37.65   40.91
   5  11  -6   30.04   31.67
  -5 -11   6    2.70   31.86
   5  11  -7   -0.14   60.66
   5  11  -7   -9.68   33.11
  -5 -11   7   36.19   34.28
  -5 -10   1   -4.95   24.11
   5  10  -1  -13.86   26.10
   5  10  -1  -15.97   24.15
   5  10  -2    5.71   25.25
  -5 -10   2  -16.37   25.12
   5  10  -2    7.59   17.83
  -5 -10   3    7.36   17.63
   5  10  -3   19.06   26.31
   5  10  -3   20.04   25.62
   5  10  -4    9.06   18.77
  -5 -10   4    6.63   18.79
   5  10  -4    3.13   33.56
  -5 -10   5    1.76   20.37
   5  10  -5    9.17   34.87
   5  10  -5   -7.65   27.41
   5  10  -6    5.15   29.83
   5  10  -6    9.95   43.60
  -5 -10   6    1.76   21.83
   5  10  -7   24.09   32.21
  -5 -10   7   -1.44   22.19
  -5 -10   8   13.12   24.07
   5  10  -8   30.22   34.22
  -5  -9   1   33.99   17.10
   5   9  -1   29.68   23.83
  -5  -9   2   61.30   24.08
   5   9  -2   39.78   25.18
   5   9  -2    6.25   24.16
   5   9  -3   -3.02   30.36
  -5  -9   3   -1.04   17.11
   5   9  -3   -7.15   16.96
  -5  -9   4   -4.32   18.26
   5   9  -4    4.18   32.38
   5   9  -4   -0.36   25.85
   5   9  -5   48.77   40.74
  -5  -9   5   76.81   26.65
   5   9  -5   29.59   26.82
   5   9  -6   14.74   20.84
  -5  -9   6   -8.51   19.24
   5   9  -7    4.50   21.04
  -5  -9   7   -3.10   20.58
  -5  -9   8    5.42   32.00
   5   9  -8   -6.59   22.47
  -5  -9   9   -3.63   23.81
   5   9  -9    3.39   34.78
   5   8  -1   52.65   22.96
  -5  -8   1   59.18   15.90
  -5  -8   2   12.69   22.91
   5   8  -2   -0.47   28.66
   5   8  -2    9.55   22.76
  -5  -8   3  117.49   16.94
   5   8  -3  125.37   17.62
   5   8  -3  108.73   31.02
   5   8  -4   67.61   24.25
  -5  -8   4   84.99   24.89
   5   8  -4   67.19   39.90
   5   8  -5   31.33   26.49
  -5  -8   5   12.53   17.81
  -5  -8   6   23.75   19.40
   5   8  -6   47.44   25.96
   5   8  -7   -3.64   27.83
  -5  -8   7    8.05   19.36
   5   8  -8   57.93   30.24
  -5  -8   8   58.10   30.05
   5   8  -9   26.63   31.76
  -5  -8   9    0.24   22.49
   5   8 -10    3.82   24.58
  -5  -8  10   25.14   24.46
   5   7  -1  297.89   17.50
   5   7  -1  339.42   31.44
  -5  -7   1  337.58   23.80
   5   7  -2   13.43   28.34
   5   7  -2   18.13   33.22
  -5  -7   2    3.62   15.88
   5   7  -2   16.83   16.12
   5   7  -3   22.81   22.45
   5   7  -3   24.08   36.94
  -5  -7   3   38.39   22.35
   5   7  -3   21.77   33.62
   5   7  -4   55.72   16.73
  -5  -7   4   45.18   23.70
   5   7  -5   60.96   17.72
  -5  -7   5   38.18   24.52
   5   7  -6   64.47   18.64
  -5  -7   6   77.43   25.66
  -5  -7   7   30.02   27.88
   5   7  -7   26.76   26.61
  -5  -7   8   54.13   19.90
   5   7  -8   69.88   28.80
  -5  -7   9   42.38   21.90
   5   7  -9   40.91   22.10
   5   7 -10   25.32   33.06
  -5  -7  10   14.59   22.73
   5   7 -11  -28.90   34.59
  -5  -7  11   -0.97   25.13
   5   6  -1   44.38   27.45
  -5  -6   1   22.23   21.32
   5   6  -1   42.69   21.93
   5   6  -2  186.04   23.47
   5   6  -2  191.07   38.70
   5   6  -2  186.53   34.87
  -5  -6   2  191.69   16.35
  -5  -6   3  110.92   22.55
   5   6  -3   89.82   23.03
   5   6  -4  195.32   17.18
  -5  -6   4  226.17   23.91
  -5  -6   5  135.01   23.63
   5   6  -5  160.91   18.07
  -5  -6   6   42.34   24.91
   5   6  -6   26.43   25.34
  -5  -6   7   15.08   17.80
   5   6  -7    7.00   26.08
   5   6  -8   27.80   18.87
  -5  -6   8  -36.00   27.05
   5   6  -9  126.06   29.36
  -5  -6   9   86.39   29.05
   5   6 -10   10.32   21.97
  -5  -6  10   21.01   31.03
  -5  -6  11   -0.02   24.00
   5   6 -11    9.26   23.46
   5   5  -1    0.45   29.78
   5   5  -1   -5.32   21.17
  -5  -5   1    5.54   15.14
  -5  -5   2  206.61   22.25
   5   5  -2  232.40   22.35
  -5  -5   3  165.94   22.60
   5   5  -3  179.80   23.18
   5   5  -4  223.53   23.49
  -5  -5   4  263.53   17.09
   5   5  -5  215.89   23.83
  -5  -5   5  198.75   23.56
   5   5  -6   70.40   17.43
  -5  -5   6   70.17   24.50
   5   5  -7   90.51   24.58
  -5  -5   7   54.56   25.24
  -5  -5   8   53.10   18.58
   5   5  -8   51.65   26.70
   5   5  -9   45.48   20.10
  -5  -5   9   18.14   28.40
  -5  -5  10   18.36   30.17
   5   5 -10   -5.83   29.81
   5   5 -11   22.03   32.04
  -5  -5  11   25.94   22.79
   5   5 -12   38.43   35.32
  -5  -5  12   49.40   35.18
  -5  -4   1  -12.84   20.39
   5   4  -1   -7.93   20.31
   5   4  -1    0.41   31.77
  -5  -4   2   32.05   15.05
   5   4  -2   33.24   15.08
  -5  -4   3   20.30   20.99
   5   4  -3   22.29   21.70
   5   4  -4   17.01   15.73
  -5  -4   4   15.15   15.36
   5   4  -5   56.73   23.03
  -5  -4   5   54.12   15.95
  -5  -4   6    2.99   23.36
   5   4  -6   27.04   23.81
  -5  -4   7    6.34   17.33
   5   4  -7   -5.13   17.61
   5   4  -8   33.45   19.04
  -5  -4   8   14.82   26.91
  -5  -4   9  -18.20   27.66
   5   4  -9   14.08   19.28
   5   4 -10   22.54   20.81
  -5  -4  10   13.66   19.80
  -5  -4  11    5.61   22.19
   5   4 -11  -10.10   22.65
  -5  -4  12   20.79   33.64
   5   4 -12   37.56   23.57
  -5  -3   1   86.15   19.84
   5   3  -1   58.87   14.49
   5   3  -1   59.59   32.73
  -5  -3   2   31.74   20.41
   5   3  -2   24.93   20.00
  -5  -3   3   22.70   20.73
   5   3  -3   31.06   21.31
   5   3  -4   42.74   21.87
  -5  -3   4   24.90   21.79
  -5  -3   5   -6.72   15.81
   5   3  -5  -23.78   23.01
   5   3  -6   27.72   15.87
  -5  -3   6   12.79   22.58
   5   3  -7    0.61   24.04
  -5  -3   7    4.01   17.26
  -5  -3   8    0.80   24.66
   5   3  -8  -20.97   25.11
   5   3  -9   24.44   26.29
  -5  -3   9   14.40   18.57
   5   3 -10    6.50   20.27
  -5  -3  10   12.89   27.79
   5   3 -11    3.89   20.92
  -5  -3  11   -8.89   29.62
  -5  -3  12   18.06   32.70
   5   3 -12    5.10   22.22
  -5  -3  13   34.70   34.56
   5   3 -13   40.25   34.00
  -5  -2   1    6.21   19.35
   5   2  -1   12.45   19.72
   5   2  -2   26.79   19.95
  -5  -2   2   21.64   19.69
  -5  -2   3    6.35   14.56
   5   2  -3   -3.88   21.25
  -5  -2   4   20.30   21.30
   5   2  -4   25.85   20.74
   5   2  -5   23.21   22.32
  -5  -2   5   36.60   21.78
   5   2  -6   -6.54   16.05
  -5  -2   6    5.05   22.48
  -5  -2   7   35.89   22.87
   5   2  -7   31.44   23.09
   5   2  -8  -20.60   24.10
  -5  -2   8    9.54   17.08
  -5  -2   9  -11.99   18.93
   5   2  -9   -9.23   19.18
   5   2 -10  -18.52   27.28
  -5  -2  10  -14.44   19.44
  -5  -2  11   14.57   21.12
   5   2 -11   26.78   20.59
  -5  -2  12   39.13   32.03
   5   2 -12   18.59   21.68
   5   2 -13  -28.46   34.36
  -5  -2  13   12.19   33.54
  -5  -1   1  797.74   34.61
   5   1  -1  808.57   26.73
  -5  -1   1  780.84   25.75
   5   1  -2  444.17   18.31
  -5  -1   2  447.54   39.93
  -5  -1   2  417.31   22.81
   5   1  -3  356.83   23.06
  -5  -1   3  384.23   17.37
  -5  -1   4   63.44   21.33
   5   1  -4   98.29   21.79
  -5  -1   5  147.44   16.20
   5   1  -5  135.59   22.86
   5   1  -6  134.62   23.52
  -5  -1   6  112.73   23.32
  -5  -1   7   55.23   23.26
   5   1  -7   62.63   16.08
  -5  -1   8   25.53   16.47
   5   1  -8    8.29   16.81
  -5  -1   9   73.62   19.05
   5   1  -9   91.16   18.98
   5   1 -10    3.20   26.80
  -5  -1  10   17.47   26.71
  -5  -1  11    5.08   27.97
   5   1 -11   21.07   28.42
   5   1 -12   11.20   21.67
  -5  -1  12  -13.99   21.58
   5   1 -13   19.12   33.04
  -5  -1  13    1.10   33.28
   5   1 -14   -4.95   24.71
   5   0  -1  560.63   24.80
  -5   0   1  548.31   24.11
  -5   0   1  542.30   26.26
   5   0  -2  429.88   18.31
  -5   0   2  459.70   22.97
  -5   0   2  450.67   30.23
  -5   0   3  243.11   29.10
   5   0  -3  240.30   16.87
  -5   0   3  235.32   22.42
   5   0  -4  114.24   22.09
  -5   0   4  111.93   31.85
  -5   0   4  134.29   21.62
   5   0  -5  703.17   25.79
  -5   0   5  640.29   19.85
  -5   0   5  651.20   51.84
  -5   0   5  630.03   50.50
  -5   0   6  681.15   63.56
  -5   0   6  652.50   62.19
   5   0  -6  703.98   21.06
  -5   0   6  609.16   26.56
   5   0  -7  441.86   25.70
  -5   0   7  417.38   18.40
  -5   0   7  381.31   63.89
  -5   0   8   74.58   23.95
   5   0  -8   64.86   17.58
  -5   0   8   61.21   56.95
  -5   0   9    4.93   54.38
  -5   0   9    4.95   50.85
  -5   0   9   -0.80   17.98
   5   0  -9  -29.27   25.25
   5   0 -10   74.76   26.75
  -5   0  10   51.86   26.43
  -5   0  10   49.34   58.09
  -5   0  11  145.17   28.51
   5   0 -11  192.64   28.22
  -5   0  12   29.05   21.51
   5   0 -12   59.57   29.94
  -5   0  13   -9.30   32.55
   5   0 -13    9.49   23.30
  -5   0  14    5.70   35.13
   5   0 -14  -11.26   24.51
  -5   1   0   34.71   20.45
  -5   1   0   44.41   20.50
  -5   1   0   46.32   20.37
  -5   1   1  225.63   21.61
  -5   1   1  219.46   21.38
  -5   1   1  232.44   26.33
  -5   1   2  142.89   21.03
  -5   1   2  135.41   22.25
   5  -1  -2  165.10   21.18
  -5   1   3   84.43   22.22
  -5   1   3   82.11   21.64
   5  -1  -3   99.66   21.06
   5  -1  -4  112.51   21.88
  -5   1   4  106.98   15.77
  -5   1   4  106.94   26.62
  -5   1   5   46.07   15.69
   5  -1  -5   44.15   22.07
  -5   1   5   43.71   26.74
  -5   1   6   40.92   16.32
  -5   1   6   48.32   28.90
   5  -1  -6   51.91   23.11
  -5   1   6   58.45   29.14
   5  -1  -7   -1.67   16.29
  -5   1   7    1.80   23.61
  -5   1   7   -3.80   28.67
  -5   1   7   -7.73   15.93
  -5   1   8  109.99   17.37
   5  -1  -8  126.21   17.98
  -5   1   8  101.68   36.06
  -5   1   9   77.37   35.77
   5  -1  -9  105.25   24.94
  -5   1   9   74.11   17.76
   5  -1 -10   50.70   26.40
  -5   1  10   69.50   18.35
  -5   1  10   54.63   33.30
   5  -1 -11   75.97   27.19
  -5   1  11   38.55   19.89
  -5   1  11   54.53   40.76
  -5   1  12   23.47   43.13
   5  -1 -12   36.19   29.53
  -5   1  12   27.23   20.75
  -5   1  13    3.67   51.52
  -5   1  13   35.16   22.44
   5  -1 -13  -10.88   32.04
   5  -1 -14    9.61   34.33
  -5   1  14   32.02   35.03
  -5   1  14   11.66   55.77
  -5   2   0   66.10   19.69
  -5   2   0   43.45   19.83
  -5   2   0   58.95   20.51
  -5   2   1   20.89   19.40
  -5   2   1    7.85   19.67
  -5   2   1    2.90   19.50
  -5   2   2  246.77   22.20
  -5   2   2  218.55   21.40
  -5   2   2  219.71   16.06
  -5   2   3  148.10   21.59
  -5   2   3  120.98   21.83
  -5   2   3  161.72   21.09
  -5   2   4   30.03   21.60
  -5   2   4    7.66   20.92
  -5   2   5   97.44   22.21
   5  -2  -5   70.71   23.02
  -5   2   5   66.94   22.11
   5  -2  -6  201.15   24.04
  -5   2   6  203.00   17.90
   5  -2  -7   45.31   17.00
  -5   2   7   70.67   22.88
  -5   2   7   75.79   24.16
  -5   2   8   -1.99   17.12
   5  -2  -8   22.10   23.59
  -5   2   8    1.17   28.99
  -5   2   9   19.55   30.72
  -5   2   9   57.74   23.76
   5  -2  -9   -9.48   25.16
  -5   2  10    9.93   32.16
  -5   2  10   20.19   25.73
   5  -2 -10   36.10   26.00
   5  -2 -11   50.33   27.73
  -5   2  11   31.97   26.46
  -5   2  11    9.81   27.92
   5  -2 -12  -14.15   21.83
  -5   2  12   19.17   37.06
  -5   2  12   38.97   20.93
  -5   2  13    0.45   39.78
   5  -2 -13   13.30   22.03
  -5   2  13   -7.11   22.99
  -5   2  14  -12.83   24.99
   5  -2 -14   36.57   34.07
  -5   2  14    9.48   42.21
  -5   3   0  148.21   20.66
  -5   3   0  123.91   20.50
  -5   3   0  155.18   20.92
  -5   3   1  415.51   22.60
  -5   3   1  423.67   22.28
  -5   3   1  398.66   23.32
  -5   3   2    6.86   19.20
  -5   3   2   25.69   20.32
  -5   3   2   27.27   20.51
  -5   3   3   48.59   19.70
  -5   3   3   30.05   21.86
  -5   3   3   45.75   15.38
  -5   3   4   60.97   22.17
  -5   3   4   72.01   21.31
  -5   3   4   43.46   21.02
  -5   3   5   35.47   15.67
  -5   3   5   17.03   22.84
  -5   3   5   21.89   21.45
  -5   3   6   35.79   22.75
  -5   3   6   38.53   22.62
  -5   3   7   11.75   16.57
  -5   3   8    8.86   17.47
  -5   3   9   14.62   25.03
  -5   3   9   20.13   24.83
   5  -3 -10    7.86   18.65
  -5   3  10   15.30   26.44
  -5   3  10   17.02   18.46
  -5   3  11   16.09   28.86
  -5   3  11   46.29   27.35
   5  -3 -11   45.16   19.06
  -5   3  12    4.27   29.61
  -5   3  12  -16.82   21.05
  -5   3  13   10.16   32.23
  -5   3  13    4.51   22.09
  -5   3  14    5.17   34.70
  -5   3  14  -33.34   34.90
  -5   4   0   -4.03   19.95
  -5   4   0    5.25   20.92
  -5   4   0   17.46   19.89
  -5   4   1   20.42   20.54
  -5   4   1   14.37   20.05
  -5   4   1   23.92   20.16
  -5   4   2    5.92   14.48
  -5   4   2   -2.01   15.18
  -5   4   2    7.21   21.07
  -5   4   3  144.41   21.77
  -5   4   3  139.28   16.22
  -5   4   3  133.65   16.08
  -5   4   4   46.12   21.78
  -5   4   4   65.29   21.80
  -5   4   4   47.12   15.02
  -5   4   5   37.89   16.27
  -5   4   5   10.17   22.84
  -5   4   6   31.37   22.54
  -5   4   6    5.32   16.15
  -5   4   7   34.58   15.83
  -5   4   7   30.97   23.37
  -5   4   8   16.71   23.84
  -5   4   8    6.67   16.71
  -5   4   9    4.42   17.89
  -5   4   9   -9.81   26.08
  -5   4  10    5.38   26.87
  -5   4  10   21.49   18.91
  -5   4  10   -0.62   26.42
  -5   4  11    4.66   27.61
  -5   4  11   20.82   28.45
  -5   4  11   15.23   27.56
  -5   4  12   27.18   30.06
  -5   4  12    4.01   20.19
  -5   4  12    5.02   29.98
  -5   4  13   -1.16   39.74
  -5   4  13    5.59   31.78
  -5   4  13   18.42   32.38
  -5   4  14   -1.86   35.80
  -5   4  14    5.33   23.93
  -5   4  14    7.35   23.82
  -5   5   0   14.24   21.59
   5  -5   0   25.52   21.11
  -5   5   0   22.80   14.72
  -5   5   1  135.18   21.62
  -5   5   1  132.40   22.04
  -5   5   1  106.03   21.82
  -5   5   2  297.01   22.73
  -5   5   2  257.58   22.82
  -5   5   2  252.24   16.94
  -5   5   3  207.43   22.44
  -5   5   3  212.36   22.17
  -5   5   3  191.27   22.89
  -5   5   4    7.25   15.34
  -5   5   4    9.57   15.32
  -5   5   4   12.64   16.38
  -5   5   5  223.28   23.31
  -5   5   5  170.48   17.20
  -5   5   6  114.96   23.40
  -5   5   6  119.75   23.36
  -5   5   7   57.83   23.93
  -5   5   7   35.80   23.33
  -5   5   8   15.14   24.46
  -5   5   8   21.71   24.57
  -5   5   9   59.11   25.87
  -5   5   9   32.02   17.94
  -5   5  10    4.82   27.14
  -5   5  10    2.48   26.87
  -5   5  10   15.97   26.70
  -5   5  11   19.45   28.72
  -5   5  11   10.09   28.73
  -5   5  11    7.34   19.68
  -5   5  12   11.56   30.66
  -5   5  12   45.86   30.24
  -5   5  12   -3.07   30.14
  -5   5  13    3.19   32.41
  -5   5  13   -5.08   23.07
  -5   5  13   28.72   32.30
  -5   5  14   14.63   35.24
  -5   5  14   36.12   34.40
  -5   5  14   37.10   36.31
  -5   6   0  221.84   23.28
  -5   6   0  248.93   23.83
   5  -6   0  252.84   23.07
  -5   6   1  214.95   17.69
   5  -6  -1  255.71   16.80
  -5   6   1  264.98   22.73
  -5   6   2  342.50   23.96
  -5   6   2  325.08   23.26
  -5   6   2  298.44   16.90
  -5   6   3  160.21   23.03
  -5   6   3  200.59   22.51
  -5   6   3  208.09   23.44
  -5   6   4  178.56   22.90
  -5   6   4  153.62   23.76
  -5   6   4  187.52   22.87
  -5   6   5  262.60   23.89
  -5   6   5  216.04   24.02
  -5   6   6   79.05   23.37
  -5   6   6   77.38   23.47
  -5   6   7  161.78   17.88
  -5   6   7  164.23   17.83
  -5   6   8  180.08   18.19
  -5   6   8  205.63   26.34
  -5   6   9   71.14   18.24
  -5   6   9  102.34   26.84
  -5   6  10   29.14   19.67
  -5   6  10   27.96   19.75
  -5   6  11   47.33   20.58
  -5   6  11   76.62   29.58
  -5   6  11   33.34   29.25
  -5   6  12   92.82   32.41
  -5   6  12  119.41   31.19
  -5   6  12   42.92   22.71
  -5   6  13   21.62   33.77
  -5   6  13   16.03   23.56
  -5   6  13    3.51   33.62
  -5   6  14   29.61   35.43
  -5   6  14   11.42   36.50
  -5   6  14   -3.01   35.38
  -5   7   0  526.82   25.03
  -5   7   0  515.09   25.14
   5  -7   0  454.20   19.23
   5  -7  -1  171.22   23.84
  -5   7   1  167.49   16.39
  -5   7   1  152.53   23.47
  -5   7   2  182.04   23.33
  -5   7   2  176.16   23.37
  -5   7   3   -0.16   22.90
  -5   7   3    3.19   22.39
  -5   7   3    3.90   22.77
  -5   7   4   90.36   16.58
  -5   7   4   78.26   23.33
  -5   7   4   88.30   23.00
  -5   7   5  382.72   18.55
  -5   7   5  337.30   25.42
  -5   7   6  236.65   25.29
  -5   7   6  221.23   25.22
  -5   7   7   -5.51   17.08
  -5   7   7    6.00   25.22
  -5   7   8   99.10   18.53
  -5   7   8  101.39   18.93
  -5   7   9   44.26   27.71
  -5   7   9   80.99   26.43
  -5   7  10   39.22   27.91
  -5   7  10   35.51   19.88
  -5   7  11   -3.49   29.56
  -5   7  11   15.20   20.66
  -5   7  12   19.12   21.85
  -5   7  12   28.95   32.06
  -5   7  12   22.23   22.40
  -5   7  13   33.87   33.45
  -5   7  13   -2.61   33.12
  -5   7  13   14.21   34.27
  -5   8   0   50.06   23.55
   5  -8   0   37.49   16.03
  -5   8   0   49.31   24.22
  -5   8   1   22.61   15.82
  -5   8   1   20.20   22.70
   5  -8  -1   14.40   16.14
   5  -8  -2   52.58   23.33
  -5   8   2   57.41   23.29
  -5   8   2   90.68   23.08
  -5   8   3   14.73   22.82
  -5   8   3   22.34   23.85
  -5   8   3   31.42   22.94
  -5   8   4   40.21   16.68
  -5   8   4   17.84   16.96
  -5   8   4   35.08   17.23
  -5   8   5   25.91   23.71
  -5   8   5   -6.18   24.38
  -5   8   6   20.94   16.93
  -5   8   6   14.31   25.05
  -5   8   7    6.77   17.51
  -5   8   7  -14.80   17.80
  -5   8   8   54.58   26.62
  -5   8   8   35.36   26.53
  -5   8   9   18.77   27.94
  -5   8   9   50.06   19.82
  -5   8  10   22.22   29.57
  -5   8  10   19.89   29.02
  -5   8  11   -5.33   22.23
  -5   8  11   -3.59   21.75
  -5   8  12   -7.00   22.95
  -5   8  12   25.53   23.51
  -5   8  13    6.76   35.05
  -5   8  13  -21.83   24.91
  -5   8  13   18.23   34.37
  -5   9   0  107.21   17.70
   5  -9   0  117.45   24.17
  -5   9   0   76.51   17.67
  -5   9   1   -1.00   23.24
  -5   9   1  -31.75   17.12
   5  -9  -1  -10.64   16.80
   5  -9  -2   27.49   24.32
  -5   9   2    3.11   17.26
  -5   9   2    6.02   23.56
  -5   9   3   35.45   17.48
  -5   9   3   18.14   16.89
  -5   9   4   21.66   24.09
  -5   9   4  -20.74   24.54
  -5   9   4   -1.01   24.42
  -5   9   5   82.76   25.30
  -5   9   5   41.33   17.85
  -5   9   6   19.01   26.28
  -5   9   6   10.64   25.23
  -5   9   7    2.71   26.45
  -5   9   7   10.54   19.09
  -5   9   8    6.87   27.05
  -5   9   8  -27.44   19.88
  -5   9   9    4.23   28.47
  -5   9   9   21.71   28.57
  -5   9  10   41.08   30.35
  -5   9  10    2.22   21.67
  -5   9  11   18.89   32.10
  -5   9  11   23.18   21.77
  -5   9  12   -6.93   33.85
  -5   9  12    7.40   33.74
  -5   9  13   44.62   35.62
  -5  10   0   28.54   24.35
   5 -10   0   23.33   25.44
  -5  10   0   12.80   25.28
  -5  10   1   48.65   25.02
  -5  10   1   56.07   25.79
   5 -10  -1   65.24   25.61
   5 -10  -2    7.02   17.93
  -5  10   2   18.05   25.26
  -5  10   2   18.78   25.66
   5 -10  -3   36.85   25.67
  -5  10   3   34.20   19.15
  -5  10   3   16.79   18.00
  -5  10   4   42.83   25.40
  -5  10   4   13.96   17.85
  -5  10   4   17.03   25.85
  -5  10   5   43.26   18.35
  -5  10   5   70.28   26.86
  -5  10   5   80.42   26.74
  -5  10   6    1.50   27.30
  -5  10   6   23.47   27.41
  -5  10   7   25.09   19.62
  -5  10   7    9.06   28.41
  -5  10   8   26.66   20.64
  -5  10   8    7.83   29.76
  -5  10   9   14.07   21.52
  -5  10   9   15.18   21.27
  -5  10  10   -1.87   31.83
  -5  10  10  -14.01   22.28
  -5  10  11    6.99   33.51
  -5  10  11   21.45   33.52
  -5  10  12   -1.57   24.64
  -5  10  12   -2.73   35.60
  -5  11   0   32.87   26.28
  -5  11   0   25.66   18.44
   5 -11   0   26.52   26.85
   5 -11  -1    5.70   18.13
  -5  11   1   -1.30   19.58
  -5  11   1   -9.76   26.88
   5 -11  -2   14.85   20.09
  -5  11   2   11.62   26.80
  -5  11   2   18.41   27.11
  -5  11   3   -2.14   19.19
   5 -11  -3   -8.47   18.94
  -5  11   3   11.19   26.89
  -5  11   4  -18.56   26.95
  -5  11   4   18.77   27.35
  -5  11   5    6.14   28.15
  -5  11   5   18.89   19.92
  -5  11   5   19.66   27.81
  -5  11   6   66.47   28.26
  -5  11   6   52.68   28.48
  -5  11   7   35.23   29.58
  -5  11   7   51.20   20.50
  -5  11   8   44.21   22.16
  -5  11   8   77.45   30.80
  -5  11   9   14.43   23.03
  -5  11   9   24.76   22.78
  -5  11  10   28.37   33.18
  -5  11  10    8.59   23.94
  -5  11  11   31.40   35.54
  -5  11  11   31.67   35.94
   5 -12   0   73.21   20.97
  -5  12   0  104.32   28.86
  -5  12   0   86.75   28.71
  -5  12   1   93.57   20.85
  -5  12   1   93.31   21.16
   5 -12  -1   99.72   29.05
  -5  12   2   76.44   20.76
   5 -12  -2   58.20   29.51
  -5  12   2   53.67   28.66
  -5  12   3   59.54   28.08
  -5  12   3   95.54   28.04
   5 -12  -3   44.55   20.03
  -5  12   4  100.31   21.58
  -5  12   4   90.89   29.69
  -5  12   5   20.79   29.75
  -5  12   5   41.18   29.32
  -5  12   5    2.80   31.35
  -5  12   6   49.78   22.17
  -5  12   6   40.00   29.62
  -5  12   6   43.80   29.85
  -5  12   7   23.69   31.41
  -5  12   7   21.11   30.88
  -5  12   8   46.56   23.01
  -5  12   8   19.27   32.50
  -5  12   9   42.16   34.12
  -5  12   9   27.65   24.03
  -5  12  10   11.96   24.92
  -5  12  10   30.08   35.91
  -5  13   0   31.21   22.00
  -5  13   0   10.38   31.55
   5 -13   0   20.60   31.12
   5 -13  -1   51.78   31.70
  -5  13   1   79.21   21.72
  -5  13   1   61.03   22.12
  -5  13   2   39.20   22.16
   5 -13  -2   28.97   22.36
  -5  13   2   37.66   31.82
  -5  13   3   20.41   21.41
   5 -13  -3   41.35   30.81
  -5  13   3   26.01   21.94
  -5  13   4   25.65   32.14
  -5  13   4   15.05   30.66
   5 -13  -4   24.51   22.10
  -5  13   5   -4.95   32.12
  -5  13   5   60.91   31.98
  -5  13   5   54.46   31.94
  -5  13   6   54.99   32.27
  -5  13   6   20.15   32.88
  -5  13   6   31.65   23.32
  -5  13   7   51.53   23.90
  -5  13   7   55.21   24.16
  -5  13   7   68.60   33.51
  -5  13   8    3.07   35.15
  -5  13   8  -11.50   34.99
   5 -14   0   29.99   33.26
  -5  14   0   37.54   34.53
  -5  14   0   40.90   33.44
   5 -14  -1  -16.65   33.38
  -5  14   1    1.18   33.00
  -5  14   1    8.03   23.76
  -5  14   2  -37.90   34.14
  -5  14   2   15.82   23.03
   5 -14  -2   -4.88   23.89
  -5  14   3   32.35   33.80
   5 -14  -3   16.57   23.83
  -5  14   3   24.26   23.82
  -5  14   4   15.20   23.69
  -5  14   4   27.01   23.77
   5 -14  -4   36.99   33.94
  -5  14   5   14.20   23.86
  -5  14   5  -14.72   24.24
  -5  14   6   -0.13   24.98
  -5  14   6   24.03   24.67
  -5  14   6    3.20   25.34
  -4 -15   1  -31.24   34.16
   4  15  -1   -4.25   34.12
   4  15  -1    7.47   34.12
  -4 -15   2    6.09   34.84
   4  15  -2    8.78   35.50
   4  15  -2    3.22   34.98
   4  14  -1    1.00   31.01
   4  14  -1   19.53   30.89
  -4 -14   1   -6.59   22.00
   4  14  -2    3.06   22.75
  -4 -14   2   -9.38   32.10
   4  14  -2  -12.75   32.74
  -4 -14   3   26.99   33.52
   4  14  -3  -32.56   32.80
   4  14  -3    3.01   23.92
  -4 -14   4   37.93   34.77
   4  14  -4    6.90   24.39
   4  14  -4   30.93   35.90
  -4 -13   1   44.75   20.73
   4  13  -1   29.25   28.24
   4  13  -1   28.74   21.01
   4  13  -2    2.01   30.16
   4  13  -2   34.29   30.73
  -4 -13   2   18.52   30.45
   4  13  -3   -3.89   32.37
   4  13  -3   20.56   31.01
  -4 -13   3   -5.46   31.06
   4  13  -4   17.70   32.56
  -4 -13   4   15.55   31.83
   4  13  -4   35.37   32.20
   4  13  -5   25.27   34.70
  -4 -13   5   -2.04   23.61
   4  13  -5   -8.17   23.72
  -4 -13   6    7.42   35.16
   4  13  -6    6.96   44.75
   4  13  -6   17.03   35.44
   4  12  -1  138.83   19.79
  -4 -12   1  119.70   27.43
   4  12  -1  110.37   27.90
  -4 -12   2   68.29   28.17
   4  12  -2   80.49   27.90
   4  12  -2   62.62   28.37
   4  12  -3   28.19   28.03
   4  12  -3   26.73   27.87
  -4 -12   3    8.09   20.47
  -4 -12   4   34.09   21.49
   4  12  -4   17.25   29.90
   4  12  -4   38.08   20.58
   4  12  -5   39.44   31.04
  -4 -12   5   30.98   30.97
   4  12  -5   38.89   32.20
   4  12  -6   28.61   33.02
  -4 -12   6   41.13   23.32
   4  12  -6   41.36   33.33
   4  12  -7    3.88   24.74
   4  12  -7   16.34   43.96
  -4 -12   7   24.08   24.28
  -4 -11   1  185.30   27.12
   4  11  -1  193.40   26.65
   4  11  -1  153.84   19.56
   4  11  -2   72.55   18.71
  -4 -11   2  120.58   26.43
   4  11  -2   83.94   26.05
  -4 -11   3    7.22   27.21
   4  11  -3   39.77   26.84
   4  11  -3   57.33   26.76
   4  11  -4   49.89   27.72
  -4 -11   4   47.52   27.95
   4  11  -4   43.89   28.25
   4  11  -5   33.05   20.36
   4  11  -5   34.73   35.78
  -4 -11   5   43.38   20.19
   4  11  -6   69.19   30.36
  -4 -11   6   88.19   30.28
   4  11  -6   22.02   37.80
  -4 -11   7   22.22   32.61
   4  11  -7  -21.73   32.52
   4  11  -7   29.56   40.79
   4  11  -8   10.74   34.05
  -4 -11   8   50.60   33.87
   4  11  -8    2.45   43.50
   4  10  -1   92.93   24.03
  -4 -10   1   85.65   18.14
  -4 -10   2   69.50   17.82
   4  10  -2   81.95   25.12
   4  10  -2   72.94   24.93
   4  10  -3   28.73   26.39
   4  10  -3   22.92   31.28
  -4 -10   3    6.23   17.69
   4  10  -4   48.03   18.40
  -4 -10   4   46.03   18.32
   4  10  -4   49.97   26.38
   4  10  -5  120.35   27.02
   4  10  -5  124.10   27.49
  -4 -10   5   96.02   19.44
  -4 -10   6   25.57   28.34
   4  10  -6   41.01   19.60
   4  10  -6   46.29   35.56
   4  10  -7   28.06   30.00
   4  10  -7   -4.35   37.84
  -4 -10   7   -5.26   29.85
   4  10  -8   23.45   31.72
   4  10  -8   -4.31   40.33
  -4 -10   8   32.93   31.14
   4  10  -9   -4.06   44.70
   4  10  -9   -0.66   34.65
  -4 -10   9    0.24   24.53
   4   9  -1   21.27   16.22
  -4  -9   1   16.81   23.02
   4   9  -2   51.02   23.11
  -4  -9   2   32.44   16.97
   4   9  -2   44.78   23.35
   4   9  -3  138.07   23.48
  -4  -9   3  124.78   24.16
   4   9  -3  111.36   30.06
   4   9  -4   -4.53   24.60
  -4  -9   4  -13.46   18.05
   4   9  -4   -2.59   31.14
   4   9  -5   37.25   26.22
  -4  -9   5   40.03   18.19
   4   9  -5   48.59   17.68
   4   9  -6   26.93   27.50
  -4  -9   6   31.96   26.50
   4   9  -6   25.93   27.11
   4   9  -7   34.25   35.81
   4   9  -7   14.33   27.73
  -4  -9   7   20.74   27.57
   4   9  -8   35.37   20.68
  -4  -9   8   31.01   21.38
   4   9  -8   32.95   37.40
   4   9  -9    4.25   40.58
   4   9  -9   29.25   22.57
  -4  -9   9   31.11   32.44
  -4  -9  10  -18.26   24.43
   4   9 -10   29.90   24.33
   4   8  -1   35.78   22.60
  -4  -8   1   50.49   22.35
   4   8  -2  124.64   16.84
  -4  -8   2  147.91   16.12
   4   8  -2  133.40   23.58
   4   8  -3   38.14   16.13
  -4  -8   3    8.98   15.76
   4   8  -3   27.81   27.99
  -4  -8   4   35.50   23.31
   4   8  -4   43.92   23.97
   4   8  -4   62.44   16.67
   4   8  -5   13.00   29.73
  -4  -8   5   23.09   17.02
   4   8  -5   -5.01   24.28
   4   8  -6   14.65   32.17
  -4  -8   6   20.16   24.84
   4   8  -6   16.07   17.82
   4   8  -7   15.00   32.91
   4   8  -7  -25.85   27.94
  -4  -8   7   -9.10   27.25
   4   8  -8  -30.88   28.55
   4   8  -8   12.57   40.81
  -4  -8   8   43.66   26.93
   4   8  -9   -1.09   30.29
   4   8  -9    1.99   43.91
  -4  -8   9   12.05   30.18
  -4  -8  10   10.95   22.57
   4   8 -10    5.07   32.43
   4   8 -11   26.24   24.18
  -4  -8  11   13.04   25.25
  -4  -7   1  174.70   22.39
   4   7  -1  157.84   21.92
   4   7  -2  135.56   24.10
   4   7  -2  149.84   16.63
  -4  -7   2  153.03   21.92
  -4  -7   3  161.66   21.67
   4   7  -3  130.71   24.02
   4   7  -3  127.33   22.48
  -4  -7   4   80.00   22.04
   4   7  -4   68.15   28.52
   4   7  -4   64.25   16.32
   4   7  -5   13.59   28.89
   4   7  -5   -1.61   22.94
  -4  -7   5    9.33   22.86
   4   7  -6   70.11   17.85
   4   7  -6   76.46   31.28
  -4  -7   6   55.63   16.90
   4   7  -7  -18.43   25.42
   4   7  -7    5.72   37.22
  -4  -7   7   -3.77   17.67
   4   7  -8   19.71   43.56
  -4  -7   8   -0.52   26.51
   4   7  -8   15.69   27.47
   4   7  -9   10.89   27.94
  -4  -7   9   34.43   20.13
  -4  -7  10   13.71   20.54
   4   7 -10   22.30   20.60
  -4  -7  11   -2.63   23.66
   4   7 -11    2.82   23.83
  -4  -7  12   -0.99   35.19
   4   7 -12   39.44   34.67
  -4  -6   1   -5.38   20.76
   4   6  -1   -6.59   20.75
   4   6  -2   31.07   26.13
  -4  -6   2   39.22   20.91
   4   6  -2   34.34   15.52
   4   6  -3   24.71   22.03
  -4  -6   3   33.06   20.71
   4   6  -3   23.10   25.88
  -4  -6   4  235.16   16.70
   4   6  -4  235.80   17.11
   4   6  -4  241.32   35.53
   4   6  -5  150.67   23.04
   4   6  -5  148.26   35.64
  -4  -6   5  133.93   22.49
  -4  -6   6  110.06   16.56
   4   6  -6  112.99   40.64
   4   6  -6  108.72   23.16
   4   6  -7   64.82   17.37
  -4  -6   7   35.15   24.43
   4   6  -8   14.21   24.71
  -4  -6   8   23.21   18.68
  -4  -6   9   39.76   26.86
   4   6  -9   38.83   27.03
  -4  -6  10   38.72   28.39
   4   6 -10   29.99   19.41
  -4  -6  11   12.97   22.46
   4   6 -11   14.38   22.58
  -4  -6  12   17.30   33.04
   4   6 -12   49.08   33.43
   4   5  -1   46.69   20.32
  -4  -5   1   53.07   14.04
   4   5  -2  116.30   30.68
  -4  -5   2  116.96   21.10
   4   5  -2  112.52   15.55
  -4  -5   3  425.69   22.34
   4   5  -3  482.18   17.73
   4   5  -3  494.83   42.15
   4   5  -4   80.45   22.71
  -4  -5   4   85.22   21.88
  -4  -5   5  152.48   16.16
   4   5  -5  153.05   16.91
  -4  -5   6  124.17   16.45
   4   5  -6  120.61   16.75
   4   5  -7   92.24   17.81
  -4  -5   7  125.20   23.25
  -4  -5   8   77.53   18.37
   4   5  -8  113.26   25.21
  -4  -5   9  156.88   19.37
   4   5  -9  139.17   19.27
   4   5 -10    9.85   27.12
  -4  -5  10    8.88   27.18
  -4  -5  11   62.16   29.42
   4   5 -11  -20.53   20.87
  -4  -5  12   50.38   32.17
   4   5 -12   90.08   33.16
   4   5 -13   47.88   24.74
  -4  -5  13   69.08   25.64
   4   4  -1   66.55   28.50
   4   4  -1   73.58   19.61
  -4  -4   1   82.12   14.36
   4   4  -2   10.91   19.78
  -4  -4   2    2.16   14.43
   4   4  -3   64.38   14.30
  -4  -4   3   79.67   20.36
  -4  -4   4   24.55   20.46
   4   4  -4   43.27   15.12
  -4  -4   5   37.61   15.35
   4   4  -5   44.25   15.90
  -4  -4   6   39.31   21.40
   4   4  -6   27.21   15.91
   4   4  -7   90.08   23.40
  -4  -4   7   46.06   16.58
   4   4  -8   19.22   16.20
  -4  -4   8   17.57   16.68
  -4  -4   9   11.22   24.99
   4   4  -9   22.34   25.13
  -4  -4  10   64.52   26.50
   4   4 -10   38.96   26.62
   4   4 -11   -0.39   19.99
  -4  -4  11   48.40   28.60
   4   4 -12    4.49   21.32
  -4  -4  12    4.34   31.76
   4   4 -13  -11.92   33.67
  -4  -4  13   -4.80   23.65
  -4  -3   1  145.09   19.95
   4   3  -1  135.50   33.25
   4   3  -1  139.57   20.17
   4   3  -2    8.54   13.91
  -4  -3   2   12.93   18.44
   4   3  -3   25.77   14.43
  -4  -3   3   25.40   14.77
  -4  -3   4   50.36   19.99
   4   3  -4   47.33   21.08
  -4  -3   5   -1.38   20.09
   4   3  -5   13.44   14.58
   4   3  -6    1.87   20.74
  -4  -3   6  -17.84   20.88
  -4  -3   7   20.26   21.72
   4   3  -7   -5.94   22.33
  -4  -3   8  -18.23   22.68
   4   3  -8    7.91   23.04
   4   3  -9  -12.92   23.67
  -4  -3   9  -40.84   23.88
  -4  -3  10   30.67   17.49
   4   3 -10   -5.37   25.02
   4   3 -11    3.74   27.17
  -4  -3  11    9.97   19.79
  -4  -3  12    8.32   19.87
   4   3 -12   -8.42   20.54
   4   3 -13   21.34   23.28
  -4  -3  13   -9.26   22.68
   4   3 -14   -4.04   24.74
  -4  -3  14  -14.83   35.12
   4   2  -1   52.27   13.99
   4   2  -1   44.91   28.07
  -4  -2   1   47.20   19.65
  -4  -2   2   74.08   13.97
   4   2  -2  100.15   19.81
  -4  -2   3  187.31   20.77
   4   2  -3  188.58   21.20
  -4  -2   4   62.74   14.18
   4   2  -4   35.85   14.86
  -4  -2   5    8.70   20.04
   4   2  -5    2.59   20.16
   4   2  -6   13.91   20.83
  -4  -2   6   13.01   15.25
  -4  -2   7    5.26   21.09
   4   2  -7   -9.11   15.18
  -4  -2   8   -1.47   22.67
   4   2  -8   17.46   16.38
  -4  -2   9   43.45   16.28
   4   2  -9   31.25   23.45
   4   2 -10    1.92   24.33
  -4  -2  10    1.93   18.17
  -4  -2  11   13.18   27.20
   4   2 -11    7.09   20.14
  -4  -2  12   51.33   29.24
   4   2 -12   21.93   20.97
   4   2 -13    8.91   30.89
  -4  -2  13  -22.33   22.10
   4   2 -14    9.66   33.97
  -4  -2  14   10.34   33.51
  -4  -1   1   43.04   19.03
   4   1  -1   55.41   21.71
  -4  -1   1   46.85   25.50
  -4  -1   2  102.45   19.37
   4   1  -2  123.81   20.27
  -4  -1   2  111.19   36.25
   4   1  -3   -8.16   13.31
  -4  -1   3   -5.49   18.06
   4   1  -4    9.73   19.44
  -4  -1   4    3.22   19.67
   4   1  -5  -21.22   20.08
  -4  -1   5    0.53   20.16
  -4  -1   6   14.67   20.40
   4   1  -6   16.20   14.80
  -4  -1   7  128.44   42.30
  -4  -1   7  118.23   21.88
   4   1  -7  130.17   21.64
  -4  -1   8   -1.00   37.00
   4   1  -8    6.81   21.73
  -4  -1   8   -7.38   22.04
  -4  -1   9    5.42   16.59
   4   1  -9   -7.36   16.93
  -4  -1   9    2.21   34.78
   4   1 -10    5.46   24.29
  -4  -1  10   30.67   25.09
  -4  -1  10   15.32   35.99
  -4  -1  11   10.91   37.97
  -4  -1  11    6.20   25.82
   4   1 -11   10.79   25.80
  -4  -1  12   16.32   40.34
  -4  -1  12   13.60   19.75
   4   1 -12   -4.45   28.02
  -4  -1  13   18.50   30.02
   4   1 -13  -10.47   21.23
  -4  -1  13    1.60   43.05
  -4  -1  14    5.37   33.74
   4   1 -14    8.25   33.31
  -4  -1  14    9.79   48.58
  -4   0   1  416.39   23.35
   4   0  -1  436.89   24.66
  -4   0   1  387.99   25.24
   4   0  -2   98.76   20.69
  -4   0   2  122.33   19.76
  -4   0   2  109.93   25.36
  -4   0   3   17.33   24.21
   4   0  -3   14.05   19.54
  -4   0   3   33.65   19.45
  -4   0   4  250.13   21.38
  -4   0   4  203.75   28.28
   4   0  -4  244.99   21.98
   4   0  -5  176.22   21.21
  -4   0   5  176.38   15.58
  -4   0   5  177.47   29.06
  -4   0   6  195.83   33.00
   4   0  -6  179.77   21.91
  -4   0   6  191.25   21.49
   4   0  -7  262.81   16.86
  -4   0   7  271.36   16.99
  -4   0   7  251.43   31.45
  -4   0   8   20.58   15.62
   4   0  -8   52.32   21.94
  -4   0   8   28.34   27.77
  -4   0   9   43.37   29.33
  -4   0   9   43.91   22.95
   4   0  -9   37.91   23.42
  -4   0  10   29.79   30.63
  -4   0  10   30.49   23.98
   4   0 -10   15.03   23.68
   4   0 -11   55.35   25.30
  -4   0  11   41.13   18.04
  -4   0  11   53.20   33.49
  -4   0  12   76.52   26.43
  -4   0  12   42.75   34.69
   4   0 -12   28.55   18.64
  -4   0  13   54.14   30.22
  -4   0  13   34.46   38.00
   4   0 -13   57.97   29.92
  -4   0  14   10.24   32.66
  -4   0  14   12.27   40.77
   4   0 -14   13.41   32.51
  -4   0  15   28.36   24.76
  -4   0  15   -3.78   44.27
   4   0 -15   15.15   24.76
  -4   1   0   14.95   20.14
  -4   1   0   -1.15   20.12
  -4   1   0    2.44   20.76
  -4   1   1  414.68   24.98
  -4   1   1  426.34   23.91
  -4   1   2  188.74   20.50
  -4   1   2  166.72   21.54
   4  -1  -2  162.54   16.06
  -4   1   3  314.27   17.07
  -4   1   3  295.70   23.71
   4  -1  -3  327.38   21.81
  -4   1   4  190.71   21.33
   4  -1  -4  199.74   21.67
  -4   1   5  150.34   21.09
   4  -1  -5  163.78   15.83
   4  -1  -6   66.01   15.04
  -4   1   6  100.71   20.72
  -4   1   6   74.26   26.97
  -4   1   7  164.30   16.24
   4  -1  -7  198.19   16.55
  -4   1   7  186.99   24.64
  -4   1   8    7.52   28.48
   4  -1  -8   24.54   15.07
  -4   1   8   -7.14   15.11
  -4   1   9    7.20   15.97
  -4   1   9   15.75   23.30
   4  -1  -9   16.51   22.56
  -4   1  10   91.90   24.29
  -4   1  10   59.54   25.86
   4  -1 -10  100.95   18.02
  -4   1  11  146.87   25.62
  -4   1  11  145.70   33.17
   4  -1 -11  154.20   18.60
  -4   1  12   55.84   27.16
   4  -1 -12   17.61   18.59
  -4   1  12   38.67   34.61
  -4   1  13    8.00   35.85
   4  -1 -13   -6.52   19.97
  -4   1  13   44.11   29.06
  -4   1  14    3.73   31.99
  -4   1  14   12.71   40.46
   4  -1 -14   -6.89   22.09
  -4   1  15    3.48   34.58
   4  -1 -15    4.90   34.50
  -4   1  15   31.44   36.00
  -4   2   0  200.55   22.15
  -4   2   0  149.24   17.85
  -4   2   0  196.09   23.02
  -4   2   1  909.96   26.61
  -4   2   1  874.26   27.77
  -4   2   1  847.54   26.20
  -4   2   2  103.93   19.91
  -4   2   2   79.05   14.02
  -4   2   2   99.83   20.19
  -4   2   3   53.48   20.38
  -4   2   3   45.38   19.78
  -4   2   4  102.07   21.12
   4  -2  -4   81.56   15.35
  -4   2   5  126.69   15.42
   4  -2  -5  118.28   21.11
   4  -2  -6  235.68   22.39
  -4   2   6  247.61   16.10
  -4   2   7  718.17   32.78
  -4   2   7  630.00   24.87
   4  -2  -7  712.62   24.60
  -4   2   8  380.63   23.75
   4  -2  -8  407.71   18.72
  -4   2   8  438.24   31.30
  -4   2   9   73.38   29.28
  -4   2   9   65.03   16.67
   4  -2  -9   73.24   23.17
  -4   2  10   13.03   23.91
  -4   2  10   53.77   30.69
   4  -2 -10   45.76   17.11
  -4   2  11   72.21   24.29
  -4   2  11   81.55   26.43
   4  -2 -11   69.27   24.95
  -4   2  12  137.08   20.37
   4  -2 -12  134.72   19.39
  -4   2  12  135.10   34.55
  -4   2  13    4.11   29.24
   4  -2 -13   50.90   28.98
  -4   2  13   24.74   30.02
  -4   2  14   31.68   31.99
   4  -2 -14   17.47   31.13
  -4   2  14    4.11   31.26
  -4   2  15   32.91   34.69
   4  -2 -15   26.74   34.35
  -4   2  15  -18.61   34.03
  -4   3   0    4.07   19.37
  -4   3   0    6.25   12.91
  -4   3   1   48.16   13.81
  -4   3   1   51.12   18.74
  -4   3   1   39.76   14.23
  -4   3   2   60.39   19.60
  -4   3   2   64.11   19.19
  -4   3   2   60.10   19.82
  -4   3   3  173.18   21.14
  -4   3   3  177.63   16.03
  -4   3   4   53.92   20.21
  -4   3   4   79.94   20.80
  -4   3   5   98.35   21.19
  -4   3   5  102.92   14.78
  -4   3   6    1.63   20.34
  -4   3   7   30.63   15.14
   4  -3  -7   31.49   21.59
  -4   3   8   20.74   15.64
   4  -3  -8   23.70   22.21
  -4   3   9  124.94   25.29
  -4   3   9  109.21   16.70
   4  -3  -9   83.83   17.49
   4  -3 -10   41.35   17.46
  -4   3  10   19.92   24.17
  -4   3  10   38.36   25.01
  -4   3  11   26.28   26.50
  -4   3  11   30.48   24.35
   4  -3 -11   26.39   17.44
  -4   3  12   17.00   27.65
  -4   3  12   15.44   19.51
   4  -3 -12   20.61   18.84
  -4   3  13    8.27   29.49
  -4   3  13   20.86   29.18
   4  -3 -13   45.73   27.84
   4  -3 -14    4.46   31.30
  -4   3  14   20.62   32.33
  -4   3  14  -28.62   31.19
  -4   3  15    7.32   34.97
  -4   3  15   15.59   24.44
   4  -3 -15   27.60   24.51
  -4   4   0   87.33   19.84
  -4   4   0   63.06   19.52
   4  -4   0   87.57   20.21
  -4   4   1  129.76   19.99
  -4   4   1   94.10   20.96
  -4   4   2  403.46   17.91
  -4   4   2  394.99   22.63
  -4   4   2  377.86   17.10
  -4   4   3   53.68   20.46
  -4   4   3   54.44   14.43
  -4   4   4  -12.12   14.37
  -4   4   4  -10.55   19.68
  -4   4   5   10.50   19.87
  -4   4   5   19.14   20.24
  -4   4   6   12.86   14.62
  -4   4   6   45.74   21.98
  -4   4   7   22.73   22.14
  -4   4   7   20.84   15.27
  -4   4   8  128.99   22.54
  -4   4   8  104.02   16.48
  -4   4   9    5.36   16.50
  -4   4   9   -3.86   23.29
  -4   4  10   31.47   17.83
  -4   4  10   24.78   17.66
  -4   4  10   31.09   25.05
  -4   4  11   28.89   26.47
  -4   4  11   21.28   18.04
  -4   4  12   -5.16   18.55
  -4   4  12   -8.08   27.84
  -4   4  13   23.15   27.84
  -4   4  13   -6.64   19.67
  -4   4  13    7.37   29.61
  -4   4  14   27.87   22.41
  -4   4  14   -2.45   22.09
  -4   4  14   17.82   31.71
  -4   4  15    9.94   34.28
  -4   4  15   40.83   34.17
  -4   4  15   30.72   34.14
  -4   5   0   17.24   20.04
   4  -5   0   34.77   14.68
  -4   5   0   18.51   14.72
  -4   5   1    2.13   20.34
   4  -5  -1   14.48   14.99
  -4   5   1    9.35   14.25
  -4   5   2   15.83   20.52
  -4   5   2   19.46   20.59
  -4   5   3  103.22   20.87
  -4   5   3  113.26   21.10
  -4   5   4   52.02   21.56
  -4   5   4   37.11   20.29
  -4   5   5  112.70   15.28
  -4   5   5  116.04   20.56
  -4   5   6   28.78   21.25
  -4   5   6   -5.26   20.52
  -4   5   7   29.33   15.45
  -4   5   7   25.75   21.86
  -4   5   8  -17.14   22.69
  -4   5   8   20.17   15.91
  -4   5   9   13.69   15.94
  -4   5   9  -26.18   23.27
  -4   5  10   38.26   17.08
  -4   5  10   32.43   25.82
  -4   5  10   49.70   18.95
  -4   5  11   11.03   18.15
  -4   5  11    6.42   26.66
  -4   5  11    2.59   25.39
  -4   5  12   17.54   18.62
  -4   5  12   -1.18   18.68
  -4   5  12    1.23   28.45
  -4   5  13  -22.97   20.35
  -4   5  13   12.68   21.48
  -4   5  13    0.69   29.58
  -4   5  14    3.28   33.19
  -4   5  14   -5.89   22.55
  -4   5  14   10.95   31.15
  -4   5  15   16.65   34.27
  -4   5  15   13.46   35.23
  -4   5  15  -29.91   34.77
  -4   6   0   16.35   14.85
   4  -6   0    2.97   21.10
  -4   6   0    0.78   20.29
   4  -6  -1  258.06   22.70
  -4   6   1  256.17   23.04
  -4   6   1  219.28   21.73
  -4   6   2  255.42   22.18
  -4   6   2  220.82   16.85
   4  -6  -2  269.76   17.22
  -4   6   3   16.24   15.55
  -4   6   3   33.01   13.90
  -4   6   4   -4.24   15.42
  -4   6   4    7.97   21.45
  -4   6   5  152.69   15.69
  -4   6   5  186.14   22.96
  -4   6   6   84.21   22.11
  -4   6   6   65.39   22.30
  -4   6   7    6.73   15.23
  -4   6   7    7.00   15.65
  -4   6   8   43.99   16.28
  -4   6   8   40.33   17.75
  -4   6   9   36.26   23.40
  -4   6   9   -1.59   16.91
  -4   6  10    1.39   17.34
  -4   6  10   17.43   17.41
  -4   6  11   54.47   19.38
  -4   6  11   84.17   27.30
  -4   6  11   78.15   27.58
  -4   6  12    9.61   28.21
  -4   6  12   38.03   29.09
  -4   6  12   34.35   27.39
  -4   6  13   18.32   31.22
  -4   6  13   35.84   30.36
  -4   6  13   -5.18   20.76
  -4   6  14   73.16   33.43
  -4   6  14   59.68   23.14
  -4   6  14   67.19   33.06
  -4   6  15  -15.28   36.08
  -4   6  15   42.16   24.46
  -4   6  15   11.39   24.70
  -4   7   0  222.10   22.77
   4  -7   0  206.08   16.88
  -4   7   0  204.75   15.84
   4  -7  -1  347.76   18.03
  -4   7   1  340.31   16.59
  -4   7   1  356.27   23.97
   4  -7  -2   41.53   22.71
  -4   7   2   38.57   16.60
  -4   7   2  103.77   21.59
   4  -7  -3   74.95   14.93
  -4   7   3   69.80   14.84
  -4   7   4  104.29   15.59
  -4   7   4  103.53   22.55
  -4   7   5  164.46   17.06
  -4   7   5  140.52   23.65
  -4   7   6  105.33   16.00
  -4   7   6  115.55   22.78
  -4   7   7   79.35   24.26
  -4   7   7   94.34   16.43
  -4   7   8  152.91   18.37
  -4   7   8  135.42   17.62
  -4   7   9  106.79   25.41
  -4   7   9   81.11   18.21
  -4   7  10   21.49   25.47
  -4   7  10   30.68   25.82
  -4   7  11   25.77   26.61
  -4   7  11   54.88   27.90
  -4   7  12   49.73   20.55
  -4   7  12   51.21   21.08
  -4   7  12   58.64   29.47
  -4   7  13   20.81   30.40
  -4   7  13   10.67   21.42
  -4   7  13    4.65   31.42
  -4   7  14   23.45   33.39
  -4   7  14   26.98   24.04
  -4   7  14   24.17   23.23
  -4   7  15   23.45   25.30
  -4   7  15   29.21   25.66
  -4   7  15   29.04   25.38
  -4   8   0  186.77   17.53
   4  -8   0  190.76   23.86
  -4   8   0  193.23   16.30
  -4   8   1  147.47   16.75
  -4   8   1  146.15   16.00
   4  -8  -1  166.70   23.47
  -4   8   2  337.52   24.21
  -4   8   2  316.78   23.67
   4  -8  -2  298.39   17.53
   4  -8  -3   14.69   16.17
  -4   8   3   28.27   15.46
  -4   8   4  251.47   23.82
  -4   8   5  388.51   23.84
  -4   8   5  391.37   19.03
  -4   8   6   99.00   23.77
  -4   8   6  111.73   23.94
  -4   8   7    3.92   23.67
  -4   8   7   39.75   23.23
  -4   8   8   64.73   26.07
  -4   8   8   47.60   25.18
  -4   8   9  106.32   27.14
  -4   8   9   92.13   18.15
  -4   8  10   34.48   26.94
  -4   8  10    1.01   19.19
  -4   8  11  -17.10   19.99
  -4   8  11   21.06   29.06
  -4   8  12   27.06   20.88
  -4   8  12   27.30   20.75
  -4   8  13   47.24   30.94
  -4   8  13   58.21   32.39
  -4   8  13   67.93   22.99
  -4   8  14   51.26   24.97
  -4   8  14   19.09   34.63
  -4   8  14   62.99   34.83
  -4   9   0  217.24   24.15
   4  -9   0  217.10   24.38
  -4   9   0  216.33   17.47
  -4   9   1  147.69   23.51
   4  -9  -1  141.62   23.37
  -4   9   1  156.12   23.55
  -4   9   2  460.58   18.74
   4  -9  -2  492.79   24.93
  -4   9   2  458.50   24.92
  -4   9   3   27.74   23.18
   4  -9  -3   22.04   16.41
  -4   9   4   44.72   16.26
   4  -9  -4   56.97   22.82
  -4   9   5  153.33   23.76
  -4   9   5  162.86   25.33
  -4   9   6  191.06   25.08
  -4   9   6  181.48   24.64
  -4   9   7   91.57   17.31
  -4   9   7   99.12   25.66
  -4   9   8   53.13   17.52
  -4   9   8   20.35   18.63
  -4   9   9   68.03   19.59
  -4   9   9   70.08   26.95
  -4   9  10   57.54   20.19
  -4   9  10   54.16   27.70
  -4   9  11   15.13   20.34
  -4   9  11    7.04   29.13
  -4   9  12    4.31   30.45
  -4   9  12   19.31   31.19
  -4   9  13    7.12   33.40
  -4   9  13   10.26   33.49
  -4   9  13   -2.98   33.27
  -4   9  14   39.80   35.28
  -4   9  14   31.68   25.09
  -4   9  14    5.88   35.97
   4 -10   0   25.60   17.20
  -4  10   0   45.24   23.29
  -4  10   0    4.89   22.97
  -4  10   1  156.23   23.83
   4 -10  -1  172.64   25.07
  -4  10   1  149.50   24.77
  -4  10   2  220.97   24.28
  -4  10   2  240.46   18.25
   4 -10  -2  213.97   18.41
   4 -10  -3   95.60   24.59
  -4  10   3  130.84   17.93
  -4  10   3  134.22   17.34
  -4  10   4   60.57   24.39
   4 -10  -4   48.93   17.46
  -4  10   5   14.52   25.24
  -4  10   6   20.50   25.64
  -4  10   6   13.62   25.28
  -4  10   7   35.61   25.26
  -4  10   7   35.45   26.27
  -4  10   8   -0.94   26.95
  -4  10   8  -20.54   27.63
  -4  10   9  -20.48   20.10
  -4  10   9   15.85   27.86
  -4  10  10   25.69   28.39
  -4  10  10   24.22   21.41
  -4  10  11    6.44   20.31
  -4  10  11   28.07   31.32
  -4  10  12   -8.19   32.64
  -4  10  12   29.41   32.32
  -4  10  13   10.47   34.56
  -4  10  13    1.86   24.50
  -4  11   0  -26.82   24.44
  -4  11   0   10.09   25.10
   4 -11   0   -4.25   17.58
  -4  11   1   49.91   17.59
  -4  11   1   49.08   25.20
   4 -11  -1   27.28   18.47
  -4  11   2    6.90   18.86
   4 -11  -2   -5.65   17.77
  -4  11   2   -3.34   16.87
  -4  11   3   25.74   25.73
  -4  11   3   -1.09   25.73
   4 -11  -3   68.58   26.12
  -4  11   4   75.30   26.02
   4 -11  -4   72.51   25.96
  -4  11   5   -6.00   18.75
  -4  11   6   -3.34   27.20
  -4  11   6   19.10   27.42
  -4  11   7    0.55   28.00
  -4  11   7    7.06   27.28
  -4  11   8   11.06   28.95
  -4  11   8   23.32   19.82
  -4  11   9  -16.40   29.93
  -4  11   9   -6.56   21.53
  -4  11  10  -12.07   21.71
  -4  11  10    4.81   30.87
  -4  11  11    8.51   23.11
  -4  11  11    7.60   23.21
  -4  11  12   54.30   34.21
  -4  11  12    1.49   34.18
  -4  12   0   23.06   26.58
  -4  12   0   33.45   25.83
   4 -12   0   28.86   26.69
   4 -12  -1   -2.04   19.04
  -4  12   1   -0.12   26.79
  -4  12   1  -10.37   25.86
  -4  12   2   18.37   26.85
  -4  12   2   11.33   27.15
   4 -12  -2   19.32   18.99
  -4  12   3   -7.33   26.90
   4 -12  -3  -21.56   27.11
  -4  12   3  -10.52   26.74
  -4  12   4   -1.38   27.70
   4 -12  -4   -9.13   28.00
  -4  12   4   -9.08   19.90
  -4  12   5  -11.20   19.31
   4 -12  -5   27.05   27.33
  -4  12   6   -0.45   19.84
  -4  12   6   22.75   28.07
  -4  12   7   10.75   20.32
  -4  12   7   28.44   20.43
  -4  12   8   50.92   29.50
  -4  12   8   33.20   30.25
  -4  12   9   15.76   21.96
  -4  12   9   28.98   31.38
  -4  12  10   -9.13   23.41
  -4  12  10   13.27   22.83
  -4  12  11  -28.54   24.32
  -4  12  11  -32.20   34.88
  -4  12  12   40.98   36.06
  -4  12  12   -3.04   36.97
   4 -13   0  100.89   20.83
  -4  13   0   88.47   28.02
  -4  13   0   83.95   21.31
  -4  13   1  144.91   28.73
   4 -13  -1  174.41   29.23
  -4  13   1  169.47   28.67
  -4  13   2   36.53   28.34
   4 -13  -2   32.73   21.01
  -4  13   2   42.91   28.85
  -4  13   3   40.63   20.14
   4 -13  -3   63.41   29.44
  -4  13   3   60.28   20.85
  -4  13   4  104.28   30.19
  -4  13   4   48.36   20.54
   4 -13  -4   61.99   21.20
   4 -13  -5  107.57   29.59
  -4  13   5   42.67   21.43
  -4  13   6   61.72   31.02
  -4  13   7   70.91   22.35
  -4  13   7   60.64   22.34
  -4  13   8   70.17   32.15
  -4  13   8   91.39   31.89
  -4  13   9   10.18   23.01
  -4  13   9   -2.06   23.93
  -4  13  10  -30.97   35.13
  -4  13  10   32.28   24.58
  -4  14   0   27.35   31.79
   4 -14   0   64.43   31.98
  -4  14   0   18.05   31.01
  -4  14   1  196.62   32.16
   4 -14  -1  196.17   32.43
  -4  14   1  201.99   32.34
  -4  14   2   83.13   22.51
  -4  14   2   83.97   31.54
   4 -14  -2   61.71   22.59
  -4  14   3   96.23   22.05
   4 -14  -3   79.25   31.93
  -4  14   3   31.54   31.44
   4 -14  -4   74.55   32.36
  -4  14   4   41.44   22.61
  -4  14   4   51.22   31.55
  -4  14   5   39.00   23.48
   4 -14  -5   83.88   23.15
  -4  14   5   50.55   32.09
  -4  14   6   38.57   32.15
  -4  14   7    4.73   34.00
  -4  14   7   42.30   24.08
  -4  14   8   12.36   24.55
  -4  14   8    6.14   34.36
  -4  14   9  -29.74   35.20
  -4  14   9   13.83   25.53
   4 -15   0   29.21   34.24
  -4  15   0    6.00   24.82
  -4  15   0   40.00   25.06
  -4  15   1   13.15   24.67
  -4  15   1  141.94   34.53
   4 -15  -1   32.31   34.20
  -4  15   2   49.58   34.47
  -4  15   2   62.49   34.37
   4 -15  -2   44.43   34.99
  -4  15   3    0.45   24.48
   4 -15  -3  -20.18   34.65
  -4  15   3    9.59   23.56
   4 -15  -4   -5.69   33.83
  -4  15   4   38.51   23.86
  -4  15   4   20.70   24.70
  -4  15   5  -29.56   33.23
  -4  15   5  -10.69   35.25
   4 -15  -5   34.93   24.76
  -4  15   6   20.49   25.13
  -4  15   6   -1.57   24.87
  -3 -16   1   32.25   36.71
   3  16  -1   23.26   36.13
   3  15  -1   45.06   33.26
  -3 -15   1   24.94   22.99
   3  15  -1   14.91   23.71
   3  15  -2    6.87   34.66
  -3 -15   2   -5.89   23.88
   3  15  -2    2.69   33.74
   3  15  -3    6.18   25.03
  -3 -15   3   63.54   25.48
   3  15  -3   60.72   36.76
   3  14  -1    9.71   30.21
   3  14  -1   22.03   30.10
  -3 -14   1    3.73   30.06
   3  14  -2   19.17   21.92
   3  14  -2   12.75   31.30
  -3 -14   2   36.52   22.46
   3  14  -3   17.56   32.36
  -3 -14   3    5.14   23.04
   3  14  -3  -15.86   32.01
   3  14  -4   16.90   33.95
   3  14  -4   21.43   24.03
  -3 -14   4    5.00   24.56
  -3 -14   5   50.37   34.80
   3  14  -5   -5.01   35.49
   3  14  -5    8.14   36.32
   3  13  -1   12.47   19.22
  -3 -13   1   16.12   18.92
   3  13  -1    7.24   27.25
   3  13  -2   -5.96   29.15
   3  13  -2   -3.46   20.76
  -3 -13   2   -2.56   28.85
   3  13  -3   30.14   20.29
  -3 -13   3  -10.62   21.31
   3  13  -3    1.06   30.07
   3  13  -4   -2.43   31.29
  -3 -13   4   -9.47   21.95
   3  13  -4   14.75   30.77
   3  13  -5   12.75   32.73
  -3 -13   5    4.72   23.23
   3  13  -5   -6.95   32.41
   3  13  -6    0.07   34.55
   3  13  -6  -10.55   33.74
  -3 -13   6  -11.41   33.30
   3  12  -1   68.00   18.86
   3  12  -1   58.34   26.22
  -3 -12   1   77.04   25.82
  -3 -12   2   32.57   26.74
   3  12  -2  -13.54   19.03
   3  12  -2   -5.85   26.79
  -3 -12   3   36.45   19.77
   3  12  -3    9.39   26.99
   3  12  -3   27.76   19.74
   3  12  -4    6.96   29.14
  -3 -12   4    3.12   28.72
   3  12  -4   -2.97   28.21
   3  12  -5   20.17   29.27
  -3 -12   5   26.44   20.24
   3  12  -5   23.53   29.91
  -3 -12   6   22.41   30.56
   3  12  -6   -3.97   22.58
   3  12  -6   21.50   32.00
  -3 -12   7   15.67   23.55
   3  12  -7   12.98   33.17
   3  12  -7  -50.84   33.28
  -3 -12   8   33.69   24.92
   3  12  -8  -19.76   35.02
   3  12  -8   -6.40   43.77
   3  11  -1  157.02   25.11
   3  11  -1  104.96   24.68
  -3 -11   1  127.84   25.19
  -3 -11   2  152.54   26.25
   3  11  -2  229.58   18.98
   3  11  -2  192.93   26.19
  -3 -11   3   74.76   25.63
   3  11  -3   41.23   17.79
   3  11  -3   18.93   25.12
  -3 -11   4  184.64   26.96
   3  11  -4  153.08   19.98
   3  11  -4  185.02   27.65
  -3 -11   5  171.38   27.30
   3  11  -5  188.98   29.30
   3  11  -5  186.57   27.86
   3  11  -6  128.23   29.84
   3  11  -6  102.73   21.19
  -3 -11   6  123.86   28.75
   3  11  -7   43.13   30.91
   3  11  -7   25.21   30.52
  -3 -11   7    9.59   31.13
   3  11  -8   -1.98   40.56
   3  11  -8    6.26   23.18
  -3 -11   8  -15.17   32.77
  -3 -11   9   28.42   34.88
   3  11  -9    9.82   34.80
   3  11  -9   18.66   36.14
   3  10  -1  213.40   24.00
  -3 -10   1  189.11   24.35
  -3 -10   2  511.23   20.14
   3  10  -2  530.51   27.65
   3  10  -2  542.45   19.08
  -3 -10   3  245.51   18.30
   3  10  -3  249.27   25.57
   3  10  -3  230.85   24.63
   3  10  -4  247.28   27.30
  -3 -10   4  261.99   25.64
   3  10  -4  280.36   27.30
   3  10  -5  107.44   26.74
   3  10  -5   69.68   25.10
  -3 -10   5   97.32   25.18
   3  10  -6  180.22   28.90
  -3 -10   6  183.71   20.12
   3  10  -6  187.90   20.34
   3  10  -7  183.80   30.50
  -3 -10   7  154.72   28.57
   3  10  -7  178.73   29.19
   3  10  -8   98.95   38.45
  -3 -10   8   80.94   29.84
   3  10  -8  103.77   21.34
  -3 -10   9   85.64   23.28
   3  10  -9   84.56   33.68
   3  10  -9  116.12   23.07
   3  10 -10   62.31   36.25
   3  10 -10   81.04   35.23
  -3 -10  10   27.40   34.76
  -3  -9   1   -7.02   15.18
   3   9  -1  -16.41   15.43
  -3  -9   2   -9.77   21.62
   3   9  -2   33.96   22.01
   3   9  -2   15.02   23.14
   3   9  -3   -4.73   23.54
  -3  -9   3   32.07   22.94
   3   9  -3   -1.20   15.63
   3   9  -4   22.82   24.14
  -3  -9   4  -13.64   23.15
   3   9  -4   10.93   22.83
   3   9  -5  246.69   24.41
  -3  -9   5  253.90   25.08
   3   9  -5  219.29   26.72
   3   9  -6   77.27   17.99
  -3  -9   6   54.93   18.04
   3   9  -6   55.62   25.71
   3   9  -7   81.44   27.30
  -3  -9   7   73.55   26.34
   3   9  -7  100.32   26.65
  -3  -9   8   36.49   19.36
   3   9  -8   34.77   19.56
   3   9  -8   35.63   29.38
   3   9  -9    3.16   28.62
   3   9  -9   37.20   37.68
  -3  -9   9   35.88   20.25
   3   9 -10   24.40   32.19
   3   9 -10   17.62   33.51
  -3  -9  10   41.07   23.73
   3   9 -11   22.49   44.75
   3   9 -11   65.54   35.54
  -3  -9  11   19.26   35.30
  -3  -8   1   87.93   21.98
   3   8  -1   86.30   22.35
   3   8  -2   21.95   21.49
  -3  -8   2   14.20   21.49
   3   8  -2   14.14   21.22
   3   8  -3   79.01   22.09
   3   8  -3  143.24   22.41
  -3  -8   3  121.05   15.79
   3   8  -4   18.43   22.14
  -3  -8   4   20.87   22.21
   3   8  -4    3.97   22.65
   3   8  -5    3.26   22.90
  -3  -8   5    0.22   22.51
   3   8  -5   -3.61   28.17
   3   8  -6    1.62   24.60
  -3  -8   6   12.74   16.87
   3   8  -6   22.24   23.46
   3   8  -7    5.88   17.31
   3   8  -7   21.81   29.83
  -3  -8   7    4.49   24.26
   3   8  -8   25.77   25.69
   3   8  -8    1.02   27.43
  -3  -8   8   11.19   25.69
  -3  -8   9   23.45   19.12
   3   8  -9   39.07   28.08
   3   8  -9   34.26   36.04
   3   8 -10   -3.67   20.93
   3   8 -10    8.19   39.07
  -3  -8  10    7.81   21.58
   3   8 -11   13.26   23.30
   3   8 -11    6.78   41.86
  -3  -8  11    6.73   32.73
   3   8 -12   26.19   25.60
  -3  -8  12   25.51   25.58
   3   8 -12   -1.26   44.61
   3   7  -1  179.46   15.20
  -3  -7   1  183.79   20.77
   3   7  -2  163.14   20.99
   3   7  -2  140.96   22.23
  -3  -7   2  127.23   15.41
   3   7  -3  127.83   15.61
   3   7  -3  135.03   22.00
  -3  -7   3  112.71   21.07
   3   7  -4    3.44   21.29
  -3  -7   4    0.05   14.87
   3   7  -4   -7.69   21.50
   3   7  -5   23.32   22.51
  -3  -7   5   19.48   15.20
   3   7  -5   -3.52   22.23
   3   7  -6    2.84   22.81
  -3  -7   6    9.04   22.41
   3   7  -6    5.44   28.49
   3   7  -7   26.66   30.71
  -3  -7   7    8.91   16.89
   3   7  -7   13.94   17.03
   3   7  -8   11.59   30.98
   3   7  -8   23.93   24.26
  -3  -7   8    9.55   24.24
   3   7  -9    2.77   33.49
   3   7  -9  -21.51   26.08
  -3  -7   9  -25.31   18.21
   3   7 -10   -9.93   35.87
  -3  -7  10   10.17   28.03
   3   7 -10   43.96   27.90
  -3  -7  11  -12.10   29.69
   3   7 -11   30.57   30.54
   3   7 -11    1.87   32.32
  -3  -7  12   17.49   23.73
   3   7 -12   26.26   33.66
  -3  -6   1   67.20   19.95
   3   6  -1   78.69   19.74
   3   6  -2   14.24   20.16
   3   6  -2   15.59   21.02
  -3  -6   2   15.05   14.12
   3   6  -3   18.68   21.05
   3   6  -3    7.75   19.66
  -3  -6   3   19.42   19.86
   3   6  -4   16.51   20.92
  -3  -6   4   11.16   13.99
   3   6  -4   13.26   14.84
  -3  -6   5   -3.03   20.95
   3   6  -5    5.19   21.09
   3   6  -5   13.59   22.21
  -3  -6   6   22.05   21.20
   3   6  -6    2.73   15.23
   3   6  -6   14.12   22.85
  -3  -6   7   38.20   22.39
   3   6  -7   31.05   23.60
   3   6  -7   23.58   23.09
   3   6  -8   36.74   23.95
   3   6  -8   15.11   30.94
  -3  -6   8   18.18   23.67
   3   6  -9    3.28   32.25
   3   6  -9   32.25   17.37
  -3  -6   9    6.33   24.57
  -3  -6  10    5.12   26.39
   3   6 -10   16.98   27.81
   3   6 -10   10.57   18.37
   3   6 -11   -1.05   28.31
  -3  -6  11   26.41   28.67
   3   6 -12   -4.06   30.47
  -3  -6  12   15.28   22.48
  -3  -6  13   12.12   34.92
   3   6 -13   -5.19   24.54
  -3  -5   1  249.62   15.43
   3   5  -1  240.99   20.60
  -3  -5   2   43.88   19.62
   3   5  -2   49.81   19.69
   3   5  -2   42.52   19.70
   3   5  -3  190.92   21.00
  -3  -5   3  157.00   20.78
   3   5  -3  166.67   26.79
   3   5  -4   46.96   20.88
  -3  -5   4   50.44   14.56
   3   5  -4   41.99   20.30
   3   5  -5   40.00   26.17
   3   5  -5   55.42   21.51
  -3  -5   5   37.14   14.23
   3   5  -6   79.03   29.08
  -3  -5   6   86.03   15.37
   3   5  -6   73.29   15.57
  -3  -5   7   14.75   15.35
   3   5  -7   10.25   28.70
   3   5  -7   -3.64   22.23
  -3  -5   8   16.38   22.78
   3   5  -8   11.12   28.89
   3   5  -8   19.77   22.78
  -3  -5   9   58.27   24.05
   3   5  -9   58.09   31.86
   3   5  -9   25.30   24.30
  -3  -5  10   -2.54   25.57
   3   5 -10    1.79   25.62
   3   5 -11   26.47   18.89
  -3  -5  11    5.53   19.38
   3   5 -12   14.47   29.68
  -3  -5  12   28.00   29.74
  -3  -5  13   59.80   32.53
   3   5 -13    2.64   23.41
   3   5 -14   40.57   36.19
  -3  -5  14   20.68   24.90
   3   4  -1  142.50   19.94
  -3  -4   1  149.53   20.60
   3   4  -2   28.39   13.37
  -3  -4   2   35.69   19.17
   3   4  -2   30.09   24.25
   3   4  -3  307.05   16.35
  -3  -4   3  317.95   16.56
   3   4  -3  305.58   30.04
   3   4  -4  553.87   36.54
   3   4  -4  537.04   17.62
  -3  -4   4  527.55   22.81
   3   4  -5  560.71   37.34
   3   4  -5  572.43   22.77
  -3  -4   5  529.18   17.99
  -3  -4   6  475.50   17.85
   3   4  -6  471.89   33.27
   3   4  -6  499.03   18.04
   3   4  -7   95.05   15.94
  -3  -4   7   95.03   21.74
   3   4  -7   81.93   33.55
   3   4  -8  110.91   29.92
  -3  -4   8  140.63   22.50
   3   4  -8  107.19   16.77
  -3  -4   9  250.03   24.52
   3   4  -9  275.43   24.94
  -3  -4  10   13.71   17.57
   3   4 -10   40.47   17.72
  -3  -4  11   36.40   25.99
   3   4 -11   29.49   26.52
   3   4 -12   24.86   19.85
  -3  -4  12   85.78   28.15
  -3  -4  13    9.56   22.36
   3   4 -13   37.62   31.76
   3   4 -14  -19.32   24.24
  -3  -4  14   37.63   24.02
   3   3  -1  735.75   26.00
   3   3  -1  705.05   39.05
  -3  -3   1  764.07   25.78
   3   3  -2  212.78   15.86
   3   3  -2  210.03   43.85
   3   3  -2  199.48   41.44
  -3  -3   2  213.25   16.00
   3   3  -3 1206.74   22.82
  -3  -3   3 1184.80   22.39
   3   3  -4  396.84   23.45
  -3  -3   4  337.77   22.83
  -3  -3   5  297.18   21.50
   3   3  -5  323.55   21.28
  -3  -3   6  173.70   21.24
   3   3  -6  218.26   21.74
  -3  -3   7   86.39   21.42
   3   3  -7   28.72   21.67
   3   3  -8   60.76   15.90
  -3  -3   8   41.86   15.68
  -3  -3   8   47.31   28.97
  -3  -3   9  176.78   24.27
   3   3  -9  211.55   17.82
  -3  -3   9  211.60   31.30
  -3  -3  10   32.44   17.08
   3   3 -10   50.32   24.75
  -3  -3  10   51.12   25.72
  -3  -3  11   21.21   32.70
   3   3 -11   26.45   18.09
  -3  -3  11   -5.21   18.27
   3   3 -12  103.12   19.75
  -3  -3  12   90.93   29.15
  -3  -3  12   84.68   19.75
  -3  -3  13   34.32   21.40
   3   3 -13   62.24   21.57
  -3  -3  13   58.04   38.69
  -3  -3  14   52.17   23.72
   3   3 -14    7.62   32.78
  -3  -3  14   23.61   41.04
  -3  -3  15   43.14   36.21
   3   3 -15  -19.59   36.41
   3   2  -1   76.16   37.78
   3   2  -1   58.99   20.67
  -3  -2   1   69.01   20.63
  -3  -2   2  220.42   16.11
   3   2  -2  236.06   21.46
  -3  -2   3  167.54   14.85
   3   2  -3  178.36   20.36
  -3  -2   4    6.36   14.47
   3   2  -4   10.35   19.73
  -3  -2   5  228.57   15.87
   3   2  -5  231.01   21.28
  -3  -2   6  248.01   15.95
   3   2  -6  260.15   16.13
  -3  -2   6  264.17   33.58
  -3  -2   7   14.67   26.57
   3   2  -7   12.09   14.53
  -3  -2   7    9.26   20.70
  -3  -2   8   15.65   27.69
  -3  -2   8   28.77   14.94
   3   2  -8   46.45   21.76
  -3  -2   9   37.85   16.35
   3   2  -9   73.01   22.80
  -3  -2   9   70.94   28.74
   3   2 -10   22.74   23.43
  -3  -2  10   13.75   16.02
  -3  -2  10   12.16   29.97
  -3  -2  11   21.17   31.20
   3   2 -11   -0.96   24.55
  -3  -2  11    9.14   17.26
   3   2 -12   52.24   26.30
  -3  -2  12   16.25   33.50
  -3  -2  12   33.56   26.19
  -3  -2  13   -0.91   28.11
  -3  -2  13   17.06   36.10
   3   2 -13    7.14   20.59
  -3  -2  14    1.40   39.99
  -3  -2  14   -1.55   22.43
   3   2 -14   17.59   22.17
  -3  -2  15   11.70   43.36
   3   2 -15   -1.01   24.19
  -3  -2  15  -31.65   34.83
   3   1  -1    4.15   19.09
  -3  -1   1   -1.13   18.98
  -3  -1   1    0.68   27.93
  -3  -1   2   32.29   13.87
   3   1  -2   36.52   14.14
  -3  -1   3   13.06   13.76
   3   1  -3    0.96   13.42
  -3  -1   4   25.65   13.42
  -3  -1   4   25.63   36.22
   3   1  -4   24.88   19.61
  -3  -1   5   85.84   29.49
   3   1  -5  103.50   20.93
  -3  -1   5   78.89   15.30
   3   1  -6  401.05   16.88
  -3  -1   6  387.36   21.70
  -3  -1   6  377.61   30.77
   3   1  -7   43.56   21.44
  -3  -1   7   25.38   25.94
  -3  -1   7   41.38   21.07
  -3  -1   8    6.16   15.39
   3   1  -8   12.77   14.92
  -3  -1   8    5.63   26.99
  -3  -1   9    9.57   28.23
   3   1  -9   23.06   15.85
  -3  -1   9   16.82   22.24
  -3  -1  10  -15.07   22.97
  -3  -1  10   -4.88   28.22
   3   1 -10   -0.60   22.80
  -3  -1  11   21.50   25.56
  -3  -1  11  -11.68   17.48
   3   1 -11   -5.21   17.69
  -3  -1  12  -38.31   25.91
  -3  -1  12    3.20   32.97
   3   1 -12    3.89   25.95
  -3  -1  13    9.94   29.71
   3   1 -13   45.40   27.58
  -3  -1  13   16.16   19.27
  -3  -1  14  -37.39   29.34
  -3  -1  14    6.90   31.38
   3   1 -14    9.99   20.61
  -3  -1  15   -8.08   33.71
  -3  -1  15    5.45   42.54
   3   1 -15   16.82   24.27
   3   0  -1   94.06   20.47
  -3   0   1   92.50   24.15
  -3   0   1   84.02   20.38
  -3   0   2    1.82   23.91
   3   0  -2   -3.46   20.20
  -3   0   2   -2.21   20.33
  -3   0   3   -9.91   19.09
   3   0  -3    5.41   13.67
  -3   0   4   82.65   25.87
  -3   0   4   73.85   19.96
   3   0  -4   69.52   20.20
  -3   0   5  -15.88   19.39
   3   0  -5    5.11   19.42
  -3   0   5    4.84   24.05
   3   0  -6  183.15   15.44
  -3   0   6  152.70   15.34
  -3   0   6  172.27   27.76
  -3   0   7   16.92   14.65
  -3   0   7   10.20   25.68
   3   0  -7   22.40   20.88
  -3   0   8   21.96   21.08
  -3   0   8   24.45   22.01
   3   0  -8   26.74   21.48
  -3   0   9   16.53   28.09
  -3   0   9   17.07   21.56
   3   0  -9   11.18   21.90
  -3   0  10   -1.96   22.43
   3   0 -10   13.72   16.01
  -3   0  10    8.14   27.95
   3   0 -11   31.76   17.15
  -3   0  11   15.49   24.33
  -3   0  11   28.87   16.64
  -3   0  12    4.65   26.32
  -3   0  12    9.82   17.64
   3   0 -12   35.12   25.76
   3   0 -13   -8.25   18.92
  -3   0  13  -18.68   26.65
  -3   0  13   -1.48   28.16
  -3   0  14    7.49   37.22
  -3   0  14   18.92   29.69
   3   0 -14  -26.44   29.38
  -3   0  15   11.76   32.95
   3   0 -15   -5.05   23.26
  -3   0  15   -1.95   33.28
  -3   0  16   -6.46   36.07
   3   0 -16   20.93   35.86
  -3   0  16   -3.95   37.31
  -3   1   0  200.81   20.77
   3  -1   0  139.85   16.64
  -3   1   0  197.61   21.82
  -3   1   0  189.26   21.37
  -3   1   1  229.77   21.44
   3  -1  -1  219.82   17.30
  -3   1   1  258.41   21.60
  -3   1   2  124.72   21.02
  -3   1   2  143.84   15.95
   3  -1  -2  130.22   21.46
  -3   1   3  526.54   23.39
   3  -1  -3  520.82   23.82
  -3   1   4   46.91   19.47
   3  -1  -4   41.79   13.95
  -3   1   5   59.72   13.85
   3  -1  -5   55.55   14.22
   3  -1  -6  282.69   21.64
  -3   1   6  253.85   21.06
  -3   1   6  269.03   23.98
  -3   1   7  651.48   18.15
  -3   1   7  667.14   27.76
   3  -1  -7  673.79   23.55
   3  -1  -8   79.55   21.43
  -3   1   8   63.77   21.33
  -3   1   8   55.93   22.23
  -3   1   9  367.32   25.94
  -3   1   9  373.03   17.99
   3  -1  -9  356.78   17.89
  -3   1  10    2.05   23.29
  -3   1  10   19.12   16.07
   3  -1 -10  -13.02   22.83
   3  -1 -11   72.95   23.88
  -3   1  11   39.93   17.24
  -3   1  11   59.80   24.92
  -3   1  12   69.97   24.80
   3  -1 -12   90.77   24.96
  -3   1  12   56.54   26.86
  -3   1  13    4.49   34.19
   3  -1 -13   17.99   25.93
  -3   1  13   14.98   26.38
   3  -1 -14   31.25   20.54
  -3   1  14   63.49   28.54
  -3   1  14   41.62   36.94
  -3   1  15   36.44   32.59
   3  -1 -15   21.92   32.21
  -3   1  15   21.03   40.40
  -3   1  16    2.56   44.14
  -3   1  16  -12.08   35.14
   3  -1 -16   16.01   24.49
  -3   2   0  765.74   22.65
  -3   2   0  859.41   29.05
  -3   2   1  570.18   25.10
  -3   2   1  567.92   25.09
  -3   2   1  552.74   24.97
  -3   2   2  577.23   25.26
  -3   2   2  609.48   24.89
   3  -2  -3   77.42   14.55
  -3   2   3   79.08   20.41
  -3   2   4   75.07   19.60
   3  -2  -4   44.48   14.87
   3  -2  -5  244.18   21.09
  -3   2   5  228.54   21.29
  -3   2   6  312.00   16.61
   3  -2  -6  360.68   16.66
  -3   2   7  354.56   24.29
  -3   2   7  401.91   22.37
   3  -2  -7  349.89   16.89
   3  -2  -8   13.08   21.55
  -3   2   8   41.55   21.23
  -3   2   8   15.43   21.79
  -3   2   9    7.37   23.17
   3  -2  -9    7.47   21.42
  -3   2   9   -9.28   15.34
  -3   2  10  134.14   24.43
  -3   2  10  145.97   23.34
   3  -2 -10  149.56   17.12
  -3   2  11  170.00   26.30
   3  -2 -11  170.98   24.38
  -3   2  11  174.84   24.40
  -3   2  12  140.70   24.96
  -3   2  12  157.63   27.42
   3  -2 -12  141.51   18.38
   3  -2 -13   67.51   18.51
  -3   2  13   56.53   27.38
  -3   2  13   58.85   18.63
   3  -2 -14   -3.44   19.82
  -3   2  14   20.86   29.97
  -3   2  14   25.65   28.67
  -3   2  15   51.34   40.40
  -3   2  15   63.64   31.88
   3  -2 -15   71.09   22.86
  -3   2  16   11.85   35.69
  -3   2  16   25.64   24.70
   3  -2 -16   -2.45   24.74
  -3   3   0  805.73   25.90
   3  -3   0  677.49   22.49
  -3   3   0  766.15   26.35
  -3   3   1  303.87   17.47
  -3   3   1  313.77   18.06
  -3   3   2 1042.95   23.17
  -3   3   2 1054.17   23.87
  -3   3   3 1093.68   26.59
  -3   3   3 1085.17   22.89
  -3   3   4  142.56   20.44
  -3   3   4  138.10   14.86
  -3   3   5  164.79   21.07
  -3   3   6  372.68   16.71
   3  -3  -6  358.66   22.11
   3  -3  -7  148.91   15.86
  -3   3   7  134.18   15.79
   3  -3  -8  317.46   17.38
  -3   3   8  297.67   22.94
  -3   3   8  305.44   24.70
  -3   3   9    1.24   21.52
   3  -3  -9   17.45   22.23
  -3   3   9    1.70   23.91
  -3   3  10  123.26   24.06
  -3   3  10  101.56   23.26
   3  -3 -10  121.12   16.50
  -3   3  11   48.40   24.86
   3  -3 -11   68.74   16.95
  -3   3  11   40.22   23.59
  -3   3  12   76.01   31.92
  -3   3  12   57.46   24.79
   3  -3 -12  112.76   24.79
  -3   3  13   21.56   27.64
  -3   3  13   28.24   18.04
   3  -3 -13    5.28   18.33
  -3   3  14   26.15   29.78
   3  -3 -14   19.29   28.33
  -3   3  14   53.82   28.52
  -3   3  15   85.76   22.29
  -3   3  15   62.71   32.92
   3  -3 -15   41.97   31.92
   3  -3 -16   -7.46   34.64
  -3   3  16   23.76   43.07
  -3   3  16   -8.53   34.71
   3  -4   0    6.89   19.62
  -3   4   0   -6.38   19.36
  -3   4   0   13.01   19.37
  -3   4   1  126.19   20.09
  -3   4   1  109.23   14.68
   3  -4  -1  126.50   20.37
  -3   4   2  138.35   19.46
  -3   4   3  149.05   19.75
  -3   4   3  118.43   15.11
  -3   4   4   32.25   19.63
  -3   4   4   42.79   18.79
  -3   4   5  185.90   15.73
  -3   4   5  188.11   20.40
  -3   4   6  159.48   15.37
  -3   4   6  193.35   21.58
  -3   4   7  259.16   16.95
  -3   4   7  276.24   17.06
  -3   4   8   54.43   21.45
  -3   4   8   60.81   15.82
  -3   4   9   -1.97   22.95
  -3   4   9   10.76   21.95
  -3   4  10  -15.32   16.89
  -3   4  10   18.95   23.99
  -3   4  11    9.71   16.81
  -3   4  11   29.72   25.55
  -3   4  12   21.79   25.76
  -3   4  12   10.99   17.27
  -3   4  13   23.10   27.51
  -3   4  13   11.43   25.65
  -3   4  14   23.82   27.84
  -3   4  14    2.89   36.50
  -3   4  15   30.89   22.85
  -3   4  15    1.80   32.91
  -3   4  16   17.26   24.36
  -3   4  16    5.17   34.51
  -3   4  16  -14.89   34.30
  -3   5   0   27.43   18.64
   3  -5   0   25.78   13.21
  -3   5   0   19.00   20.29
   3  -5  -1  210.50   19.86
  -3   5   1  194.54   20.18
  -3   5   2   43.82   18.65
   3  -5  -2   44.73   14.12
  -3   5   3   21.28   19.10
  -3   5   4  211.01   20.88
  -3   5   4  200.84   15.43
  -3   5   5    0.92   19.55
  -3   5   5    9.27   14.05
  -3   5   6   -3.60   15.03
  -3   5   6    7.74   13.93
  -3   5   7    2.86   21.00
  -3   5   7   16.11   21.14
  -3   5   8   11.00   15.50
  -3   5   8  -17.74   21.07
  -3   5   9   36.52   15.62
  -3   5   9   31.75   22.09
  -3   5  10   36.94   16.43
  -3   5  10   -7.54   23.80
  -3   5  10   -0.95   22.96
  -3   5  11   70.89   17.65
  -3   5  11   68.04   24.41
  -3   5  11   63.66   17.90
  -3   5  12    8.93   26.42
  -3   5  12   13.29   25.48
  -3   5  12   15.70   17.95
  -3   5  13  -20.72   26.39
  -3   5  13   -0.94   27.95
  -3   5  13  -10.30   18.19
  -3   5  14   -9.91   30.41
  -3   5  14   -6.65   20.18
  -3   5  14   20.15   28.39
  -3   5  15   -7.85   31.77
  -3   5  15   25.91   22.14
  -3   5  15   -7.90   32.00
  -3   5  16   47.18   34.60
  -3   5  16    3.05   35.68
  -3   5  16   -2.61   34.67
   3  -6   0   14.03   20.19
  -3   6   0   -3.13   13.40
  -3   6   0    2.73   20.22
  -3   6   1   -1.30   13.44
   3  -6  -1   24.35   19.96
  -3   6   2   16.83   19.12
   3  -6  -2   -1.30   20.20
   3  -6  -3   18.06   14.34
  -3   6   3   -0.66   19.58
  -3   6   4   13.00   14.25
  -3   6   4   13.36   20.36
  -3   6   5   31.67   19.73
  -3   6   5   27.44   14.73
  -3   6   6   10.53   20.71
  -3   6   6   -3.24   21.40
  -3   6   7   52.74   14.93
  -3   6   7   43.96   21.82
  -3   6   8   99.83   21.75
  -3   6   8   83.52   22.32
  -3   6   9   18.80   23.21
  -3   6   9   38.55   22.45
  -3   6  10   11.90   16.58
  -3   6  10   26.46   16.39
  -3   6  11   -6.91   18.12
  -3   6  11    2.01   24.38
  -3   6  11   -0.17   17.38
  -3   6  12   17.60   25.77
  -3   6  12   -8.96   18.16
  -3   6  12   16.72   26.95
  -3   6  13    7.02   18.99
  -3   6  13    9.12   19.00
  -3   6  13  -20.29   28.95
  -3   6  14  -11.52   29.85
  -3   6  14   24.69   30.74
  -3   6  14    8.94   20.34
  -3   6  15    9.90   33.05
  -3   6  15   14.15   32.50
  -3   6  15   -0.56   22.86
  -3   6  16  -11.51   34.35
  -3   6  16   -3.23   24.81
  -3   6  16   -7.26   36.27
   3  -7   0   45.50   15.04
  -3   7   0   21.75   14.81
  -3   7   0   21.29   20.24
  -3   7   1  263.47   16.09
   3  -7  -1  256.28   21.51
  -3   7   1  170.57   15.31
  -3   7   2   49.73   20.17
   3  -7  -2   54.51   20.14
   3  -7  -3  160.85   20.60
  -3   7   3  123.74   20.40
  -3   7   4   20.02   14.22
   3  -7  -4   29.52   20.41
  -3   7   5   73.76   21.14
  -3   7   5   72.24   15.51
  -3   7   6  208.89   16.21
  -3   7   6  192.43   22.10
  -3   7   7   22.55   15.25
  -3   7   7   14.95   21.41
  -3   7   8   19.63   15.42
  -3   7   8   50.65   22.68
  -3   7   9   -6.62   15.93
  -3   7   9    4.74   22.94
  -3   7  10   -7.31   24.45
  -3   7  10   17.01   23.97
  -3   7  11   16.05   17.33
  -3   7  11   17.39   17.60
  -3   7  12   20.95   27.61
  -3   7  12   -1.44   26.01
  -3   7  12   15.97   18.25
  -3   7  13    5.45   29.32
  -3   7  13    8.16   27.60
  -3   7  13    5.55   19.46
  -3   7  14   19.19   21.07
  -3   7  14   28.52   31.02
  -3   7  14   14.32   21.77
  -3   7  15   -6.72   23.58
  -3   7  15   31.07   23.58
  -3   7  15   -8.05   23.19
  -3   7  16  -17.16   25.72
  -3   7  16    2.34   36.53
  -3   8   0   93.46   21.14
  -3   8   0   63.78   21.55
   3  -8   0   81.88   15.86
  -3   8   1  246.18   16.89
  -3   8   1  279.41   22.23
   3  -8  -1  259.92   22.53
  -3   8   2  382.01   18.41
   3  -8  -2  428.44   23.52
   3  -8  -3  194.11   16.97
  -3   8   3  173.16   21.75
  -3   8   4  186.17   20.93
   3  -8  -4  150.58   21.81
  -3   8   5  128.58   15.53
  -3   8   6  249.83   23.26
  -3   8   6  255.91   23.05
  -3   8   7  389.79   18.50
  -3   8   7  399.73   24.68
  -3   8   8   47.06   16.74
  -3   8   8   54.51   23.17
  -3   8   9  258.43   18.55
  -3   8   9  264.53   18.22
  -3   8  10    2.85   24.52
  -3   8  10    4.03   17.45
  -3   8  11   47.56   26.61
  -3   8  11   93.97   25.92
  -3   8  12   34.58   27.05
  -3   8  12   32.57   27.14
  -3   8  13   17.05   20.33
  -3   8  13   41.70   30.17
  -3   8  13   48.38   28.70
  -3   8  14   50.51   32.08
  -3   8  14   -2.50   31.24
  -3   8  14   28.44   22.35
  -3   8  15   12.61   34.72
  -3   8  15   60.51   23.73
  -3   8  15    5.67   24.31
  -3   9   0  235.78   22.53
   3  -9   0  215.39   16.79
  -3   9   0  217.75   23.00
  -3   9   1   47.78   22.27
   3  -9  -1   12.31   15.96
  -3   9   1   -5.11   21.23
   3  -9  -2   73.31   15.97
  -3   9   2   78.88   22.46
   3  -9  -3   11.72   14.91
  -3   9   3    9.22   15.56
   3  -9  -4  213.42   16.90
  -3   9   4  206.24   23.11
  -3   9   5  381.02   18.12
   3  -9  -5  376.96   24.42
  -3   9   6  150.32   17.69
  -3   9   6  154.31   22.77
  -3   9   7  120.84   16.63
  -3   9   7  117.53   23.50
  -3   9   8   82.99   23.99
  -3   9   8   69.50   17.38
  -3   9   9  239.53   19.53
  -3   9   9  298.30   18.86
  -3   9  10   48.23   18.31
  -3   9  10   82.97   18.58
  -3   9  11  111.92   27.23
  -3   9  11  109.23   27.00
  -3   9  12   47.15   29.14
  -3   9  12  110.74   20.26
  -3   9  13   33.99   31.40
  -3   9  13   41.03   21.90
  -3   9  13   48.46   21.72
  -3   9  14    6.69   33.21
  -3   9  14   19.43   23.69
  -3   9  14   13.33   32.88
  -3   9  15   31.61   34.79
  -3   9  15   28.18   35.06
  -3   9  15   24.00   24.81
   3 -10   0   59.90   16.09
  -3  10   0   50.49   16.11
  -3  10   0   69.87   22.58
  -3  10   1   89.38   23.36
  -3  10   1   84.49   16.57
   3 -10  -1  105.36   23.08
   3 -10  -2   10.18   17.00
  -3  10   2   12.11   15.51
  -3  10   3   -8.87   22.39
   3 -10  -3   -4.93   15.70
  -3  10   4   27.52   16.45
   3 -10  -4   24.62   22.93
   3 -10  -5   21.99   22.94
  -3  10   5    3.97   23.00
  -3  10   6   18.62   16.48
  -3  10   7  -12.15   16.45
  -3  10   7   22.01   18.09
  -3  10   8   12.81   17.02
  -3  10   8   28.23   25.02
  -3  10   9   -0.58   25.77
  -3  10   9   19.20   25.39
  -3  10  10   39.51   26.24
  -3  10  10   44.02   26.49
  -3  10  11  -18.30   19.91
  -3  10  11   25.82   19.05
  -3  10  12   79.56   29.79
  -3  10  12   46.96   21.90
  -3  10  13   13.86   31.74
  -3  10  13   20.95   31.64
  -3  10  14   93.19   34.46
  -3  10  14  114.89   34.50
  -3  10  14   32.73   34.84
   3 -11   0   96.46   24.66
  -3  11   0   49.61   17.36
  -3  11   0   59.95   17.22
  -3  11   1   31.91   23.58
   3 -11  -1   33.38   24.10
  -3  11   1   55.80   23.98
  -3  11   2   23.64   16.72
  -3  11   2   30.14   24.29
   3 -11  -2   15.79   24.43
  -3  11   3   49.69   17.13
   3 -11  -3    3.49   16.96
  -3  11   4   42.73   17.78
   3 -11  -4   44.24   24.04
   3 -11  -5   28.06   24.01
  -3  11   5   39.41   18.16
   3 -11  -6   -7.62   16.76
  -3  11   6   43.25   24.47
  -3  11   7   29.15   24.98
  -3  11   7    3.88   24.60
  -3  11   8   10.33   25.92
  -3  11   8    6.67   25.99
  -3  11   9   34.74   19.79
  -3  11   9   70.77   27.35
  -3  11  10   19.80   28.17
  -3  11  10  -19.36   19.35
  -3  11  11   43.23   20.94
  -3  11  11   35.54   20.64
  -3  11  12   19.18   31.55
  -3  11  12   32.55   31.32
  -3  11  13   11.13   32.92
  -3  11  13    8.63   24.21
  -3  11  14   -5.44   35.03
  -3  11  14   -2.63   36.21
  -3  11  14   37.03   35.44
  -3  12   0  115.89   18.79
   3 -12   0  145.08   19.09
  -3  12   0  185.88   25.40
  -3  12   1    5.30   17.22
   3 -12  -1   10.30   25.48
  -3  12   1   19.46   25.42
   3 -12  -2   -3.79   26.70
  -3  12   2   16.49   24.51
  -3  12   2   33.34   17.67
  -3  12   3   40.11   25.12
   3 -12  -3    7.36   26.26
   3 -12  -4   -4.22   25.90
  -3  12   4   51.42   24.69
  -3  12   5   -4.60   18.54
   3 -12  -5  -11.34   26.59
  -3  12   6  -13.38   26.70
   3 -12  -6    4.67   18.85
  -3  12   7    7.15   19.88
  -3  12   7   -7.88   26.33
  -3  12   8   20.18   20.10
  -3  12   8    9.01   27.78
  -3  12   9   27.19   28.15
  -3  12   9   12.46   28.72
  -3  12  10  -20.21   30.64
  -3  12  10  -10.26   20.78
  -3  12  11  -18.49   31.72
  -3  12  11  -24.26   22.50
  -3  12  12    7.50   33.49
  -3  12  12   -3.98   33.61
  -3  12  13   23.17   24.81
  -3  12  13   15.07   35.79
   3 -13   0   35.73   19.68
  -3  13   0   40.13   26.68
  -3  13   0   52.56   28.18
  -3  13   1   20.06   26.50
  -3  13   1   -2.88   19.34
   3 -13  -1   33.54   27.63
  -3  13   2   -1.66   18.80
   3 -13  -2  -26.15   19.34
  -3  13   2   -5.31   25.95
   3 -13  -3   18.21   27.50
  -3  13   3    7.51   26.53
  -3  13   3    2.92   19.55
  -3  13   4    3.36   27.24
   3 -13  -4    8.67   27.68
  -3  13   5   24.00   27.88
   3 -13  -5   25.21   19.73
   3 -13  -6   28.22   19.62
  -3  13   6   37.20   28.57
  -3  13   7   61.05   28.84
  -3  13   8   19.29   21.15
  -3  13   8  -20.18   30.74
  -3  13   9   25.54   31.70
  -3  13   9   29.79   31.07
  -3  13  10   -6.88   23.05
  -3  13  10   30.59   23.20
  -3  13  11    8.79   33.62
  -3  13  11   -6.28   34.06
  -3  13  12  -14.65   25.50
  -3  13  12   -7.30   35.36
  -3  14   0   -0.24   30.09
  -3  14   0   42.49   21.53
   3 -14   0   32.53   21.99
  -3  14   1  104.21   30.16
   3 -14  -1  141.17   21.69
  -3  14   1   95.98   20.80
   3 -14  -2   37.46   29.57
  -3  14   2    3.15   20.31
  -3  14   2    1.64   20.68
  -3  14   3   82.37   21.57
   3 -14  -3   85.73   21.41
  -3  14   3   91.71   20.73
   3 -14  -4   25.89   29.78
  -3  14   4   52.32   29.55
  -3  14   5   53.69   30.51
   3 -14  -5   52.76   21.35
  -3  14   6   20.32   21.85
   3 -14  -6   48.70   30.22
  -3  14   7   30.86   31.64
  -3  14   8   79.88   32.24
  -3  14   8   90.88   32.19
  -3  14   9   10.62   23.66
  -3  14   9    2.49   33.78
  -3  14  10  -23.58   25.25
  -3  14  10   -7.14   24.93
   3 -15   0   28.27   23.78
  -3  15   0   28.65   23.55
  -3  15   0   29.18   33.92
  -3  15   1  187.09   33.29
  -3  15   1  166.18   32.72
   3 -15  -1  214.23   23.72
   3 -15  -2   27.99   22.67
  -3  15   2   32.38   32.33
  -3  15   2   37.88   32.17
   3 -15  -3   31.64   22.43
  -3  15   3   37.98   22.73
  -3  15   3   50.83   22.73
  -3  15   4   26.99   23.58
   3 -15  -4   12.30   32.59
  -3  15   4   13.81   32.64
   3 -15  -5   -0.87   23.69
  -3  15   5   22.34   32.09
   3 -15  -6   64.02   34.39
  -3  15   6   44.87   33.92
  -3  15   7   20.76   24.00
  -3  15   8   42.44   35.09
  -3  15   8   43.83   24.71
  -3  15   9   12.82   36.74
   3 -16  -1   -1.72   24.84
  -3  16   1   -1.72   25.08
   3 -16  -2   23.40   25.40
  -3  16   2   37.18   34.83
  -3  16   2   33.18   35.11
   3 -16  -3    5.34   25.26
  -3  16   3   -2.49   24.42
  -3  16   3    3.54   25.39
  -3  16   4  114.86   25.19
   3 -16  -4   90.04   26.39
  -3  16   4  121.91   36.44
   3 -16  -5   -1.40   24.64
   2  16  -1   43.86   35.44
   2  16  -1    6.32   35.21
  -2 -16   1   51.36   35.35
  -2 -15   1   44.76   32.04
   2  15  -1   67.63   32.67
   2  15  -1   38.69   32.57
   2  15  -2   -3.41   23.11
   2  15  -2    4.60   23.59
  -2 -15   2   -2.26   23.97
  -2 -15   3   31.05   34.30
   2  15  -3   31.61   24.69
   2  15  -3   80.16   34.03
   2  15  -4   90.27   36.71
  -2 -15   4   61.16   26.39
   2  15  -4   13.46   25.20
   2  14  -1   16.15   29.34
  -2 -14   1    8.62   20.79
   2  14  -1    7.32   21.23
   2  14  -2   35.49   30.13
   2  14  -2   73.56   21.82
  -2 -14   2   45.19   29.76
   2  14  -3   15.21   31.39
  -2 -14   3   17.71   21.50
   2  14  -3   52.65   30.88
   2  14  -4   27.08   32.87
   2  14  -4   10.31   33.05
  -2 -14   4   35.14   23.15
  -2 -14   5    7.14   23.86
   2  14  -5   -0.89   24.48
   2  14  -5   18.23   33.89
  -2 -14   6    6.37   35.75
   2  14  -6   11.86   35.45
   2  14  -6    6.55   26.30
  -2 -13   1   67.63   27.42
   2  13  -1   56.92   27.34
   2  13  -1   81.60   19.15
   2  13  -2    6.56   27.92
  -2 -13   2   35.46   27.27
   2  13  -2   21.57   18.53
   2  13  -3    6.55   20.33
  -2 -13   3   -2.43   19.55
   2  13  -3   -5.48   19.74
   2  13  -4   38.35   21.58
   2  13  -4   30.51   30.50
  -2 -13   4   46.28   20.66
   2  13  -5   25.01   31.75
   2  13  -5   19.87   30.39
  -2 -13   5   22.84   21.82
   2  13  -6   16.82   33.00
  -2 -13   6    2.99   33.06
   2  13  -6   -1.83   33.23
  -2 -13   7   -2.46   24.75
   2  13  -7   35.60   25.26
   2  13  -7   18.01   34.90
  -2 -12   1   77.07   18.17
   2  12  -1   73.32   18.41
   2  12  -1   77.84   25.57
   2  12  -2    8.94   24.92
   2  12  -2  -18.85   26.17
  -2 -12   2    9.65   24.82
  -2 -12   3   10.92   18.38
   2  12  -3  -10.50   27.63
   2  12  -3   -9.47   26.39
  -2 -12   4   13.49   26.25
   2  12  -4   20.18   26.95
   2  12  -4   -5.43   27.93
   2  12  -5   30.43   28.85
   2  12  -5   25.02   28.41
  -2 -12   5  -15.33   19.68
  -2 -12   6    0.97   20.65
   2  12  -6   45.69   29.97
   2  12  -6   -8.18   30.31
   2  12  -7   13.43   22.14
   2  12  -7    9.82   31.95
  -2 -12   7   13.80   22.44
   2  12  -8   12.91   34.36
  -2 -12   8   13.43   34.10
   2  12  -8    8.96   34.28
   2  11  -1   13.26   16.90
  -2 -11   1    5.47   16.26
   2  11  -1   -9.99   22.90
  -2 -11   2   23.83   16.39
   2  11  -2    4.96   16.95
   2  11  -2   -4.67   24.37
  -2 -11   3    6.66   16.68
   2  11  -3   -9.74   26.01
   2  11  -3  -20.28   24.51
   2  11  -4   54.66   24.63
  -2 -11   4   51.36   24.72
   2  11  -4   41.89   26.49
   2  11  -5   13.59   26.06
  -2 -11   5   -6.44   25.87
   2  11  -5   11.30   27.02
   2  11  -6   24.99   27.38
  -2 -11   6   49.13   27.40
   2  11  -6   36.78   28.15
   2  11  -7   33.23   29.97
   2  11  -7   35.42   20.31
  -2 -11   7   11.12   28.27
   2  11  -8   -9.66   32.20
  -2 -11   8   -7.36   21.51
   2  11  -8   46.09   30.46
   2  11  -9   -7.44   34.42
   2  11  -9   -8.16   23.26
  -2 -11   9    0.51   33.72
   2  11 -10    1.85   36.34
  -2 -11  10    2.49   36.15
  -2 -10   1   63.55   22.56
   2  10  -1   65.63   16.55
  -2 -10   2   36.69   22.51
   2  10  -2   26.68   16.30
   2  10  -2   38.57   16.32
   2  10  -3   10.21   23.05
   2  10  -3   31.47   23.57
  -2 -10   3   17.84   22.91
   2  10  -4   75.46   16.70
  -2 -10   4   49.39   17.04
   2  10  -4   52.99   17.46
   2  10  -5   73.52   17.63
   2  10  -5   51.76   25.36
  -2 -10   5   47.35   24.59
   2  10  -6   36.62   18.51
  -2 -10   6   81.09   18.15
   2  10  -6   41.64   26.50
   2  10  -7   15.47   28.18
   2  10  -7   -4.13   18.36
  -2 -10   7   -0.48   26.10
   2  10  -8   38.80   28.61
   2  10  -8   27.91   28.27
  -2 -10   8   27.31   28.05
   2  10  -9  -14.48   31.36
   2  10  -9    6.26   21.39
  -2 -10   9   30.42   30.23
   2  10 -10   65.41   34.19
  -2 -10  10  101.96   24.03
   2  10 -10  100.33   33.53
  -2 -10  11   -4.48   35.76
   2  10 -11   13.45   37.32
  -2  -9   1  212.98   22.20
   2   9  -1  182.20   16.18
  -2  -9   2  142.53   22.19
   2   9  -2  131.33   22.06
   2   9  -2  127.50   16.29
  -2  -9   3    9.17   15.89
   2   9  -3   15.85   16.21
   2   9  -3   19.28   22.57
   2   9  -4   50.67   23.46
  -2  -9   4   36.52   16.27
   2   9  -4   56.64   22.62
   2   9  -5   29.16   16.27
  -2  -9   5   27.21   16.01
   2   9  -5   23.94   24.39
   2   9  -6  118.12   17.50
   2   9  -6   94.07   25.57
  -2  -9   6  112.97   17.65
   2   9  -7   58.70   24.83
  -2  -9   7   65.51   24.81
   2   9  -7   49.03   26.10
   2   9  -8    5.59   27.35
   2   9  -8   38.46   26.12
  -2  -9   8   10.41   25.53
   2   9  -9   -1.24   29.06
  -2  -9   9   29.63   28.84
   2   9  -9   -5.56   19.58
   2   9 -10   25.11   31.24
   2   9 -10    7.43   30.85
  -2  -9  10  -15.55   21.37
   2   9 -11   52.43   33.55
   2   9 -11   35.65   34.24
  -2  -9  11   79.56   23.54
  -2  -8   1   84.84   14.75
   2   8  -1   89.36   15.42
   2   8  -2  131.88   21.69
  -2  -8   2  140.61   21.55
   2   8  -2  120.03   22.02
   2   8  -3  136.10   22.25
   2   8  -3  122.37   15.62
  -2  -8   3  116.01   15.75
   2   8  -4  303.26   22.80
  -2  -8   4  285.08   16.94
   2   8  -4  311.30   24.32
   2   8  -5  240.78   24.65
   2   8  -5  225.71   17.06
  -2  -8   5  198.51   23.23
   2   8  -6   79.44   24.78
   2   8  -6   67.96   22.92
  -2  -8   6   81.59   16.04
   2   8  -7   28.40   23.96
   2   8  -7   14.56   17.16
  -2  -8   7   15.38   24.15
   2   8  -8   26.39   25.22
   2   8  -8   29.63   17.67
  -2  -8   8  -17.61   25.07
   2   8  -9   37.70   27.00
   2   8  -9    4.72   26.31
  -2  -8   9   37.99   26.26
   2   8 -10    0.18   27.93
   2   8 -10    1.89   35.69
  -2  -8  10   10.75   19.53
  -2  -8  11   68.90   21.98
   2   8 -11   54.85   22.94
   2   8 -11   82.36   39.18
   2   8 -12   30.75   23.51
  -2  -8  12  -22.69   23.57
   2   8 -12    7.28   42.90
   2   7  -1  183.69   15.62
  -2  -7   1  165.53   14.96
   2   7  -2   57.41   14.85
  -2  -7   2   70.27   20.24
   2   7  -2   76.04   20.17
   2   7  -3    4.83   14.46
  -2  -7   3    2.28   20.59
   2   7  -3   -1.71   20.66
   2   7  -4  127.33   15.75
  -2  -7   4  114.80   21.50
   2   7  -4  138.47   21.98
   2   7  -5    0.23   21.69
  -2  -7   5   -2.99   15.38
   2   7  -5   22.84   20.85
   2   7  -6   31.56   23.13
  -2  -7   6   19.48   22.64
   2   7  -6   34.70   15.67
  -2  -7   7   18.51   15.95
   2   7  -7    6.14   23.84
   2   7  -7   11.60   16.24
   2   7  -8   19.16   25.11
   2   7  -8  -12.05   23.67
  -2  -7   8   49.46   17.23
   2   7  -9   10.56   26.25
   2   7  -9  -18.76   17.75
  -2  -7   9    2.50   24.86
  -2  -7  10   17.36   18.88
   2   7 -10    7.17   28.31
   2   7 -10   43.24   26.47
   2   7 -11   11.38   30.13
  -2  -7  11  -15.81   28.24
   2   7 -11    2.95   28.24
   2   7 -12   30.43   30.23
   2   7 -12   10.27   39.98
  -2  -7  12   -3.94   22.13
   2   7 -13   33.84   34.37
  -2  -7  13   21.21   34.85
   2   7 -13   -6.12   35.56
  -2  -6   1    2.88   14.53
   2   6  -1    6.88   13.61
   2   6  -2   39.20   20.06
  -2  -6   2   60.59   20.19
   2   6  -2   33.01   19.71
   2   6  -3  253.70   21.80
  -2  -6   3  252.62   21.36
   2   6  -3  264.34   22.84
  -2  -6   4  -17.39   20.52
   2   6  -4   23.67   20.26
   2   6  -4   -3.34   20.15
   2   6  -5  153.93   22.45
  -2  -6   5  162.48   15.44
   2   6  -5  132.88   15.54
  -2  -6   6   34.49   21.59
   2   6  -6   31.12   21.93
   2   6  -6   38.27   21.14
  -2  -6   7    1.89   15.96
   2   6  -7    5.39   22.22
   2   6  -7   16.23   22.57
  -2  -6   8   11.53   15.75
   2   6  -8   20.15   15.75
   2   6  -8   34.23   29.24
   2   6  -9   18.55   25.95
  -2  -6   9  -15.87   24.56
   2   6  -9    6.79   24.67
   2   6 -10    0.29   25.20
   2   6 -10  -14.61   26.58
  -2  -6  10   -6.18   25.47
  -2  -6  11   -1.15   27.15
   2   6 -11   14.43   28.52
   2   6 -11   -4.50   26.69
   2   6 -12   42.25   29.53
   2   6 -12   14.97   31.29
  -2  -6  12    8.69   29.93
   2   6 -13   19.13   33.77
   2   6 -13  -21.13   33.55
  -2  -6  13   18.26   22.74
  -2  -6  14   13.90   35.40
   2   6 -14   13.48   35.70
  -2  -5   1   64.20   14.36
   2   5  -1   62.61   20.28
  -2  -5   2  158.68   22.04
   2   5  -2  160.16   22.06
   2   5  -2  147.35   21.40
   2   5  -3   30.49   20.38
   2   5  -3   29.36   20.09
  -2  -5   3   40.57   14.47
   2   5  -4   19.30   20.46
   2   5  -4    1.09   20.00
  -2  -5   4   15.96   20.22
   2   5  -5   48.42   20.22
   2   5  -5   48.83   20.96
  -2  -5   5   65.02   20.66
   2   5  -6   84.55   21.59
  -2  -5   6   73.92   15.27
   2   5  -6   78.20   21.27
   2   5  -7    8.29   21.43
   2   5  -7   22.86   21.57
  -2  -5   7  -10.86   21.72
  -2  -5   8   42.22   15.89
   2   5  -8   24.52   22.28
   2   5  -8   35.01   23.23
  -2  -5   9   28.87   22.59
   2   5  -9   28.48   16.35
   2   5  -9   36.74   30.67
   2   5 -10   32.18   17.16
  -2  -5  10   32.75   24.60
   2   5 -10   13.44   25.90
   2   5 -11    6.46   27.15
   2   5 -11   -9.64   18.89
  -2  -5  11   -7.20   18.35
   2   5 -12   23.45   20.12
   2   5 -12   10.01   29.07
  -2  -5  12   47.38   29.13
   2   5 -13   22.22   31.37
  -2  -5  13    3.86   22.15
   2   5 -14    8.49   34.12
  -2  -5  14   -7.98   34.07
   2   4  -1  151.99   20.81
  -2  -4   1  128.33   21.22
   2   4  -2  199.62   23.14
   2   4  -2  195.41   21.16
  -2  -4   2  223.69   21.57
   2   4  -3  -19.82   20.83
  -2  -4   3  -11.49   14.80
   2   4  -3   -2.95   24.62
   2   4  -4  309.61   24.23
   2   4  -4  322.70   16.52
  -2  -4   4  326.29   16.70
   2   4  -5  119.79   20.50
   2   4  -5   85.86   21.69
  -2  -4   5   92.78   14.36
  -2  -4   6  300.06   22.60
   2   4  -6  321.06   24.10
   2   4  -6  326.53   22.20
   2   4  -7   30.55   21.54
   2   4  -7   13.42   15.28
  -2  -4   7   36.02   15.25
  -2  -4   7   24.85   26.25
   2   4  -8   82.12   27.85
  -2  -4   8  104.75   21.71
   2   4  -8   65.89   16.00
  -2  -4   8   74.61   22.18
   2   4  -9  129.13   24.59
  -2  -4   9  142.41   23.69
   2   4  -9  128.52   17.08
  -2  -4   9  136.59   24.68
   2   4 -10  113.89   26.06
  -2  -4  10  104.12   17.68
   2   4 -10   88.91   17.26
  -2  -4  10  108.94   25.57
  -2  -4  11  -15.42   24.74
   2   4 -11   11.36   32.24
   2   4 -11    8.57   17.67
  -2  -4  11   23.31   26.14
  -2  -4  12   46.43   20.35
  -2  -4  12   67.83   28.28
   2   4 -12   59.73   27.18
   2   4 -13   12.36   20.17
  -2  -4  13   29.34   30.19
  -2  -4  13   61.75   28.65
  -2  -4  14   19.77   33.35
   2   4 -14   22.00   32.63
  -2  -4  14  -16.45   33.01
   2   4 -15    2.04   24.71
  -2  -4  15   52.53   35.16
   2   3  -1   -4.70   20.59
  -2  -3   1    3.86   14.40
  -2  -3   2  727.46   21.68
   2   3  -2  746.17   21.31
   2   3  -2  636.13   31.68
  -2  -3   3 2399.45   30.70
   2   3  -3 2433.34   33.91
   2   3  -3 2424.60   53.79
   2   3  -4  173.49   21.47
  -2  -3   4  118.85   21.67
   2   3  -4  145.81   26.29
  -2  -3   5 1126.48   21.65
   2   3  -5 1101.60   26.34
  -2  -3   5 1180.79   36.93
   2   3  -5 1156.48   37.16
   2   3  -6   98.77   22.10
   2   3  -6   87.41   14.43
  -2  -3   6   79.46   15.23
  -2  -3   6   85.49   21.01
  -2  -3   7  234.03   21.22
   2   3  -7  233.91   16.23
   2   3  -7  236.02   23.57
  -2  -3   7  236.35   27.78
  -2  -3   8  214.82   23.91
   2   3  -8  232.73   16.70
  -2  -3   8  217.89   22.48
   2   3  -8  207.77   24.09
   2   3  -9   49.67   23.29
   2   3  -9   54.38   16.19
  -2  -3   9   47.52   16.35
  -2  -3   9   50.82   23.64
  -2  -3  10   58.36   23.00
   2   3 -10   62.14   24.78
   2   3 -10   99.09   23.23
  -2  -3  10   40.08   23.76
  -2  -3  11   38.95   24.39
   2   3 -11   29.05   17.40
  -2  -3  11   13.02   31.87
  -2  -3  12  155.75   34.10
  -2  -3  12  108.09   27.04
   2   3 -12  159.79   27.10
   2   3 -13   51.61   19.75
  -2  -3  13   60.11   30.11
  -2  -3  13   55.73   29.44
  -2  -3  14   41.06   30.50
  -2  -3  14   28.49   38.53
   2   3 -14   31.30   21.23
   2   3 -15   37.74   34.15
  -2  -3  15   -0.93   41.96
  -2  -3  15    3.06   34.22
   2   2  -1  843.15   29.52
  -2  -2   1  934.03   30.66
   2   2  -2  167.05   16.27
  -2  -2   2  162.24   16.82
   2   2  -2  166.82   37.19
   2   2  -3  765.57   44.01
   2   2  -3  790.55   25.68
  -2  -2   3  761.41   21.08
  -2  -2   4    7.81   23.70
  -2  -2   4   22.84   19.81
   2   2  -4    9.71   24.76
   2   2  -4    0.00   19.94
   2   2  -5  761.93   25.23
  -2  -2   5  722.55   33.37
   2   2  -5  665.45   29.70
  -2  -2   5  698.23   19.08
  -2  -2   6  282.66   27.80
  -2  -2   6  266.42   21.74
   2   2  -6  253.97   21.58
   2   2  -6  258.67   24.03
   2   2  -7  196.84   23.25
   2   2  -7  213.73   21.42
  -2  -2   7  201.55   22.96
  -2  -2   7  213.48   15.87
  -2  -2   8  102.62   21.14
   2   2  -8  117.89   15.31
  -2  -2   8  111.86   26.90
   2   2  -8  105.95   22.80
  -2  -2   9  249.68   22.61
   2   2  -9  225.86   16.40
  -2  -2   9  244.46   24.55
  -2  -2  10   92.10   24.33
   2   2 -10  121.69   23.67
  -2  -2  10  110.42   16.95
   2   2 -11   88.98   23.88
  -2  -2  11   70.13   24.01
  -2  -2  11   44.99   25.60
  -2  -2  12  121.38   33.05
   2   2 -12  102.35   18.83
  -2  -2  12   85.80   25.53
  -2  -2  13  119.67   27.77
  -2  -2  13   85.72   34.56
   2   2 -13  103.82   19.15
  -2  -2  14   14.34   20.45
   2   2 -14  -18.41   21.33
  -2  -2  14   -3.76   36.88
  -2  -2  15   58.65   32.80
  -2  -2  15   31.94   33.66
   2   2 -15   27.47   22.86
  -2  -2  16   27.69   25.32
   2   2 -16   16.29   35.59
  -2  -2  16    7.42   44.95
  -2  -1   1  168.96   24.92
   2   1  -1  168.84   25.82
   2   1  -2  140.35   22.16
  -2  -1   2  150.74   23.01
  -2  -1   3  339.09   22.73
  -2  -1   3  314.98   36.42
   2   1  -3  333.32   17.78
  -2  -1   4 1556.94   47.10
   2   1  -4 1600.57   30.01
  -2  -1   4 1636.55   29.65
  -2  -1   5  404.69   29.96
   2   1  -5  418.90   23.24
  -2  -1   5  418.01   18.25
  -2  -1   6  592.20   26.85
  -2  -1   6  550.06   18.22
   2   1  -6  567.81   23.88
  -2  -1   7   21.82   14.38
  -2  -1   7   34.68   25.58
   2   1  -7   42.72   14.51
   2   1  -8  179.85   16.28
  -2  -1   8  197.03   22.98
  -2  -1   8  191.48   16.50
   2   1  -9   79.96   15.39
  -2  -1   9   75.20   22.31
  -2  -1   9   73.00   21.70
  -2  -1  10   72.13   22.94
   2   1 -10  144.05   16.96
  -2  -1  10   84.00   22.90
  -2  -1  11   40.35   16.24
   2   1 -11   57.04   23.19
  -2  -1  11   48.77   24.46
  -2  -1  12  -18.92   24.59
   2   1 -12  -24.11   24.49
  -2  -1  12    4.04   30.83
  -2  -1  13  139.20   20.25
  -2  -1  13  100.77   27.63
   2   1 -13  129.06   27.51
   2   1 -14  -16.41   20.59
  -2  -1  14   -6.60   36.11
  -2  -1  14  -10.69   29.19
   2   1 -15   43.07   22.94
  -2  -1  15   36.71   33.20
  -2  -1  15   49.61   31.96
  -2  -1  16    6.73   35.92
   2   1 -16   16.50   25.04
  -2  -1  16    6.31   24.80
   2   0  -1  329.93   23.30
  -2   0   1  328.56   23.14
  -2   0   1  352.38   36.30
  -2   0   2  644.24   23.75
   2   0  -2  661.25   28.67
   2   0  -3   35.39   20.61
  -2   0   3   46.00   20.85
  -2   0   4  153.68   21.31
  -2   0   4  151.81   22.63
   2   0  -4  149.87   21.50
  -2   0   5  142.96   27.32
  -2   0   5  149.39   21.13
   2   0  -5  157.24   15.89
  -2   0   6   35.59   24.26
  -2   0   6   23.15   19.85
   2   0  -6   41.82   20.63
   2   0  -7    1.73   20.31
  -2   0   7    6.36   20.48
  -2   0   7  -17.21   20.67
  -2   0   8   28.93   20.85
  -2   0   8   15.27   20.77
   2   0  -8   26.73   15.02
   2   0  -9  -17.66   15.16
  -2   0   9   -1.78   15.00
  -2   0   9    3.62   26.19
   2   0 -10   19.63   22.17
  -2   0  10   14.22   15.58
  -2   0  10   21.24   23.43
   2   0 -11    1.48   16.76
  -2   0  11   27.39   15.83
  -2   0  11   15.48   23.21
  -2   0  12   16.63   24.83
   2   0 -12   22.09   24.15
  -2   0  12   50.11   23.85
   2   0 -13   20.09   18.20
  -2   0  13   34.42   26.07
  -2   0  13   25.47   26.79
   2   0 -14   -0.80   28.64
  -2   0  14    8.67   27.43
  -2   0  14   -6.37   28.13
  -2   0  15  -12.46   38.51
   2   0 -15   63.54   30.99
  -2   0  15   11.39   21.43
   2   0 -16   12.37   23.63
  -2   0  16   -6.60   23.91
  -2   0  16    9.76   33.83
  -2   1   0  249.07   27.99
   2  -1   0  247.04   29.89
  -2   1   0  188.19   20.67
  -2   1   0  254.35   29.78
  -2   1   1    3.34   23.74
   2  -1  -1    5.55   17.10
  -2   1   2  830.29   25.47
   2  -1  -2  820.75   29.76
  -2   1   3  307.34   18.07
   2  -1  -3  306.26   18.13
   2  -1  -4  188.05   21.76
  -2   1   4  175.69   21.74
   2  -1  -5   38.69   19.92
  -2   1   5   35.41   14.21
  -2   1   5   34.22   21.62
  -2   1   6  161.27   22.28
   2  -1  -6  172.28   16.56
  -2   1   6  150.64   15.77
  -2   1   7    7.54   14.23
  -2   1   7   -5.44   20.69
   2  -1  -7  -14.86   14.67
  -2   1   8  102.15   21.53
  -2   1   8   69.46   21.44
   2  -1  -8   73.16   14.75
  -2   1   9   22.49   21.70
   2  -1  -9   34.31   15.20
  -2   1   9    3.07   15.20
   2  -1 -10   38.94   21.70
  -2   1  10  -40.67   16.03
  -2   1  10   -5.75   23.29
  -2   1  11   26.75   22.73
  -2   1  11   19.06   24.18
   2  -1 -11   12.86   22.67
  -2   1  12    8.52   23.90
  -2   1  12    5.60   24.63
   2  -1 -12   21.37   16.92
  -2   1  13   19.78   18.38
  -2   1  13   35.15   26.24
   2  -1 -13   -6.67   18.25
  -2   1  14   33.81   34.44
  -2   1  14    6.61   19.77
   2  -1 -14   34.70   27.55
  -2   1  15   18.24   30.32
   2  -1 -15   -8.15   21.56
  -2   1  15   -0.51   21.43
  -2   1  16   58.59   23.24
  -2   1  16   49.84   33.89
   2  -1 -16   45.58   33.12
  -2   2   0  306.79   25.90
  -2   2   0  290.86   20.21
   2  -2   0  278.85   19.94
  -2   2   1   16.24   21.50
  -2   2   2  296.39   23.28
  -2   2   2  264.85   18.40
  -2   2   3  388.87   23.95
   2  -2  -3  373.79   23.90
  -2   2   4   26.84   20.40
   2  -2  -4   22.34   14.99
  -2   2   5  -13.94   20.85
   2  -2  -5   11.58   13.86
  -2   2   6   51.68   20.70
   2  -2  -6   49.25   21.09
  -2   2   7   23.28   20.08
   2  -2  -7   20.92   20.08
  -2   2   7   36.66   20.12
  -2   2   8  113.92   20.63
  -2   2   8   73.15   21.43
   2  -2  -8  101.76   14.90
  -2   2   9  180.65   17.24
  -2   2   9  203.90   15.95
   2  -2  -9  197.90   16.42
  -2   2  10  162.83   24.08
  -2   2  10  153.73   22.50
   2  -2 -10  148.67   16.35
  -2   2  11   32.21   28.40
  -2   2  11   15.72   22.63
   2  -2 -11   43.39   22.91
  -2   2  12    5.89   24.23
  -2   2  12  -25.04   23.98
   2  -2 -12   20.11   23.85
  -2   2  13   13.31   25.17
  -2   2  13   11.66   26.17
   2  -2 -13   24.14   24.66
  -2   2  14    4.37   27.47
   2  -2 -14  -17.75   26.57
  -2   2  14   11.79   26.39
  -2   2  15   10.96   30.11
  -2   2  15   16.76   20.27
   2  -2 -15    8.78   30.19
  -2   2  16    7.00   32.78
   2  -2 -16   16.23   32.40
  -2   2  16    6.67   32.94
  -2   2  17  -23.63   35.27
  -2   2  17   14.12   44.58
   2  -2 -17  -12.56   24.43
  -2   3   0  186.35   16.50
   2  -3   0  194.56   22.57
  -2   3   0  190.42   17.06
  -2   3   1  338.46   23.56
   2  -3  -1  325.99   23.75
  -2   3   2 2237.51   35.83
  -2   3   3  341.45   23.38
  -2   3   3  365.41   22.47
  -2   3   4 2186.77   32.58
  -2   3   4 2116.25   29.20
  -2   3   5  276.15   17.28
   2  -3  -6  251.64   16.40
  -2   3   6  239.00   16.46
   2  -3  -7  219.73   15.62
  -2   3   7  243.31   21.02
  -2   3   8  346.28   23.42
  -2   3   8  340.64   22.35
   2  -3  -8  361.69   16.89
  -2   3   9  107.05   15.78
  -2   3   9  123.54   22.54
   2  -3  -9  134.66   16.02
  -2   3  10  219.31   24.65
  -2   3  10  169.64   16.68
   2  -3 -10  191.28   16.68
  -2   3  11  136.73   24.74
  -2   3  11  127.85   16.94
   2  -3 -11  126.33   17.04
   2  -3 -12   98.28   24.23
  -2   3  12   79.70   17.08
  -2   3  12   36.04   25.21
   2  -3 -13   -9.97   24.43
  -2   3  13   -8.13   26.15
  -2   3  13   39.64   24.87
  -2   3  14    8.43   27.66
  -2   3  14   15.40   26.11
   2  -3 -14  -14.95   25.97
  -2   3  15   19.72   29.63
  -2   3  15   -2.40   21.10
   2  -3 -15   21.73   29.24
  -2   3  16  -20.20   32.73
   2  -3 -16  -10.20   32.95
  -2   3  16   -3.83   31.81
  -2   3  17   17.97   36.34
  -2   3  17   -2.18   25.02
   2  -3 -17   56.23   34.92
  -2   4   0  666.35   25.17
   2  -4   0  593.27   25.05
  -2   4   0  554.93   19.81
   2  -4  -1  879.20   27.01
  -2   4   1  906.56   27.23
  -2   4   2  852.17   25.75
   2  -4  -2  812.19   25.65
  -2   4   3   -5.82   19.26
  -2   4   4   40.57   15.05
  -2   4   4   71.22   20.77
  -2   4   5  460.23   22.80
  -2   4   5  470.58   23.63
  -2   4   6  459.28   17.79
  -2   4   6  422.87   17.88
  -2   4   7  935.72   25.15
  -2   4   7  952.90   21.18
  -2   4   8  215.81   21.79
  -2   4   9   95.92   15.67
  -2   4   9  115.39   22.33
  -2   4  10   28.02   23.18
  -2   4  10   -9.25   15.83
  -2   4  11  106.44   23.61
  -2   4  11  130.27   18.13
   2  -4 -11  157.09   17.11
  -2   4  12  158.61   19.45
  -2   4  12  189.29   24.66
   2  -4 -12  154.49   18.27
  -2   4  13   61.30   25.59
  -2   4  13   20.83   26.96
  -2   4  14   29.15   27.84
  -2   4  14   52.52   27.19
  -2   4  15   28.02   30.64
  -2   4  15   12.78   20.67
  -2   4  16   16.01   32.37
  -2   4  16   -9.95   32.87
  -2   4  17    1.89   24.54
  -2   4  17   40.94   34.65
  -2   4  17   32.63   34.58
  -2   5   0  273.86   16.67
   2  -5   0  244.89   16.83
  -2   5   1  309.10   21.50
   2  -5  -1  279.86   16.81
  -2   5   2  556.85   23.75
   2  -5  -2  590.02   23.20
  -2   5   3  418.51   17.82
   2  -5  -3  425.59   17.88
  -2   5   4  188.34   21.53
  -2   5   5 1394.21   27.58
  -2   5   5 1372.38   23.63
  -2   5   6    7.33   19.55
  -2   5   6    8.92   13.85
  -2   5   7  446.02   17.80
  -2   5   7  404.20   22.81
  -2   5   8    5.00   15.04
  -2   5   8   12.19   21.56
  -2   5   9   50.19   22.01
  -2   5   9   48.66   15.60
  -2   5  10   81.56   22.74
  -2   5  10   78.02   23.53
  -2   5  10   43.05   16.35
  -2   5  11  137.99   23.55
  -2   5  11  159.93   23.09
  -2   5  11  142.24   18.37
  -2   5  12  189.09   26.59
  -2   5  12  171.76   18.22
  -2   5  12  179.81   18.41
  -2   5  13   -5.09   25.67
  -2   5  13   32.08   18.47
  -2   5  13   18.84   19.27
  -2   5  14    1.28   19.39
  -2   5  14   14.54   27.69
  -2   5  14   24.61   27.44
  -2   5  15   61.05   22.02
  -2   5  15   30.30   21.17
  -2   5  15   69.25   29.15
  -2   5  16   13.72   32.58
  -2   5  16   47.14   32.31
  -2   5  16   18.10   23.33
  -2   5  17   23.39   35.78
  -2   5  17   -0.74   24.80
  -2   5  17   20.71   34.22
   2  -6   0   72.63   19.90
  -2   6   0   76.72   19.85
   2  -6  -1   64.53   20.41
  -2   6   1   60.60   19.74
   2  -6  -2  374.79   17.13
  -2   6   2  378.17   17.28
   2  -6  -3   85.94   20.66
  -2   6   3   70.00   14.05
  -2   6   4  188.12   15.43
   2  -6  -4  178.60   21.84
  -2   6   5   57.77   14.34
  -2   6   5   46.61   14.59
  -2   6   6   20.90   20.28
  -2   6   6   32.35   20.67
  -2   6   7   -5.20   20.30
  -2   6   7    1.92   14.88
  -2   6   8  281.95   17.01
  -2   6   8  292.88   22.80
  -2   6   9  -10.66   22.19
  -2   6   9   -2.86   21.68
  -2   6  10   31.00   23.04
  -2   6  10    6.37   16.25
  -2   6  11   19.96   23.35
  -2   6  11   26.29   17.44
  -2   6  11   38.20   22.93
  -2   6  12   21.02   17.02
  -2   6  12   18.43   17.40
  -2   6  12   14.07   25.65
  -2   6  13   57.19   26.48
  -2   6  13   -1.57   19.63
  -2   6  13   17.45   25.82
  -2   6  14   12.21   27.76
  -2   6  14  -10.55   28.56
  -2   6  14   34.51   27.77
  -2   6  15   12.61   30.54
  -2   6  15   -7.46   29.66
  -2   6  15   19.13   30.75
  -2   6  16   -8.57   32.91
  -2   6  16    7.72   32.53
  -2   6  16    0.65   33.84
  -2   6  17    0.56   35.46
  -2   7   0  101.98   15.25
   2  -7   0  122.23   15.00
  -2   7   0  115.94   20.06
  -2   7   1   -4.50   19.64
   2  -7  -1    4.98   19.72
  -2   7   2   13.62   18.87
   2  -7  -2   -2.41   19.71
  -2   7   3    6.99   14.25
   2  -7  -3   35.63   14.16
   2  -7  -4   -5.26   19.89
  -2   7   4   30.78   14.00
  -2   7   5   24.72   20.88
   2  -7  -5    5.97   20.41
  -2   7   6  448.83   23.23
  -2   7   6  463.09   17.26
  -2   7   7   62.29   21.83
  -2   7   7   54.17   21.46
  -2   7   8  117.83   21.54
  -2   7   8   91.77   21.86
  -2   7   9   40.76   16.53
  -2   7   9   24.05   16.33
  -2   7  10   49.39   22.80
  -2   7  10   36.44   22.95
  -2   7  11   28.15   23.59
  -2   7  11   29.07   16.54
  -2   7  12   26.15   18.34
  -2   7  12   -3.11   17.34
  -2   7  12    2.12   24.28
  -2   7  13   -0.99   26.43
  -2   7  13  -12.11   27.24
  -2   7  13    1.67   18.57
  -2   7  14   34.74   28.99
  -2   7  14    8.46   19.46
  -2   7  14   30.09   28.15
  -2   7  15   34.70   31.40
  -2   7  15   12.32   30.27
  -2   7  15  -16.76   31.03
  -2   7  16   -6.50   33.14
  -2   7  16   -9.48   33.99
  -2   7  16    5.49   33.14
  -2   8   0   41.05   19.70
   2  -8   0    4.26   14.31
  -2   8   0   12.35   14.51
   2  -8  -1   23.70   15.11
  -2   8   1  -11.40   13.98
  -2   8   2   77.16   14.93
   2  -8  -2   86.70   15.06
   2  -8  -3   23.92   13.88
  -2   8   3   -8.09   14.52
   2  -8  -4    0.84   14.94
  -2   8   4   -1.68   20.96
  -2   8   5   39.73   15.11
   2  -8  -5   21.16   20.90
  -2   8   6   47.40   21.44
  -2   8   7   14.73   21.95
  -2   8   7   20.94   15.36
  -2   8   8   62.21   16.25
  -2   8   8   93.03   15.89
  -2   8   9   88.68   23.17
  -2   8   9   68.83   23.21
  -2   8  10   21.93   16.41
  -2   8  10    1.22   23.57
  -2   8  11  125.56   18.07
  -2   8  11   85.77   17.85
  -2   8  12   20.01   18.42
  -2   8  12   41.69   26.63
  -2   8  12   -9.37   25.57
  -2   8  13   17.47   27.13
  -2   8  13   14.34   27.36
  -2   8  13   13.76   19.69
  -2   8  14   17.76   30.85
  -2   8  14   13.58   20.26
  -2   8  14   13.46   21.36
  -2   8  15  -11.96   32.28
  -2   8  15   21.21   31.98
  -2   8  15   19.62   31.54
  -2   8  16  -11.32   34.25
  -2   8  16  -21.66   35.62
  -2   8  16  -14.74   34.71
  -2   9   0  265.23   21.88
  -2   9   0  269.01   22.59
   2  -9   0  238.63   22.07
  -2   9   1   85.04   21.22
   2  -9  -1   76.10   21.37
  -2   9   2   48.13   14.90
   2  -9  -2   38.37   14.92
   2  -9  -3   16.46   21.15
  -2   9   3   20.14   21.11
  -2   9   4   95.83   21.76
   2  -9  -4   90.19   15.73
  -2   9   5   37.54   15.39
   2  -9  -5   33.14   15.45
  -2   9   6   75.93   15.70
   2  -9  -6   92.89   22.21
  -2   9   7   20.98   22.87
  -2   9   7   50.68   22.68
  -2   9   8   11.84   22.51
  -2   9   8    0.53   16.20
  -2   9   9  171.68   23.99
  -2   9   9  170.07   24.28
  -2   9  10    9.41   17.37
  -2   9  10   34.52   24.45
  -2   9  11   72.20   25.20
  -2   9  11   71.08   18.35
  -2   9  12   18.89   18.98
  -2   9  12   25.85   18.72
  -2   9  13   22.66   20.46
  -2   9  13   34.61   27.94
  -2   9  13   18.59   19.36
  -2   9  14   56.68   22.47
  -2   9  14   49.90   31.41
  -2   9  14   66.41   30.65
  -2   9  15   33.85   32.77
  -2   9  15   24.91   24.45
  -2   9  15   15.12   32.79
  -2   9  16   18.97   35.72
  -2   9  16   -5.33   35.08
  -2   9  16   15.80   35.11
  -2  10   0  195.41   16.52
   2 -10   0  171.28   17.04
  -2  10   0  171.37   22.86
   2 -10  -1  407.22   23.41
  -2  10   1  447.18   23.87
  -2  10   2  509.17   24.09
   2 -10  -2  511.78   24.20
  -2  10   3  562.17   24.71
   2 -10  -3  575.79   24.48
  -2  10   4  473.02   18.39
   2 -10  -4  489.27   24.01
   2 -10  -5  481.69   24.46
  -2  10   5  483.14   23.98
  -2  10   6  260.70   23.78
   2 -10  -6  241.46   23.73
  -2  10   7   57.06   16.21
  -2  10   8   49.62   24.08
  -2  10   8   78.25   17.10
  -2  10   9  229.60   18.76
  -2  10   9  199.36   25.02
  -2  10  10   40.38   25.67
  -2  10  10   38.59   17.57
  -2  10  11   34.85   26.08
  -2  10  11   22.11   26.37
  -2  10  12   50.07   21.04
  -2  10  12   38.91   28.58
  -2  10  13   49.71   30.29
  -2  10  13   41.90   20.59
  -2  10  14   62.35   31.83
  -2  10  14   35.94   32.66
  -2  10  14   87.05   23.69
  -2  10  15   91.01   33.78
  -2  10  15   26.86   24.93
  -2  10  15   47.62   36.26
   2 -11   0  108.71   18.10
  -2  11   0  109.63   24.06
  -2  11   0  127.69   16.78
  -2  11   1  226.87   17.85
   2 -11  -1  217.11   17.31
  -2  11   1  215.57   24.05
  -2  11   2  135.13   16.71
   2 -11  -2  161.50   23.51
  -2  11   3   14.19   15.90
   2 -11  -3   -0.11   16.25
   2 -11  -4   -0.70   22.56
  -2  11   4   10.07   15.99
   2 -11  -5   93.04   23.31
  -2  11   5   99.60   22.81
   2 -11  -6  294.42   24.79
  -2  11   6  297.48   18.12
  -2  11   7   59.74   24.36
  -2  11   8   53.53   24.60
  -2  11   8   21.25   24.81
  -2  11   9   79.71   18.30
  -2  11   9   73.87   17.83
  -2  11  10   32.45   18.58
  -2  11  10   21.49   26.60
  -2  11  11  -14.36   27.73
  -2  11  11   -5.51   19.62
  -2  11  12   46.33   20.90
  -2  11  12   60.78   21.64
  -2  11  13   -7.81   31.56
  -2  11  13  -16.25   31.28
  -2  11  14    4.26   23.55
  -2  11  14   52.42   33.74
  -2  11  14   -7.46   33.99
  -2  11  15   61.05   34.33
  -2  11  15   -2.38   35.68
  -2  11  15   17.70   26.16
   2 -12   0   16.60   18.50
  -2  12   0   46.23   17.89
  -2  12   0   33.02   25.25
   2 -12  -1   43.33   17.58
  -2  12   1   18.21   23.91
  -2  12   1   22.63   25.17
  -2  12   2   -2.92   16.93
   2 -12  -2   25.89   18.12
  -2  12   3   19.15   25.06
   2 -12  -3    9.58   17.08
   2 -12  -4   31.65   17.46
  -2  12   4    0.87   24.47
  -2  12   5   44.34   24.26
   2 -12  -5   58.19   24.74
  -2  12   6   15.15   17.18
   2 -12  -6   36.33   24.44
  -2  12   7   36.69   17.83
   2 -12  -7    5.07   18.12
  -2  12   8    5.05   18.48
  -2  12   8   -6.84   18.29
  -2  12   9   41.89   18.86
  -2  12   9   64.08   26.70
  -2  12  10   16.77   19.86
  -2  12  10    8.87   28.07
  -2  12  11    8.93   21.03
  -2  12  11  -11.86   20.65
  -2  12  12  -19.92   22.29
  -2  12  12   -0.31   22.37
  -2  12  13  -11.68   33.16
  -2  12  13  -33.16   33.91
  -2  12  14    4.96   34.95
  -2  12  14   31.89   25.42
  -2  12  14   30.46   24.92
  -2  13   0   15.63   19.51
   2 -13   0   25.20   19.88
  -2  13   0   37.72   26.62
  -2  13   1   30.08   18.97
  -2  13   1   25.87   26.15
   2 -13  -1   12.14   26.40
  -2  13   2   20.56   18.84
   2 -13  -2    8.29   26.48
  -2  13   2  -13.41   18.45
  -2  13   3   40.39   18.54
   2 -13  -3   27.17   18.53
  -2  13   4   38.52   18.98
   2 -13  -4   34.21   18.38
  -2  13   5   14.97   26.01
   2 -13  -5  -13.37   18.39
   2 -13  -6    1.53   18.61
  -2  13   6  -10.70   18.44
   2 -13  -7    6.60   19.39
  -2  13   7   15.09   18.75
  -2  13   8   14.61   19.87
  -2  13   9   13.98   28.04
  -2  13   9   38.45   20.27
  -2  13  10   21.50   21.54
  -2  13  10   36.33   30.48
  -2  13  11   14.51   31.71
  -2  13  11   33.33   22.39
  -2  13  12   16.46   23.35
  -2  13  12  -36.59   33.73
  -2  13  13  -15.99   35.06
  -2  13  13  -15.24   25.07
   2 -14   0    2.20   29.38
  -2  14   0   18.94   29.02
  -2  14   0  -31.30   29.48
  -2  14   1   13.14   29.20
   2 -14  -1    7.80   29.12
  -2  14   1  -16.29   20.55
  -2  14   2  -27.72   28.71
   2 -14  -2   23.47   19.70
  -2  14   2   -6.74   20.02
   2 -14  -3    1.82   28.79
  -2  14   3   14.90   20.17
   2 -14  -4   33.93   20.88
  -2  14   4   21.62   21.03
  -2  14   5   16.88   27.60
   2 -14  -5  -11.11   19.70
  -2  14   6   -0.10   28.52
   2 -14  -6    8.44   28.58
  -2  14   7   -6.33   29.28
   2 -14  -7   30.92   29.56
  -2  14   8  -20.44   29.42
  -2  14   9   -6.41   22.22
  -2  14   9   16.44   21.08
  -2  14  10   -5.95   23.31
  -2  14  10  -11.09   33.74
  -2  14  11    7.14   24.13
  -2  14  11  -37.00   34.29
  -2  14  12   -4.64   25.45
  -2  14  12  -10.26   25.25
   2 -15   0   10.50   22.77
  -2  15   0   16.70   21.70
  -2  15   0   -1.86   31.59
  -2  15   1   36.96   22.79
   2 -15  -1   57.37   22.95
  -2  15   1   67.34   22.46
  -2  15   2  -12.43   22.20
  -2  15   2   -9.62   31.61
   2 -15  -2   14.67   22.00
   2 -15  -3   60.81   22.22
  -2  15   3  132.03   30.86
  -2  15   3   76.09   23.27
   2 -15  -4   46.73   30.57
  -2  15   4  -13.72   31.12
  -2  15   5   47.09   21.51
   2 -15  -5   28.54   21.61
   2 -15  -6    7.64   31.28
  -2  15   6   35.40   22.87
   2 -15  -7   49.69   23.25
  -2  15   7   -1.91   22.83
  -2  15   8   37.75   33.86
  -2  15   9   15.95   34.62
  -2  15   9   19.05   24.08
  -2  15  10    3.49   34.98
  -2  15  10   13.79   24.86
  -2  16   0   49.50   35.44
   2 -16   0   17.03   35.38
  -2  16   0   34.38   25.25
  -2  16   1   63.30   34.96
  -2  16   1   30.26   33.57
   2 -16  -1   50.81   24.41
  -2  16   2   41.59   23.39
   2 -16  -2   27.38   24.67
  -2  16   2   31.58   24.67
  -2  16   3   31.03   33.41
   2 -16  -3   29.91   23.87
  -2  16   3   14.16   24.21
   2 -16  -4   31.10   23.71
  -2  16   4    8.12   34.11
  -2  16   4   30.22   33.96
  -2  16   5   43.87   23.49
   2 -16  -5    6.16   34.33
   2 -16  -6   16.72   35.10
  -2  16   6   15.44   24.68
  -2  16   7   28.48   35.37
   2 -16  -7   64.51   25.18
   1  16  -1   27.20   34.81
  -1 -16   1   -0.26   24.66
   1  16  -1  -25.28   35.00
   1  16  -2    8.30   35.48
  -1 -16   2    0.75   36.34
   1  16  -2   -1.44   25.24
  -1 -15   1    4.52   22.62
   1  15  -1   12.06   31.79
   1  15  -1   -9.32   21.93
  -1 -15   2    0.76   32.60
   1  15  -2  -17.23   23.65
   1  15  -2   15.58   32.08
   1  15  -3   21.73   33.70
  -1 -15   3    4.20   23.69
   1  15  -3    6.68   33.43
   1  15  -4   27.03   25.22
  -1 -15   4   32.94   24.92
   1  15  -4    8.44   35.38
  -1 -14   1  134.06   28.57
   1  14  -1  126.01   29.18
   1  14  -1  138.33   28.51
   1  14  -2   67.33   29.65
  -1 -14   2   61.41   20.47
   1  14  -2   49.68   29.01
   1  14  -3  101.59   22.45
  -1 -14   3   72.50   31.58
   1  14  -3  133.41   31.18
   1  14  -4  186.36   32.59
  -1 -14   4  162.64   32.57
   1  14  -4  186.79   23.85
   1  14  -5   59.92   33.71
   1  14  -5   53.67   24.37
  -1 -14   5   22.76   33.70
  -1 -14   6   45.38   25.06
   1  14  -6   47.78   35.66
   1  14  -6   45.16   25.22
   1  13  -1   36.30   27.68
  -1 -13   1   34.43   25.91
   1  13  -1   50.01   26.06
   1  13  -2   23.48   26.92
  -1 -13   2    0.63   26.65
   1  13  -2   -6.76   26.43
  -1 -13   3   21.13   27.47
   1  13  -3   45.80   27.80
   1  13  -3   41.17   27.67
  -1 -13   4    5.37   29.04
   1  13  -4   50.27   29.59
   1  13  -4   61.26   28.82
   1  13  -5    9.47   29.31
  -1 -13   5   73.37   30.87
   1  13  -5    1.09   21.74
  -1 -13   6   53.26   32.90
   1  13  -6   57.71   32.04
   1  13  -6   58.67   23.35
  -1 -13   7   22.62   34.61
   1  13  -7   74.22   33.50
   1  13  -7   45.88   23.75
   1  12  -1   -4.97   24.78
  -1 -12   1   14.19   17.05
   1  12  -1    9.78   17.25
  -1 -12   2   38.08   24.53
   1  12  -2   25.09   25.01
   1  12  -2   32.84   18.56
  -1 -12   3   21.36   17.69
   1  12  -3   17.17   17.77
   1  12  -3    7.63   26.57
   1  12  -4   63.24   18.92
  -1 -12   4   46.16   26.38
   1  12  -4   45.73   19.59
   1  12  -5   -5.93   19.33
   1  12  -5   -5.67   27.59
  -1 -12   5  -28.70   27.16
   1  12  -6   12.92   21.12
  -1 -12   6    1.31   28.51
   1  12  -6   23.74   21.27
   1  12  -7   19.95   30.94
   1  12  -7   -0.90   32.14
  -1 -12   7   20.49   22.77
   1  12  -8   -1.63   33.67
   1  12  -8   -3.33   23.34
  -1 -12   8    3.80   33.37
   1  12  -9   20.74   34.96
   1  12  -9   13.62   24.83
  -1 -12   9    9.16   25.13
  -1 -11   1  -18.82   22.69
   1  11  -1  -16.82   16.02
   1  11  -1   -6.09   16.02
  -1 -11   2   34.56   16.06
   1  11  -2   49.93   24.17
   1  11  -2   -2.11   16.90
  -1 -11   3   38.20   17.20
   1  11  -3   38.79   24.73
   1  11  -3   32.76   24.48
   1  11  -4  -14.85   24.99
   1  11  -4   -8.19   24.90
  -1 -11   4   -2.25   24.64
   1  11  -5   -6.99   17.99
  -1 -11   5   -6.68   18.12
   1  11  -5    2.11   18.81
   1  11  -6   14.32   18.20
   1  11  -6   -2.28   19.29
  -1 -11   6   12.54   18.90
   1  11  -7   -6.34   19.63
  -1 -11   7   -2.13   28.18
   1  11  -7   -0.96   29.04
  -1 -11   8   34.90   31.09
   1  11  -8   -0.88   30.35
   1  11  -8   34.27   30.94
   1  11  -9   20.12   32.31
   1  11  -9   -7.53   31.96
  -1 -11   9    4.29   32.33
  -1 -11  10   17.64   34.70
   1  11 -10   -2.09   34.72
   1  11 -10    6.73   24.23
  -1 -10   1   -3.14   15.55
   1  10  -1   10.78   22.23
   1  10  -1   16.76   21.51
  -1 -10   2   56.25   16.08
   1  10  -2   55.76   22.91
   1  10  -2   37.42   22.79
  -1 -10   3   10.48   16.18
   1  10  -3   26.53   23.78
   1  10  -3   19.55   16.15
   1  10  -4   71.77   23.08
  -1 -10   4   73.31   16.39
   1  10  -4   86.00   24.58
  -1 -10   5   30.06   24.22
   1  10  -5   19.51   16.96
   1  10  -5   29.19   17.91
   1  10  -6   20.56   26.27
   1  10  -6   46.17   24.41
  -1 -10   6   13.81   24.35
   1  10  -7    9.17   26.04
  -1 -10   7   -6.81   18.41
   1  10  -7  -12.36   25.71
   1  10  -8  -37.77   28.00
  -1 -10   8    4.74   27.72
   1  10  -8   14.36   28.32
   1  10  -9   53.08   30.51
  -1 -10   9   60.70   29.73
   1  10  -9   55.37   21.54
   1  10 -10  -18.35   32.69
   1  10 -10   10.25   31.81
  -1 -10  10   21.47   23.25
   1  10 -11    5.92   23.39
  -1 -10  11  -13.73   33.94
   1  10 -11   25.87   35.52
  -1  -9   1  231.78   16.17
   1   9  -1  261.22   22.06
   1   9  -2   94.37   15.74
  -1  -9   2   90.04   15.40
   1   9  -2   73.45   21.79
   1   9  -3   86.93   15.38
  -1  -9   3  102.31   21.52
   1   9  -3   73.14   15.88
  -1  -9   4  285.56   23.32
   1   9  -4  280.10   17.47
   1   9  -4  315.69   24.29
   1   9  -5  290.58   24.09
   1   9  -5  305.85   25.53
  -1  -9   5  257.46   17.69
   1   9  -6   52.02   24.39
  -1  -9   6   46.84   23.50
   1   9  -6   45.87   16.95
   1   9  -7   34.79   24.15
   1   9  -7    2.50   25.55
  -1  -9   7   -0.07   17.45
  -1  -9   8   24.14   25.75
   1   9  -8   -8.11   26.75
   1   9  -8   21.79   18.26
   1   9  -9   -3.03   27.92
  -1  -9   9    5.10   27.81
   1   9  -9    6.76   19.54
   1   9 -10   85.95   30.22
  -1  -9  10   49.96   21.11
   1   9 -10   43.00   29.65
  -1  -9  11    9.14   32.36
   1   9 -11   24.34   23.15
   1   9 -11   26.06   32.08
   1   9 -12   12.43   35.97
  -1  -9  12   -8.44   34.56
   1   9 -12   14.26   34.50
  -1  -8   1  414.10   22.50
   1   8  -1  404.91   17.48
   1   8  -2  423.40   24.14
  -1  -8   2  444.35   22.81
   1   8  -2  427.76   17.42
  -1  -8   3   52.44   21.18
   1   8  -3   46.51   15.14
   1   8  -3   69.34   21.34
   1   8  -4   34.23   21.44
  -1  -8   4   14.57   21.67
   1   8  -4   14.70   22.00
   1   8  -5   60.74   22.86
   1   8  -5   56.23   22.42
  -1  -8   5   72.24   22.22
   1   8  -6  176.15   17.54
  -1  -8   6  175.79   23.06
   1   8  -6  223.87   24.73
   1   8  -7  137.36   24.80
  -1  -8   7   95.69   17.07
   1   8  -7  162.27   24.29
   1   8  -8   80.69   24.89
   1   8  -8   67.72   25.13
  -1  -8   8   73.60   24.66
  -1  -8   9   48.00   26.54
   1   8  -9   49.32   26.57
   1   8  -9   32.56   25.91
   1   8 -10   40.11   19.60
   1   8 -10   55.49   28.89
  -1  -8  10   29.93   19.33
  -1  -8  11   55.74   30.86
   1   8 -11   76.75   30.81
   1   8 -11   47.92   30.14
   1   8 -12    8.76   31.67
   1   8 -12   13.46   32.50
  -1  -8  12    3.68   32.47
   1   8 -13   19.98   25.23
   1   8 -13    5.93   35.53
  -1  -8  13   14.09   35.52
   1   7  -1  877.99   20.10
  -1  -7   1  867.55   19.80
  -1  -7   2  420.08   17.70
   1   7  -2  423.33   22.87
   1   7  -2  444.77   17.95
  -1  -7   3  476.12   22.31
   1   7  -3  431.53   22.48
   1   7  -3  475.46   22.68
   1   7  -4  671.23   18.70
  -1  -7   4  680.29   18.99
   1   7  -4  683.90   24.85
   1   7  -5  365.89   24.16
   1   7  -5  370.67   17.12
  -1  -7   5  403.10   23.09
   1   7  -6  306.22   22.85
   1   7  -6  292.01   24.49
  -1  -7   6  277.88   16.91
   1   7  -7  267.30   17.53
   1   7  -7  285.29   24.95
  -1  -7   7  284.56   23.80
   1   7  -8  122.76   17.21
   1   7  -8   99.31   24.62
  -1  -7   8   89.48   17.21
   1   7  -9    5.16   17.06
   1   7  -9    4.59   25.23
  -1  -7   9  -11.19   24.59
   1   7 -10   65.33   27.15
   1   7 -10   62.33   27.25
  -1  -7  10   60.32   26.52
   1   7 -11   64.73   29.01
   1   7 -11   45.98   20.29
  -1  -7  11   86.64   28.65
   1   7 -12   42.60   31.69
   1   7 -12   96.70   30.80
  -1  -7  12   90.36   30.37
   1   7 -13   46.66   32.96
  -1  -7  13   22.44   33.75
   1   7 -13   45.13   34.52
   1   7 -14   14.57   36.32
  -1  -7  14   11.65   24.91
   1   6  -1  831.19   25.01
  -1  -6   1  782.13   24.56
  -1  -6   2   65.05   20.46
   1   6  -2   60.55   14.43
   1   6  -2   77.44   20.92
  -1  -6   3   82.65   14.66
   1   6  -3   63.72   20.43
   1   6  -3   56.66   14.67
   1   6  -4   58.24   14.68
  -1  -6   4   47.15   20.72
   1   6  -4   43.72   19.92
   1   6  -5  364.02   16.77
   1   6  -5  383.25   22.75
  -1  -6   5  386.61   22.22
   1   6  -6  243.70   16.35
   1   6  -6  214.36   16.86
  -1  -6   6  256.17   16.39
   1   6  -7   -2.90   22.68
  -1  -6   7   10.10   21.78
   1   6  -7   -6.88   21.93
   1   6  -8   51.55   22.44
  -1  -6   8   45.22   23.01
   1   6  -8   45.46   23.88
   1   6  -9   37.53   24.41
   1   6  -9   41.71   16.29
  -1  -6   9   53.79   23.29
   1   6 -10   10.64   25.58
  -1  -6  10   41.03   18.46
   1   6 -10   44.00   26.23
  -1  -6  11   33.32   18.86
   1   6 -11   10.46   18.85
   1   6 -11    9.00   27.52
   1   6 -12    6.95   20.62
  -1  -6  12   39.64   20.23
   1   6 -12   38.19   28.93
   1   6 -13   -9.46   22.11
   1   6 -13   26.13   30.52
  -1  -6  13    3.30   31.63
   1   6 -14    0.94   24.64
   1   6 -14   19.39   34.78
  -1  -6  14   22.16   23.98
   1   5  -1    4.12   20.26
  -1  -5   1   11.74   14.41
  -1  -5   2   73.36   20.87
   1   5  -2   48.63   20.47
   1   5  -2   51.02   20.87
   1   5  -3   64.53   20.12
  -1  -5   3   46.54   21.39
   1   5  -3   44.09   20.19
   1   5  -4    5.18   20.30
  -1  -5   4   24.26   20.33
   1   5  -4   13.04   20.04
   1   5  -5   42.43   20.11
   1   5  -5   52.63   14.38
  -1  -5   5   70.04   19.95
   1   5  -6   94.76   20.94
  -1  -5   6   74.96   21.20
   1   5  -6   96.12   15.44
   1   5  -7   58.09   15.47
   1   5  -7   68.50   22.11
  -1  -5   7   59.05   15.80
  -1  -5   8   10.84   22.54
  -1  -5   8   17.92   15.38
   1   5  -8   -9.56   15.40
   1   5  -8    8.24   22.33
   1   5  -9  146.22   25.53
  -1  -5   9  132.21   23.28
   1   5  -9  153.01   23.56
  -1  -5   9  158.04   24.34
  -1  -5  10   12.76   24.86
   1   5 -10    0.46   25.02
  -1  -5  10   13.33   24.22
   1   5 -10   21.46   17.36
   1   5 -11   23.28   26.50
   1   5 -11  -12.57   25.24
  -1  -5  11   13.28   25.32
  -1  -5  11   35.88   26.17
   1   5 -12    6.51   27.66
   1   5 -12    8.20   27.88
  -1  -5  12   11.25   28.61
  -1  -5  12   38.00   27.39
   1   5 -13   23.41   29.94
  -1  -5  13    0.48   30.16
   1   5 -13    6.85   30.09
  -1  -5  13   20.35   20.64
  -1  -5  14   13.05   33.29
   1   5 -14   -4.13   33.62
   1   5 -14  -22.68   22.72
  -1  -5  14   -1.56   22.74
   1   5 -15    6.41   25.24
  -1  -5  15    1.41   34.98
   1   4  -1  149.09   21.08
  -1  -4   1  132.23   21.72
   1   4  -2    9.67   14.24
  -1  -4   2   18.80   20.11
   1   4  -2    9.49   14.37
   1   4  -3  259.36   23.08
   1   4  -3  233.87   22.20
  -1  -4   3  244.52   16.23
   1   4  -4  220.37   21.92
   1   4  -4  220.00   21.89
  -1  -4   4  201.98   16.25
  -1  -4   5    2.57   19.89
   1   4  -5    6.13   13.85
   1   4  -5    9.46   19.61
  -1  -4   5   -7.63   20.15
   1   4  -6   20.75   19.65
   1   4  -6   27.65   20.44
  -1  -4   6   37.50   19.39
  -1  -4   6   42.77   20.86
   1   4  -7   -5.31   21.41
   1   4  -7    1.58   14.84
  -1  -4   7   13.32   20.59
  -1  -4   7   18.17   25.53
  -1  -4   8   64.73   21.76
   1   4  -8   78.30   21.40
  -1  -4   8   41.02   21.95
   1   4  -8   53.84   22.45
   1   4  -9   12.33   14.95
   1   4  -9   13.69   23.59
  -1  -4   9    6.90   23.12
  -1  -4   9   12.11   22.55
  -1  -4  10   44.85   23.60
   1   4 -10   58.54   23.07
   1   4 -10   43.24   25.27
  -1  -4  10   63.21   23.05
   1   4 -11    9.43   24.13
  -1  -4  11   14.75   25.15
  -1  -4  11    7.09   24.89
   1   4 -11  -11.80   25.60
  -1  -4  12   30.79   26.41
   1   4 -12   39.01   19.07
   1   4 -12   24.45   26.93
  -1  -4  12   24.32   19.03
   1   4 -13   15.64   29.54
  -1  -4  13   41.83   29.09
  -1  -4  13   50.85   19.87
   1   4 -13   14.41   19.82
  -1  -4  14  -13.45   32.19
   1   4 -14   16.43   31.21
   1   4 -14    9.09   30.66
  -1  -4  14   23.95   30.67
   1   4 -15   -5.73   23.27
  -1  -4  15   28.07   34.62
  -1  -4  15   23.44   33.84
  -1  -3   1  747.85   28.85
   1   3  -1  735.01   23.87
   1   3  -2  104.17   15.85
  -1  -3   2   94.41   16.08
   1   3  -2  101.31   20.90
   1   3  -3   29.34   19.57
   1   3  -3   21.05   14.57
  -1  -3   3   12.62   20.69
  -1  -3   4    8.77   20.36
   1   3  -4   18.45   21.27
   1   3  -4    8.53   14.29
  -1  -3   4    5.98   20.45
   1   3  -5  102.64   20.87
  -1  -3   5   92.13   15.56
  -1  -3   5   97.03   20.30
   1   3  -5  102.47   15.30
  -1  -3   6  104.21   20.65
   1   3  -6  102.56   20.73
   1   3  -6   98.75   21.20
  -1  -3   6   75.46   21.06
   1   3  -7   42.05   20.80
  -1  -3   7   49.69   19.80
  -1  -3   7   30.34   15.23
   1   3  -7   60.77   20.91
   1   3  -8  -16.20   21.59
  -1  -3   8   13.56   20.93
   1   3  -8    4.14   21.55
  -1  -3   8   -2.02   21.01
   1   3  -9   83.53   16.14
  -1  -3   9   97.80   22.17
   1   3  -9  100.40   22.71
  -1  -3   9  148.15   22.19
   1   3 -10  127.90   22.94
   1   3 -10   96.26   23.87
  -1  -3  10   75.81   16.57
  -1  -3  10   76.75   23.54
   1   3 -11   11.47   25.10
  -1  -3  11   18.96   24.65
   1   3 -11   38.52   23.68
  -1  -3  11   37.85   23.49
   1   3 -12  116.31   26.83
  -1  -3  12   96.46   26.64
   1   3 -12  127.19   18.26
  -1  -3  12  108.35   27.25
   1   3 -13    0.85   27.36
   1   3 -13   14.52   26.84
  -1  -3  13   20.40   28.01
  -1  -3  13   16.83   27.82
  -1  -3  14   30.57   30.26
  -1  -3  14   -9.41   29.84
   1   3 -14    5.93   29.86
   1   3 -15   12.78   32.66
  -1  -3  15    6.09   32.57
  -1  -3  15    3.42   32.59
  -1  -3  16   14.25   34.77
   1   3 -16  -12.98   24.43
  -1  -3  16   10.70   36.08
  -1  -2   1   30.99   29.42
   1   2  -1   15.03   28.61
   1   2  -2   44.10   17.05
  -1  -2   2   51.71   17.26
   1   2  -2   44.74   22.68
  -1  -2   3  422.34   23.72
   1   2  -3  409.47   18.99
   1   2  -3  400.22   25.98
  -1  -2   3  398.41   25.65
   1   2  -4 1037.72   27.41
  -1  -2   4  928.56   22.30
   1   2  -4 1008.53   31.45
  -1  -2   4 1020.09   31.17
  -1  -2   5  815.57   25.31
   1   2  -5  877.78   25.88
  -1  -2   5  813.59   32.78
   1   2  -5  826.44   29.20
  -1  -2   6  590.84   25.43
  -1  -2   6  609.42   24.11
   1   2  -6  614.36   25.94
   1   2  -6  636.14   23.39
   1   2  -7  164.20   22.28
  -1  -2   7  127.19   21.06
   1   2  -7  173.79   20.75
  -1  -2   7  183.58   21.02
  -1  -2   8  105.61   15.25
  -1  -2   8  101.74   20.84
   1   2  -8   88.20   21.44
   1   2  -8   91.35   21.74
  -1  -2   9   83.55   21.89
  -1  -2   9   76.95   21.80
   1   2  -9   85.34   23.33
   1   2  -9   78.37   21.49
  -1  -2  10  397.86   23.85
   1   2 -10  412.75   18.59
   1   2 -10  381.43   26.05
  -1  -2  10  374.06   25.61
  -1  -2  11    3.25   23.43
   1   2 -11    1.01   24.62
   1   2 -11   -8.23   23.69
  -1  -2  11   18.53   24.18
  -1  -2  12  131.13   26.35
  -1  -2  12  108.17   24.88
   1   2 -12  124.88   26.36
  -1  -2  13   -1.09   26.60
   1   2 -13   24.43   18.56
  -1  -2  13   32.81   26.77
  -1  -2  14   23.67   28.70
  -1  -2  14   19.81   28.17
   1   2 -14   12.49   29.34
  -1  -2  15   26.45   22.15
   1   2 -15   40.75   30.94
  -1  -2  15   26.04   21.87
  -1  -2  16   34.50   33.74
   1   2 -16   43.63   33.56
  -1  -2  16   16.50   33.99
  -1  -1   1  366.03   26.05
   1   1  -1  364.06   25.80
   1   1  -2   93.94   29.09
  -1  -1   2   92.35   34.75
  -1  -1   2   89.81   28.53
   1   1  -2   86.21   36.24
   1   1  -3   27.54   22.02
   1   1  -3   35.13   21.92
  -1  -1   3   25.27   22.71
  -1  -1   3   33.98   21.40
   1   1  -4  328.56   24.18
  -1  -1   4  326.09   23.15
  -1  -1   4  313.16   22.96
   1   1  -4  348.91   17.76
   1   1  -5   96.73   15.09
   1   1  -5   93.82   22.49
  -1  -1   5  109.26   21.05
  -1  -1   5   86.39   21.14
   1   1  -6  270.76   22.06
  -1  -1   6  261.92   16.60
  -1  -1   6  258.14   22.57
   1   1  -6  258.72   23.50
   1   1  -7   92.32   15.09
  -1  -1   7   90.68   21.11
   1   1  -7  105.21   21.09
  -1  -1   7  127.31   14.77
  -1  -1   8  139.65   20.35
   1   1  -8  140.39   21.22
   1   1  -8  131.70   20.75
  -1  -1   8  152.73   15.00
  -1  -1   9  257.00   23.59
  -1  -1   9  254.77   16.25
   1   1  -9  294.73   21.98
   1   1  -9  222.48   17.40
  -1  -1  10   93.72   23.05
   1   1 -10   71.72   21.63
  -1  -1  10   92.90   21.61
  -1  -1  11   23.27   23.36
  -1  -1  11   -6.40   22.77
   1   1 -11   11.17   22.85
  -1  -1  12   76.30   17.36
  -1  -1  12   79.88   25.72
   1   1 -12   89.11   24.07
  -1  -1  13  384.07   26.51
   1   1 -13  359.16   27.24
  -1  -1  13  335.26   28.23
  -1  -1  14    2.94   19.36
  -1  -1  14    0.37   27.87
   1   1 -14    2.74   27.51
  -1  -1  15   31.16   30.32
   1   1 -15   24.01   30.61
  -1  -1  15   27.76   20.98
  -1  -1  16   32.57   32.54
   1   1 -16    9.55   32.35
  -1  -1  16   -4.92   32.46
  -1  -1  17   11.09   25.71
  -1   0   1  129.02   30.47
   1   0  -1  109.90   29.37
  -1   0   2    2.19   31.41
  -1   0   2   14.47   20.81
   1   0  -2   12.19   20.41
  -1   0   3  322.02   28.60
   1   0  -3  334.91   20.21
  -1   0   3  353.94   26.31
  -1   0   4  195.63   16.47
  -1   0   4  201.87   22.98
   1   0  -4  219.45   21.70
  -1   0   5    1.21   19.78
  -1   0   5    6.48   14.20
   1   0  -5    7.81   20.21
  -1   0   6   64.88   21.62
  -1   0   6   64.26   15.24
   1   0  -6   61.08   15.26
  -1   0   7    3.11   14.12
  -1   0   7    8.82   19.84
   1   0  -7   17.38   14.65
  -1   0   8   30.23   19.81
   1   0  -8   27.21   20.14
  -1   0   8   41.89   20.13
  -1   0   9   84.95   21.26
  -1   0   9  101.01   21.28
   1   0  -9   91.27   15.14
  -1   0  10   96.21   22.66
   1   0 -10   91.74   22.16
  -1   0  10  107.88   21.95
  -1   0  11  128.73   23.72
  -1   0  11  133.09   16.21
   1   0 -11  113.76   16.10
   1   0 -12   -4.97   16.55
  -1   0  12   12.53   24.08
  -1   0  12    7.19   15.93
  -1   0  13  148.36   25.60
  -1   0  13  176.66   26.34
   1   0 -13  201.18   26.28
  -1   0  14    6.80   26.83
  -1   0  14   10.28   27.18
   1   0 -14    0.72   18.50
  -1   0  15    4.32   29.65
   1   0 -15    6.72   20.60
  -1   0  15   39.95   29.12
  -1   0  16   32.62   32.42
   1   0 -16   14.15   32.12
  -1   0  16   39.34   32.55
  -1   0  17   10.64   34.93
  -1   0  17    9.35   35.32
   1   0 -17    9.25   35.00
  -1   1   0 2584.28   61.62
   1  -1   0 2526.82   61.93
  -1   1   0 2613.81   58.16
  -1   1   1 3324.53   60.47
   1  -1  -2 1434.43   41.86
  -1   1   2 1337.45   35.27
  -1   1   3 1901.95   34.29
   1  -1  -3 2013.53   38.52
  -1   1   4   -3.33   20.65
  -1   1   4   -9.93   21.27
   1  -1  -4   14.93   20.96
  -1   1   5   53.89   20.62
  -1   1   5   47.92   14.55
   1  -1  -5   24.31   20.75
  -1   1   6  120.59   22.89
  -1   1   6  118.04   21.08
   1  -1  -6  116.42   15.30
   1  -1  -7   10.24   14.21
  -1   1   7    7.94   20.25
  -1   1   7   26.26   14.27
  -1   1   8  128.63   20.72
   1  -1  -8  127.65   21.32
  -1   1   8  132.76   15.38
  -1   1   9  131.09   21.81
  -1   1   9  136.12   22.38
   1  -1  -9  156.91   15.89
  -1   1  10  115.84   23.01
   1  -1 -10  126.48   16.00
  -1   1  10  131.88   15.47
  -1   1  11   71.92   23.24
   1  -1 -11   46.56   15.99
  -1   1  11   37.35   22.04
   1  -1 -12   11.44   23.71
  -1   1  12    9.58   22.70
  -1   1  12   14.37   16.86
  -1   1  13   12.32   18.39
  -1   1  13    4.46   25.47
   1  -1 -13   -9.16   25.17
  -1   1  14   -0.86   19.12
  -1   1  14   11.21   26.76
   1  -1 -14   22.66   18.01
  -1   1  15    8.27   29.08
  -1   1  15   17.79   20.28
   1  -1 -15    5.21   28.72
  -1   1  16   28.65   31.96
  -1   1  16   12.21   22.18
   1  -1 -16   -3.26   22.14
  -1   1  17    1.80   33.11
  -1   1  17   -0.46   35.04
   1  -1 -17   -0.33   32.72
   1  -2   0 1256.92   41.02
  -1   2   0 1235.76   35.60
  -1   2   1 3554.89   51.55
   1  -2  -1 3675.20   56.35
  -1   2   2  556.25   24.94
  -1   2   2  586.79   32.18
  -1   2   3  959.46   30.37
  -1   2   4  539.36   25.05
   1  -2  -4  501.63   19.40
  -1   2   5  188.42   16.49
   1  -2  -5  176.91   22.32
  -1   2   6  161.85   16.00
  -1   2   6  151.85   16.18
   1  -2  -6  160.69   21.83
  -1   2   7  114.22   16.27
  -1   2   7  123.22   20.55
   1  -2  -7  138.64   21.07
  -1   2   8   15.36   20.34
   1  -2  -8    5.52   20.62
  -1   2   8   12.23   20.34
  -1   2   9    8.65   14.13
  -1   2   9  -13.15   14.71
   1  -2  -9   22.77   20.36
   1  -2 -10   45.92   15.14
  -1   2  10   57.24   21.94
  -1   2  10   50.59   15.17
  -1   2  11    5.85   23.00
   1  -2 -11   26.33   21.41
  -1   2  11   11.30   21.33
  -1   2  12    1.93   23.95
   1  -2 -12    3.08   23.04
  -1   2  12   -4.35   22.69
  -1   2  13   10.53   18.22
   1  -2 -13    7.06   24.60
  -1   2  13   10.94   25.48
   1  -2 -14    9.22   26.76
  -1   2  14  -12.90   26.55
  -1   2  14  -11.60   25.74
  -1   2  15   61.72   20.46
  -1   2  15   68.96   29.09
   1  -2 -15   76.94   28.36
   1  -2 -16   10.15   30.88
  -1   2  16   -0.40   21.56
  -1   2  16    3.74   31.73
  -1   2  17   27.32   33.21
  -1   2  17   41.18   33.73
   1  -2 -17   29.95   23.26
   1  -3   0  105.16   25.72
  -1   3   0  105.34   18.35
  -1   3   1   -4.11   16.39
   1  -3  -1    2.69   17.24
  -1   3   2 1174.72   31.26
   1  -3  -2 1135.39   27.37
  -1   3   3    1.70   20.49
  -1   3   4   67.44   20.06
  -1   3   4   59.41   21.19
  -1   3   5  206.28   16.50
   1  -3  -6 1434.04   24.87
  -1   3   6 1408.62   24.40
  -1   3   7  333.36   17.34
  -1   3   7  377.67   17.34
   1  -3  -7  402.81   23.32
  -1   3   8  111.00   21.02
  -1   3   8  124.40   19.98
   1  -3  -8  123.09   20.43
   1  -3  -9   22.42   20.49
  -1   3   9   39.77   20.89
  -1   3   9   29.57   21.17
  -1   3  10   11.71   15.13
  -1   3  10   11.08   21.78
   1  -3 -10   -1.92   14.79
   1  -3 -11  234.65   16.74
  -1   3  11  221.25   23.79
  -1   3  11  193.55   22.80
  -1   3  12   -8.63   23.06
  -1   3  12   -0.30   24.23
   1  -3 -12    4.86   23.14
  -1   3  13    8.55   18.14
  -1   3  13   42.82   25.38
   1  -3 -13   19.59   18.13
   1  -3 -14   -7.24   25.96
  -1   3  14   20.82   26.45
  -1   3  14   22.45   18.33
  -1   3  15    9.47   20.24
  -1   3  15   10.96   28.23
   1  -3 -15  -16.39   28.37
  -1   3  16    7.84   30.32
  -1   3  16  -11.11   21.52
   1  -3 -16   17.24   30.63
  -1   3  17   12.48   32.54
   1  -3 -17   10.54   32.65
  -1   3  17  -18.39   32.67
  -1   4   0 1343.07   27.10
   1  -4   0 1354.37   30.88
   1  -4  -1  315.17   23.61
  -1   4   1  321.26   23.26
   1  -4  -2 1173.96   25.04
  -1   4   2 1237.10   25.79
  -1   4   3  -13.46   20.20
   1  -4  -3   -5.69   20.32
  -1   4   4 1983.83   28.92
  -1   4   4 1995.71   28.98
  -1   4   5   83.70   21.10
  -1   4   5   95.94   14.65
  -1   4   6  643.25   18.91
  -1   4   6  606.78   24.79
  -1   4   7  619.46   19.01
  -1   4   7  685.34   19.04
  -1   4   8  121.81   15.08
  -1   4   9   59.60   22.31
  -1   4   9   31.49   21.34
  -1   4  10   67.59   22.59
  -1   4  10   79.29   21.61
  -1   4  11  237.25   24.41
  -1   4  11  216.21   16.45
   1  -4 -11  214.61   23.15
  -1   4  12  213.95   18.59
  -1   4  12  215.28   24.18
   1  -4 -12  271.29   24.49
  -1   4  13   58.34   26.22
   1  -4 -13   89.43   25.27
  -1   4  13   69.14   24.89
   1  -4 -14   45.21   19.21
  -1   4  14   41.78   26.61
  -1   4  14   23.06   25.79
  -1   4  15   31.22   28.49
  -1   4  15   69.39   29.10
  -1   4  16   38.59   21.92
  -1   4  16   19.93   31.17
  -1   4  17   42.73   33.24
  -1   4  17   18.29   23.62
   1  -5   0  174.72   21.53
  -1   5   0  202.94   21.25
   1  -5  -1  268.99   21.92
  -1   5   1  268.72   22.17
  -1   5   2  841.85   25.35
   1  -5  -2  830.09   25.58
  -1   5   3  686.84   19.72
   1  -5  -3  700.50   25.43
   1  -5  -4   74.06   20.88
  -1   5   4   92.09   20.29
  -1   5   5 1541.26   24.70
  -1   5   5 1521.67   24.95
  -1   5   6   50.84   14.05
  -1   5   6   52.77   20.31
  -1   5   7  938.23   25.08
  -1   5   7 1013.68   26.29
  -1   5   8  164.44   15.88
  -1   5   8  146.44   15.66
  -1   5   9   86.05   21.06
  -1   5   9  107.79   21.84
  -1   5  10  230.90   16.87
  -1   5  10  205.51   22.32
  -1   5  10  232.66   16.62
  -1   5  11  177.52   24.08
  -1   5  11  155.77   16.91
  -1   5  11  186.59   22.69
  -1   5  12  211.37   24.21
  -1   5  12  206.26   26.27
  -1   5  12  194.29   24.24
  -1   5  13   14.49   19.00
  -1   5  13   47.76   25.95
  -1   5  13   19.92   24.68
  -1   5  14   52.90   19.93
  -1   5  14   84.06   26.61
  -1   5  14   62.51   26.26
  -1   5  15   40.58   29.20
  -1   5  15    2.32   20.96
  -1   5  15   28.84   28.51
  -1   5  16   19.54   22.07
  -1   5  16   17.57   21.57
  -1   5  16   28.90   30.53
  -1   5  17   18.52   23.40
  -1   5  17   39.42   23.75
  -1   5  17  -12.55   33.22
  -1   6   0  228.32   21.53
   1  -6   0  244.98   22.03
  -1   6   1  371.94   18.05
   1  -6  -1  361.31   17.09
   1  -6  -2  736.47   25.57
  -1   6   2  640.61   25.48
  -1   6   3  923.15   21.10
   1  -6  -3  905.97   25.50
   1  -6  -4   90.92   20.74
  -1   6   4   72.68   14.62
   1  -6  -5  366.54   22.35
  -1   6   5  382.73   21.78
  -1   6   6   37.66   20.59
  -1   6   6   62.86   21.08
  -1   6   7 1149.32   26.63
  -1   6   7 1089.32   25.93
  -1   6   8  177.20   21.63
  -1   6   8  152.49   22.38
  -1   6   9   16.31   21.31
  -1   6   9    8.05   14.92
  -1   6  10   -1.78   16.35
  -1   6  10   36.08   21.29
  -1   6  10   -7.34   15.33
  -1   6  11   95.37   16.72
  -1   6  11  124.91   17.05
  -1   6  11  132.89   23.32
  -1   6  12   95.98   17.58
  -1   6  12  113.97   24.22
  -1   6  12  143.92   24.84
  -1   6  13   45.31   19.09
  -1   6  13   39.06   24.38
  -1   6  13   45.63   18.60
  -1   6  14   31.61   19.59
  -1   6  14   23.72   27.13
  -1   6  14   44.49   27.20
  -1   6  15   95.91   28.91
  -1   6  15   91.81   29.79
  -1   6  15   60.66   20.59
  -1   6  16   14.00   21.69
  -1   6  16   17.27   30.89
  -1   6  16    7.74   31.70
  -1   6  17   33.21   34.29
  -1   6  17   13.78   23.53
  -1   6  17   58.33   32.60
  -1   7   0   11.41   20.53
   1  -7   0   34.67   20.52
  -1   7   1  218.54   15.77
   1  -7  -1  231.92   21.15
   1  -7  -2   10.13   20.52
  -1   7   2   35.14   20.18
   1  -7  -3   24.49   14.99
  -1   7   3   62.69   20.60
  -1   7   4   -4.31   19.75
   1  -7  -4    8.91   13.98
  -1   7   5   35.73   14.64
   1  -7  -5   38.34   20.49
  -1   7   6   56.32   14.05
  -1   7   7   12.91   14.78
  -1   7   7   14.73   14.76
  -1   7   8  241.19   22.83
  -1   7   8  208.31   16.11
  -1   7   9   46.33   21.74
  -1   7   9   29.49   15.33
  -1   7  10  -10.12   15.83
  -1   7  10    9.92   15.52
  -1   7  11   60.69   23.34
  -1   7  11   86.92   16.61
  -1   7  11   81.04   24.93
  -1   7  12   54.10   25.60
  -1   7  12   44.84   23.98
  -1   7  12   56.46   17.42
  -1   7  13   12.24   18.53
  -1   7  13   29.10   18.57
  -1   7  13   32.28   25.79
  -1   7  14    9.54   26.84
  -1   7  14   48.25   27.23
  -1   7  14   11.60   27.66
  -1   7  15   14.07   20.63
  -1   7  15   20.20   28.87
  -1   7  15   31.80   29.09
  -1   7  16   31.17   32.17
  -1   7  16   10.47   31.52
  -1   7  16   25.29   32.02
  -1   7  17   13.19   34.61
  -1   7  17    7.99   35.30
  -1   7  17   31.37   33.12
  -1   8   0   15.40   13.76
   1  -8   0    6.16   19.94
  -1   8   1   -0.65   13.75
   1  -8  -1    0.77   19.92
  -1   8   2   11.46   19.03
   1  -8  -2   31.41   20.51
   1  -8  -3   48.82   14.88
  -1   8   3   48.20   20.37
   1  -8  -4  190.43   21.20
  -1   8   4  186.32   21.69
   1  -8  -5   40.96   20.54
  -1   8   5   50.61   20.55
  -1   8   6   -4.18   14.56
   1  -8  -6   16.79   20.57
  -1   8   7   38.28   15.32
  -1   8   7   49.64   15.63
  -1   8   8   34.92   21.81
  -1   8   8   11.93   21.46
  -1   8   9   54.30   22.49
  -1   8   9   72.79   22.39
  -1   8  10  -12.08   22.77
  -1   8  10    5.04   16.02
  -1   8  11   13.00   24.20
  -1   8  11   56.60   23.47
  -1   8  12   21.38   18.56
  -1   8  12   11.55   24.10
  -1   8  12   24.22   18.25
  -1   8  13    1.48   27.61
  -1   8  13   41.12   27.18
  -1   8  13    8.93   19.43
  -1   8  14   10.69   28.39
  -1   8  14   25.11   28.57
  -1   8  14   -6.38   28.19
  -1   8  15    9.29   30.63
  -1   8  15   -2.70   21.86
  -1   8  15  -27.15   29.92
  -1   8  16   28.80   31.92
  -1   8  16   33.63   32.37
  -1   8  16   13.32   23.28
  -1   8  17   13.44   34.53
  -1   8  17   -5.67   35.50
  -1   8  17   27.19   34.59
  -1   9   0   35.77   20.75
   1  -9   0   12.98   20.41
  -1   9   1    2.44   14.56
   1  -9  -1  -18.98   21.13
   1  -9  -2   26.57   21.13
  -1   9   2   51.86   20.59
   1  -9  -3   80.92   15.35
  -1   9   3   91.87   21.41
   1  -9  -4   50.36   21.40
  -1   9   4   60.91   21.24
  -1   9   5    3.78   21.61
   1  -9  -5   21.98   21.50
  -1   9   6   48.49   15.62
   1  -9  -6   71.14   15.59
  -1   9   7   -3.46   21.13
  -1   9   8   -8.26   22.85
  -1   9   8  -10.86   16.19
  -1   9   9    9.50   23.08
  -1   9   9   21.12   15.61
  -1   9  10   52.22   16.56
  -1   9  10   27.44   22.97
  -1   9  11   13.75   24.88
  -1   9  11   23.32   25.05
  -1   9  12    3.68   18.48
  -1   9  12   18.88   25.05
  -1   9  13   26.72   27.35
  -1   9  13  -37.96   28.16
  -1   9  13    7.75   27.86
  -1   9  14   20.22   29.00
  -1   9  14   14.00   20.44
  -1   9  14   16.03   28.74
  -1   9  15   -5.52   32.30
  -1   9  15    1.71   22.20
  -1   9  15    6.84   21.61
  -1   9  16   13.58   34.07
  -1   9  16  -28.20   33.29
  -1   9  16    9.12   33.30
  -1  10   0   96.90   22.11
   1 -10   0   80.41   21.95
  -1  10   1   89.94   15.21
   1 -10  -1   91.60   21.64
  -1  10   2   78.59   22.07
   1 -10  -2   76.73   21.74
  -1  10   3    2.46   21.39
   1 -10  -3   24.20   21.20
   1 -10  -4   51.11   21.33
  -1  10   4   63.95   21.94
   1 -10  -5  100.86   16.07
  -1  10   5  116.41   16.22
   1 -10  -6  322.05   17.26
  -1  10   6  317.21   17.62
  -1  10   7   73.68   16.08
   1 -10  -7   75.56   16.10
  -1  10   8   59.74   22.93
  -1  10   8   87.35   16.83
  -1  10   9   66.70   16.68
  -1  10   9   72.25   24.16
  -1  10  10   29.15   24.38
  -1  10  10   -8.25   24.53
  -1  10  11    5.65   25.83
  -1  10  11   18.16   25.10
  -1  10  12   15.14   26.13
  -1  10  12   47.90   27.08
  -1  10  13    7.70   19.72
  -1  10  13   24.73   28.89
  -1  10  13    9.99   19.98
  -1  10  14   -1.29   21.71
  -1  10  14   48.29   30.83
  -1  10  14   -4.58   21.98
  -1  10  15  -11.24   23.04
  -1  10  15    1.73   23.13
  -1  10  15    8.11   22.40
  -1  10  16   -6.64   34.95
  -1  10  16   19.05   34.90
  -1  10  16   10.42   34.58
  -1  11   0   82.24   23.58
   1 -11   0   67.77   16.39
  -1  11   0   45.24   22.89
   1 -11  -1  178.88   16.63
  -1  11   1  208.23   23.89
   1 -11  -2  223.86   23.31
  -1  11   2  214.18   23.56
  -1  11   3    3.40   16.10
   1 -11  -3   29.52   22.82
  -1  11   4  165.73   23.87
   1 -11  -4  155.13   16.82
   1 -11  -5   38.67   16.53
  -1  11   5   31.16   16.42
   1 -11  -6   95.84   22.86
  -1  11   6   63.27   16.40
   1 -11  -7   -0.74   23.14
  -1  11   7   12.45   23.49
  -1  11   8   44.61   24.11
  -1  11   9   40.67   24.39
  -1  11   9  114.43   24.29
  -1  11  10   68.45   18.35
  -1  11  10   63.61   18.05
  -1  11  11   33.38   19.99
  -1  11  11   45.23   26.10
  -1  11  12   53.33   28.77
  -1  11  12   36.99   20.20
  -1  11  13   50.27   30.04
  -1  11  13   50.33   21.71
  -1  11  14   63.31   32.19
  -1  11  14   38.25   22.72
  -1  11  14   53.76   22.59
  -1  11  15   66.53   33.97
  -1  11  15   35.54   34.51
  -1  11  15   11.51   23.58
  -1  12   0  205.56   24.86
   1 -12   0  141.32   24.76
  -1  12   0  152.05   17.84
   1 -12  -1  173.91   24.73
  -1  12   1  182.34   17.53
   1 -12  -2  117.47   23.90
  -1  12   2  138.78   24.24
  -1  12   3   69.13   16.95
   1 -12  -3   44.76   23.79
   1 -12  -4   65.05   17.54
  -1  12   4   77.02   17.48
   1 -12  -5  331.45   25.61
  -1  12   5  290.50   18.69
   1 -12  -6  144.80   24.83
  -1  12   6  171.94   18.34
  -1  12   7  130.61   24.87
   1 -12  -7  153.02   25.03
   1 -12  -8   78.76   25.30
  -1  12   8   83.59   25.14
  -1  12   9  135.02   27.42
  -1  12   9  141.47   19.77
  -1  12  10   25.06   26.87
  -1  12  10   19.27   18.59
  -1  12  11    9.24   20.54
  -1  12  11   14.83   28.93
  -1  12  12   19.92   21.77
  -1  12  12   32.08   30.09
  -1  12  13    4.34   22.01
  -1  12  13   44.91   31.83
  -1  12  14   28.91   33.56
  -1  12  14   47.52   23.85
  -1  12  14   56.92   24.46
  -1  12  15   19.81   35.16
  -1  12  15    5.35   36.13
  -1  12  15    8.29   35.73
  -1  13   0   30.84   25.83
   1 -13   0   63.12   26.01
  -1  13   0   25.63   26.15
   1 -13  -1   52.47   25.63
  -1  13   1   29.67   25.51
  -1  13   1   38.62   18.54
   1 -13  -2   83.76   17.76
  -1  13   2   61.74   25.15
   1 -13  -3  -15.73   17.26
  -1  13   3   14.08   17.18
  -1  13   4  -15.68   24.79
   1 -13  -4    9.22   17.75
  -1  13   5   70.48   25.55
   1 -13  -5   60.72   18.70
  -1  13   6   14.46   18.21
   1 -13  -6   35.10   25.51
  -1  13   7   48.58   25.95
   1 -13  -7  109.43   26.00
  -1  13   8    7.52   26.20
   1 -13  -8  -22.81   26.60
  -1  13   9   57.37   20.25
  -1  13  10  -11.76   28.61
  -1  13  10   16.93   27.87
  -1  13  11   27.86   21.60
  -1  13  11   34.39   30.88
  -1  13  12   17.18   31.55
  -1  13  12    4.93   31.94
  -1  13  13   40.32   33.58
  -1  13  13   25.81   32.87
  -1  13  14    2.15   24.78
  -1  13  14    5.01   25.10
  -1  14   0   16.62   28.09
  -1  14   0   29.32   21.11
   1 -14   0   29.83   28.33
   1 -14  -1   -2.63   27.77
  -1  14   1    5.71   27.41
  -1  14   1   27.81   19.69
  -1  14   2   19.43   18.89
   1 -14  -2    5.44   19.12
   1 -14  -3  -18.81   26.38
  -1  14   3   49.91   18.64
  -1  14   4    7.43   26.40
   1 -14  -4   -9.65   26.77
   1 -14  -5   14.48   18.80
  -1  14   5   36.60   26.37
   1 -14  -6    9.28   19.53
  -1  14   6    4.40   27.57
  -1  14   7   24.45   27.32
   1 -14  -7   -8.98   19.42
  -1  14   8   16.73   28.96
   1 -14  -8   27.98   19.81
  -1  14   9   -3.74   29.56
  -1  14  10   18.69   30.78
  -1  14  10   31.82   30.82
  -1  14  11    3.63   22.48
  -1  14  11  -30.98   33.14
  -1  14  12  -10.33   34.91
  -1  14  12   -2.64   24.55
  -1  14  13   16.65   24.83
  -1  14  13  -14.07   34.93
  -1  15   0   41.84   21.76
   1 -15   0    7.28   22.23
  -1  15   0   16.80   20.94
   1 -15  -1   -6.94   21.73
  -1  15   1  -13.35   29.84
  -1  15   1    8.86   21.66
   1 -15  -2   35.31   21.75
  -1  15   2  -11.94   29.70
  -1  15   2   17.72   29.93
  -1  15   3   26.17   28.73
   1 -15  -3    3.00   29.09
  -1  15   4   -7.86   29.03
   1 -15  -4   13.79   20.46
   1 -15  -5   24.86   29.31
  -1  15   5   16.36   20.79
  -1  15   6   13.04   30.18
   1 -15  -6   24.65   21.80
  -1  15   7    2.45   30.51
   1 -15  -7    6.01   30.40
  -1  15   8   -7.96   22.22
   1 -15  -8    0.86   31.69
  -1  15   9   -1.38   32.61
  -1  15  10   -3.44   23.68
  -1  15  10   25.44   23.34
  -1  15  11   -0.61   24.73
  -1  15  11   -5.66   35.87
  -1  16   0   23.66   23.61
   1 -16   0   28.79   34.24
  -1  16   0   14.16   24.38
   1 -16  -1   14.22   33.53
  -1  16   1   26.36   33.21
  -1  16   1    7.08   33.59
  -1  16   2   42.40   23.52
  -1  16   2   -4.65   32.69
   1 -16  -2   45.16   33.51
  -1  16   3   13.11   32.69
   1 -16  -3  -18.37   33.42
  -1  16   3  -11.79   33.41
  -1  16   4    0.16   22.78
   1 -16  -4   16.27   32.97
   1 -16  -5  -18.54   23.76
  -1  16   5   -2.20   23.13
  -1  16   6   -3.99   23.49
   1 -16  -6   13.55   32.67
  -1  16   7  -10.04   23.63
   1 -16  -7   25.04   23.78
  -1  16   8   -3.93   34.63
   1 -16  -8   20.49   34.48
  -1  16   9   14.75   24.17
   0 -16   1   35.66   24.54
   0  16  -1    6.85   34.13
   0  16  -1   13.77   24.45
   0  16  -2   20.65   35.80
   0 -16   2   -7.32   35.83
   0  16  -2   41.88   35.01
   0 -15   1  -13.24   22.32
   0  15  -1    7.98   22.32
   0  15  -1   10.58   31.75
   0 -15   2   13.33   32.38
   0  15  -2   27.69   32.50
   0  15  -2    1.52   23.57
   0  15  -3    7.87   34.13
   0 -15   3   40.00   23.73
   0  15  -3   30.49   32.88
   0  15  -4    0.46   25.08
   0 -15   4  -10.49   25.24
   0  15  -4   10.81   35.39
   0 -14   1  -15.22   28.39
   0  14  -1    4.74   27.86
   0  14  -1   14.58   28.30
   0  14  -2  -16.72   20.79
   0 -14   2   -0.04   20.39
   0  14  -2   39.01   29.47
   0  14  -3  -18.50   31.04
   0 -14   3   32.51   30.83
   0  14  -3   40.27   30.39
   0  14  -4   -6.13   31.55
   0 -14   4   39.90   32.00
   0  14  -4    7.03   31.89
   0  14  -5   -9.46   23.93
   0  14  -5    6.18   33.63
   0 -14   5  -30.91   34.65
   0  14  -6   19.31   24.18
   0  14  -6   21.72   24.75
   0 -14   6   16.55   35.43
   0  13  -1   95.27   19.96
   0 -13   1   63.00   26.13
   0  13  -1   94.20   18.97
   0  13  -2   -1.11   26.59
   0 -13   2   26.61   26.52
   0  13  -2   61.50   26.19
   0  13  -3   43.03   19.91
   0 -13   3   42.08   19.91
   0  13  -3   12.51   28.33
   0 -13   4  106.49   28.69
   0  13  -4  108.41   29.30
   0  13  -4   82.81   30.44
   0  13  -5   40.83   30.71
   0 -13   5  -12.91   31.02
   0  13  -5   12.12   30.43
   0  13  -6   59.16   32.05
   0 -13   6   39.27   31.38
   0  13  -6   51.86   32.34
   0  13  -7   12.47   23.67
   0  13  -7   -1.29   23.43
   0 -13   7   -0.04   23.87
   0  13  -8   19.78   25.51
   0  13  -8   23.43   24.37
   0 -13   8   15.61   35.47
   0  12  -1   29.75   24.55
   0 -12   1   29.74   24.38
   0  12  -1   97.45   24.43
   0  12  -2   43.98   17.42
   0 -12   2   63.52   24.56
   0  12  -2   61.15   18.04
   0  12  -3   86.55   26.40
   0  12  -3   83.56   25.83
   0 -12   3   92.18   26.03
   0  12  -4  145.46   26.88
   0  12  -4  133.18   27.38
   0 -12   4  148.64   27.74
   0 -12   5   43.22   27.44
   0  12  -5   55.65   19.49
   0  12  -5   62.88   27.65
   0  12  -6   61.52   20.91
   0  12  -6   58.22   29.42
   0 -12   6   68.77   29.06
   0  12  -7   60.51   22.09
   0  12  -7   61.00   30.51
   0 -12   7   83.89   31.26
   0  12  -8   47.20   23.08
   0  12  -8   25.82   32.95
   0 -12   8   36.58   32.63
   0  12  -9  -11.87   34.58
   0 -12   9   21.22   34.87
   0  12  -9   13.23   33.88
   0  11  -1  174.54   17.10
   0 -11   1  181.03   23.42
   0  11  -1  214.67   23.31
   0 -11   2   36.47   16.50
   0  11  -2   35.52   23.43
   0  11  -2   32.36   16.42
   0  11  -3   25.65   23.80
   0  11  -3   22.63   17.42
   0 -11   3   21.75   24.23
   0  11  -4   33.88   26.07
   0 -11   4   28.90   18.19
   0  11  -4   58.78   18.05
   0 -11   5   23.90   25.50
   0  11  -5   35.60   26.37
   0  11  -5   35.69   25.96
   0  11  -6   18.75   18.73
   0 -11   6   23.14   19.17
   0  11  -6    3.69   27.43
   0  11  -7   71.36   20.10
   0  11  -7   92.62   21.44
   0 -11   7  124.70   27.96
   0  11  -8    5.30   21.34
   0  11  -8   -2.40   21.54
   0 -11   8  -19.36   21.29
   0  11  -9    0.68   31.04
   0  11  -9   25.20   31.96
   0 -11   9   53.47   23.03
   0 -11  10   -8.67   23.95
   0  11 -10   17.23   33.77
   0  11 -10    6.25   34.17
   0  10  -1   23.14   21.35
   0  10  -1    7.86   15.25
   0 -10   1   10.00   15.45
   0  10  -2   16.19   15.46
   0  10  -2   44.11   22.85
   0 -10   2   49.73   21.84
   0 -10   3   26.54   22.65
   0  10  -3   21.15   16.25
   0  10  -3   41.46   15.69
   0 -10   4   40.70   22.96
   0  10  -4   79.16   16.44
   0  10  -4   70.85   23.21
   0  10  -5   18.47   24.32
   0 -10   5   -2.85   16.87
   0  10  -5   28.81   24.44
   0  10  -6    3.59   24.97
   0  10  -6   16.22   17.49
   0 -10   6   16.71   17.23
   0  10  -7   17.13   26.16
   0  10  -7    7.00   26.49
   0 -10   7   10.00   18.97
   0  10  -8   30.10   27.78
   0  10  -8   13.83   27.70
   0 -10   8   30.99   27.64
   0  10  -9   -3.21   21.02
   0  10  -9   20.24   29.48
   0 -10   9   14.04   20.44
   0  10 -10   47.35   22.64
   0 -10  10   32.86   31.31
   0  10 -10   29.60   30.80
   0  10 -11    2.09   34.11
   0 -10  11    9.38   32.94
   0  10 -11   11.63   32.77
   0   9  -1   13.60   15.10
   0  -9   1   15.44   14.83
   0   9  -1   -7.51   21.12
   0   9  -2   14.22   21.87
   0  -9   2  -13.92   21.37
   0   9  -2   26.16   21.22
   0  -9   3   25.52   21.67
   0   9  -3   23.62   22.61
   0   9  -3   18.32   21.37
   0  -9   4  -25.41   22.42
   0   9  -4    7.96   15.74
   0   9  -4   10.37   22.47
   0  -9   5    9.87   22.67
   0   9  -5   22.07   24.08
   0   9  -5    1.16   15.88
   0   9  -6   82.26   23.20
   0  -9   6   55.92   16.80
   0   9  -6  103.00   24.38
   0   9  -7   28.28   24.90
   0   9  -7   25.81   17.05
   0  -9   7    7.61   18.35
   0  -9   8   -7.53   25.60
   0   9  -8    9.62   26.59
   0   9  -8   -0.92   17.78
   0   9  -9   14.78   27.50
   0  -9   9   11.62   27.19
   0   9  -9   14.96   18.75
   0   9 -10   38.22   20.25
   0  -9  10    9.23   29.33
   0   9 -10   11.34   29.41
   0  -9  11   14.45   22.36
   0   9 -11   -5.47   30.79
   0   9 -11  -41.89   31.55
   0   9 -12   21.11   23.85
   0   9 -12   16.74   33.73
   0  -9  12   23.68   33.84
   0   8  -1  184.13   21.37
   0  -8   1  181.38   21.92
   0  -8   2   44.94   20.79
   0   8  -2   42.66   20.22
   0   8  -2   31.40   15.25
   0  -8   3  115.75   21.33
   0   8  -3   99.89   21.17
   0   8  -3   87.86   21.52
   0   8  -4    9.99   21.88
   0  -8   4    7.62   21.30
   0   8  -4   26.31   21.23
   0  -8   5   56.85   21.50
   0   8  -5   38.38   22.44
   0   8  -5   44.46   21.84
   0   8  -6   43.03   22.99
   0   8  -6   41.04   22.63
   0  -8   6   33.83   15.48
   0   8  -7   40.45   16.78
   0   8  -7   19.62   24.21
   0  -8   7   73.44   16.37
   0   8  -8   29.89   24.81
   0   8  -8    1.48   24.59
   0  -8   8   19.54   24.53
   0   8  -9   12.26   26.11
   0   8  -9  -19.69   25.77
   0  -8   9   14.97   25.18
   0   8 -10   22.19   27.66
   0   8 -10   18.73   28.00
   0  -8  10   18.29   27.53
   0   8 -11    7.76   29.69
   0  -8  11   14.31   20.69
   0   8 -11   -2.05   20.45
   0   8 -12   56.65   31.86
   0  -8  12   -6.74   31.59
   0   8 -12   -1.13   31.84
   0   8 -13  -35.46   34.45
   0   8 -13   26.28   34.12
   0  -8  13  -30.14   34.35
   0  -7   1  567.66   18.89
   0   7  -1  608.41   23.16
   0  -7   2  576.53   23.31
   0   7  -2  555.79   23.90
   0   7  -2  589.84   23.24
   0  -7   3  209.60   20.41
   0   7  -3  212.66   15.87
   0   7  -3  212.12   15.16
   0  -7   4   16.46   20.71
   0   7  -4   30.50   15.15
   0   7  -4   30.07   14.80
   0  -7   5  804.94   24.76
   0   7  -5  732.97   20.37
   0   7  -5  734.40   24.67
   0   7  -6  828.24   19.71
   0  -7   6  826.86   19.90
   0   7  -6  880.18   27.14
   0   7  -7  365.18   25.04
   0   7  -7  366.35   24.21
   0  -7   7  388.11   23.93
   0   7  -8   75.22   24.25
   0   7  -8   84.40   17.60
   0  -7   8   69.39   16.62
   0   7  -9   11.66   17.90
   0  -7   9   28.49   17.81
   0   7  -9    9.91   18.10
   0   7 -10   31.32   18.61
   0   7 -10   56.85   26.69
   0  -7  10   29.30   26.25
   0   7 -11  112.97   28.63
   0  -7  11  101.67   28.29
   0   7 -11  129.44   28.35
   0   7 -12   34.99   30.97
   0  -7  12   46.52   30.20
   0   7 -12   35.93   21.53
   0   7 -13   10.61   23.63
   0  -7  13   21.38   31.74
   0   7 -13    3.27   31.87
   0   7 -14   -4.79   35.99
   0   7 -14   -5.99   34.73
   0  -7  14   10.32   24.55
   0  -6   1   41.41   20.10
   0   6  -1    8.25   14.29
   0   6  -2   36.45   14.75
   0   6  -2   36.04   13.50
   0  -6   2   48.56   15.01
   0  -6   3  516.11   22.52
   0   6  -3  529.19   17.88
   0   6  -3  490.68   18.34
   0   6  -4  333.33   17.36
   0  -6   4  331.88   16.75
   0   6  -4  367.63   21.44
   0   6  -5  -14.36   20.76
   0   6  -5   21.32   20.30
   0  -6   5   14.14   20.25
   0   6  -6  675.93   23.73
   0   6  -6  638.31   20.17
   0  -6   6  663.21   19.03
   0   6  -7  -12.01   21.43
   0   6  -7   -0.63   21.39
   0  -6   7   -7.33   15.25
   0   6  -8  348.09   25.22
   0   6  -8  344.26   17.58
   0  -6   8  351.49   23.98
   0   6  -9   35.61   17.49
   0  -6   9   50.79   23.65
   0   6  -9   41.29   16.64
   0  -6   9   56.23   22.92
   0   6 -10  281.33   19.64
   0   6 -10  271.00   26.75
   0  -6  10  257.53   25.77
   0  -6  10  237.74   26.76
   0   6 -11  137.89   27.78
   0   6 -11  126.22   27.04
   0  -6  11  118.56   26.68
   0  -6  11  148.12   27.69
   0   6 -12  114.74   28.51
   0   6 -12  108.37   20.16
   0  -6  12   94.24   28.22
   0  -6  12   88.66   35.16
   0   6 -13  -16.42   21.13
   0   6 -13    3.94   30.88
   0  -6  13   28.97   30.19
   0  -6  13    3.70   30.74
   0   6 -14    6.40   33.69
   0   6 -14   16.53   33.23
   0  -6  14    5.81   23.51
   0   6 -15   39.84   37.58
   0   6 -15   48.62   35.29
   0  -6  15   54.17   35.96
   0  -5   1 1111.68   23.68
   0   5  -1 1146.97   23.90
   0  -5   2   50.01   19.86
   0   5  -2   40.66   14.64
   0   5  -2   39.29   13.70
   0  -5   3   66.68   20.92
   0   5  -3   69.74   14.65
   0   5  -3   71.27   14.14
   0   5  -4   -1.54   14.77
   0  -5   4   -4.37   14.94
   0   5  -4    7.00   19.06
   0   5  -5   -1.54   14.09
   0  -5   5    5.81   19.40
   0   5  -5    5.87   20.10
   0  -5   6  369.33   17.71
   0   5  -6  414.36   23.39
   0  -5   6  376.85   22.27
   0   5  -6  399.34   21.96
   0   5  -7   11.20   21.13
   0   5  -7    7.51   20.69
   0  -5   7   19.48   20.55
   0  -5   7   14.90   21.01
   0  -5   8  165.35   21.90
   0  -5   8  161.32   21.96
   0   5  -8  166.57   21.98
   0   5  -8  173.35   23.76
   0   5  -9   89.58   23.94
   0   5  -9  102.52   22.94
   0  -5   9   87.06   22.49
   0  -5   9   84.11   23.34
   0   5 -10   -4.95   24.10
   0  -5  10   25.79   23.70
   0   5 -10   -1.11   24.06
   0  -5  10    6.23   16.92
   0  -5  11   68.11   26.53
   0   5 -11   66.07   25.66
   0   5 -11   69.62   18.08
   0  -5  11   72.93   27.16
   0  -5  12   91.33   27.81
   0   5 -12   92.38   19.88
   0   5 -12  100.58   27.63
   0  -5  12  103.94   26.53
   0   5 -13  100.20   30.17
   0   5 -13   95.41   29.41
   0  -5  13   84.44   21.33
   0  -5  13   79.42   29.67
   0   5 -14   48.13   31.44
   0   5 -14   23.85   32.32
   0  -5  14   54.87   31.88
   0  -5  14   31.82   30.97
   0   5 -15   -7.08   34.20
   0  -5  15    0.41   34.14
   0   5 -15   30.03   34.59
   0  -5  15   22.82   34.38
   0  -4   1  123.15   21.72
   0   4  -1  127.67   21.59
   0  -4   2   40.18   20.20
   0   4  -2   38.18   14.71
   0   4  -2   38.68   14.22
   0  -4   3  130.94   21.41
   0   4  -3  143.60   20.32
   0   4  -3  143.36   15.04
   0  -4   4   62.52   20.76
   0  -4   4   53.00   19.50
   0   4  -4   71.06   19.88
   0   4  -4   61.85   20.80
   0   4  -5    8.62   19.63
   0   4  -5    9.24   20.39
   0  -4   5   17.70   14.27
   0  -4   5   19.51   18.11
   0   4  -6  167.89   21.31
   0   4  -6  158.92   15.70
   0  -4   6  183.27   20.76
   0  -4   6  189.30   20.65
   0  -4   7   69.37   20.50
   0   4  -7  105.07   14.85
   0  -4   7   98.74   20.29
   0   4  -7   81.58   21.55
   0   4  -8  300.09   23.83
   0  -4   8  302.59   22.35
   0   4  -8  327.35   22.28
   0  -4   8  300.43   23.81
   0   4  -9   84.55   16.12
   0   4  -9   74.73   16.02
   0  -4   9   88.59   15.78
   0  -4   9   72.16   16.38
   0   4 -10  120.31   23.97
   0  -4  10  129.98   23.75
   0   4 -10  115.27   24.58
   0  -4  10  132.57   23.73
   0   4 -11   30.89   17.77
   0   4 -11   74.73   25.28
   0  -4  11   55.94   24.66
   0  -4  11   58.40   17.39
   0   4 -12   -1.54   26.49
   0  -4  12   15.40   26.40
   0   4 -12    3.26   18.63
   0  -4  12   14.73   17.95
   0   4 -13    9.95   28.36
   0  -4  13   14.45   27.55
   0   4 -13   -8.48   19.79
   0  -4  13   15.85   27.11
   0   4 -14    8.34   21.96
   0  -4  14   26.76   29.76
   0   4 -14   29.48   30.12
   0  -4  14   -0.05   30.56
   0   4 -15   -6.22   33.26
   0   4 -15   -1.85   32.25
   0  -4  15    7.96   22.58
   0  -4  15    9.62   33.36
   0  -4  16   12.80   24.88
   0   4 -16   16.02   35.90
   0  -4  16    6.34   36.40
   0  -3   1  998.00   28.16
   0   3  -1  980.63   27.32
   0  -3   2  258.62   24.72
   0   3  -2  274.52   18.82
   0   3  -2  251.90   23.59
   0   3  -3   24.64   19.24
   0  -3   3   29.50   14.40
   0  -3   3   18.57   19.31
   0   3  -3   25.08   20.83
   0   3  -4   19.88   19.68
   0   3  -4   -8.56   19.66
   0  -3   4   14.01   14.34
   0  -3   4   11.49   13.87
   0   3  -5  182.11   21.06
   0   3  -5  208.62   21.11
   0  -3   5  153.49   15.05
   0  -3   5  190.58   20.38
   0   3  -6   61.07   20.51
   0  -3   6   72.83   19.85
   0   3  -6   69.61   14.18
   0  -3   6   61.47   19.79
   0   3  -7   27.74   20.58
   0   3  -7   15.03   19.98
   0  -3   7   31.82   14.35
   0  -3   7   26.08   19.99
   0   3  -8   21.13   20.61
   0  -3   8   21.25   20.94
   0  -3   8   38.30   20.31
   0   3  -8   33.23   21.77
   0  -3   9   40.27   21.76
   0   3  -9   24.78   21.78
   0   3  -9   29.90   14.93
   0  -3   9    6.26   15.17
   0   3 -10   33.23   23.78
   0   3 -10   43.73   22.57
   0  -3  10   37.67   22.71
   0  -3  10   27.26   16.16
   0   3 -11   -1.83   24.04
   0   3 -11   29.94   23.33
   0  -3  11  -16.28   23.60
   0  -3  11   -8.64   23.56
   0   3 -12   41.16   26.07
   0   3 -12   -8.91   25.48
   0  -3  12   -4.55   25.82
   0  -3  12   11.16   17.25
   0  -3  13  -19.90   25.70
   0   3 -13   -5.68   18.60
   0   3 -13   13.15   27.25
   0  -3  13  -15.28   18.75
   0   3 -14  -15.34   27.83
   0  -3  14   30.83   28.51
   0   3 -14    2.41   29.49
   0  -3  14   27.28   29.28
   0   3 -15   14.09   31.02
   0   3 -15    3.54   31.44
   0  -3  15   -6.63   31.28
   0  -3  15   33.69   22.04
   0   3 -16   -2.69   33.49
   0  -3  16    8.99   23.76
   0  -3  16    8.17   33.48
   0  -2   1  404.37   32.96
   0   2  -1  385.31   25.58
   0   2  -1  404.66   34.18
   0  -2   2 3570.95   51.61
   0  -2   2 3699.51   56.58
   0   2  -2 3604.08   56.10
   0   2  -2 3496.04   47.66
   0   2  -3    4.26   22.21
   0   2  -3   12.28   20.20
   0  -2   3   20.61   15.51
   0  -2   3  -10.74   20.74
   0   2  -4    2.02   19.26
   0  -2   4   10.06   18.86
   0   2  -4   -8.10   14.29
   0  -2   4    9.62   20.62
   0   2  -5   41.08   20.01
   0   2  -5   29.17   20.17
   0  -2   5   42.27   20.42
   0  -2   5   38.94   20.26
   0   2  -6  799.08   24.50
   0  -2   6  786.81   24.85
   0   2  -6  757.30   25.35
   0  -2   6  755.04   24.85
   0  -2   7   16.81   19.93
   0   2  -7   11.52   20.30
   0  -2   7    0.29   19.97
   0   2  -7   15.76   14.01
   0  -2   8   39.12   19.56
   0  -2   8   43.05   19.80
   0   2  -8   45.88   19.76
   0   2  -8   34.72   20.07
   0  -2   9   47.79   20.57
   0   2  -9   52.62   21.95
   0  -2   9   44.86   20.88
   0   2  -9   60.94   20.85
   0  -2  10   46.62   22.53
   0   2 -10   37.90   16.55
   0   2 -10   55.06   21.88
   0  -2  10   63.99   21.70
   0   2 -11  185.86   24.79
   0  -2  11  185.85   24.47
   0  -2  11  186.43   17.98
   0   2 -11  165.66   23.11
   0  -2  12  114.12   18.09
   0  -2  12  136.00   25.01
   0   2 -12  122.59   17.59
   0   2 -12  132.08   18.35
   0  -2  13    3.48   18.62
   0   2 -13   -7.92   26.61
   0   2 -13   20.14   25.97
   0  -2  13    9.15   17.94
   0  -2  14   12.80   19.85
   0   2 -14    1.99   28.40
   0   2 -14   -3.48   19.78
   0  -2  14   -2.16   27.81
   0   2 -15  -14.17   20.48
   0  -2  15    6.04   29.99
   0  -2  15   -1.70   30.29
   0  -2  16    4.60   23.13
   0   2 -16   18.34   32.47
   0  -2  16   34.45   33.06
   0   2 -17   -2.66   36.32
   0  -2  17   50.90   36.33
   0  -2  17  -27.95   36.91
   0   1  -1  643.31   39.38
   0   1  -1  638.07   36.60
   0  -1   1  644.26   39.46
   0  -1   1  627.07   37.51
   0  -1   2  684.09   38.11
   0   1  -2  668.47   29.65
   0  -1   2  678.70   36.50
   0   1  -2  680.87   38.38
   0   1  -3 1344.12   36.50
   0  -1   3 1307.24   36.46
   0  -1   3 1336.47   38.68
   0   1  -3 1243.07   33.51
   0   1  -4   23.53   21.16
   0   1  -4   14.83   20.12
   0  -1   4   20.62   14.99
   0  -1   4   14.06   19.83
   0  -1   5    2.96   20.33
   0   1  -5    5.31   14.62
   0   1  -5   -8.81   20.62
   0  -1   5   -0.14   14.60
   0  -1   6    5.97   13.71
   0   1  -6   32.87   20.80
   0  -1   6    9.03   14.11
   0   1  -6    6.31   14.11
   0  -1   7  115.65   20.35
   0  -1   7   99.40   19.68
   0   1  -7   92.62   20.49
   0   1  -7   83.72   14.07
   0  -1   8   14.36   19.30
   0   1  -8   -5.87   19.63
   0  -1   8   21.52   13.54
   0   1  -8  -12.30   19.55
   0  -1   9   44.58   20.97
   0   1  -9   48.12   15.64
   0   1  -9   55.72   20.13
   0  -1   9   53.11   14.67
   0  -1  10  121.74   22.11
   0  -1  10  136.73   15.90
   0   1 -10  108.32   16.32
   0   1 -10  103.30   21.48
   0  -1  11   -3.22   22.10
   0   1 -11   -6.62   15.79
   0   1 -11   15.47   16.15
   0  -1  11   -5.36   15.44
   0  -1  12   73.85   23.97
   0   1 -12   92.81   24.79
   0   1 -12   92.81   17.50
   0  -1  12  102.41   23.91
   0  -1  13  128.63   18.34
   0  -1  13   68.79   18.68
   0   1 -13  101.17   18.13
   0  -1  14   31.45   26.01
   0   1 -14    5.88   27.07
   0  -1  14   19.27   19.16
   0  -1  15   16.04   20.86
   0   1 -15   44.44   29.44
   0  -1  15   15.81   29.40
   0  -1  16  -31.36   32.36
   0   1 -16   32.63   31.56
   0  -1  16   13.35   31.86
   0   1 -17    7.82   34.20
   0  -1  17   19.07   35.27
   0  -1  17   24.44   23.19
   0   0   1 2130.49   72.44
   0   0   1 2192.36   66.79
   0   0  -2 2941.40   63.02
   0   0   2 2782.14   54.29
   0   0  -2 3253.17   60.60
   0   0   2 2899.41   62.96
   0   0   3 1579.33   44.85
   0   0  -3 1570.45   45.17
   0   0  -3 1657.34   41.86
   0   0   3 1588.73   42.12
   0   0   4 2156.04   40.54
   0   0  -4 2159.77   40.83
   0   0   4 2164.97   38.46
   0   0  -4 2268.63   35.31
   0   0  -5 2482.23   38.98
   0   0   5 2504.35   33.64
   0   0  -5 2670.06   37.69
   0   0   5 2589.31   39.49
   0   0   6 1258.92   30.03
   0   0  -6 1275.48   29.79
   0   0   6 1308.13   28.28
   0   0  -6 1277.02   28.00
   0   0   7  342.59   22.34
   0   0   7  313.53   22.41
   0   0  -7  319.85   21.58
   0   0  -7  352.71   16.46
   0   0   8  178.90   21.35
   0   0   8  154.69   15.41
   0   0  -8  182.59   21.63
   0   0  -8  176.82   20.76
   0   0   9  351.88   21.84
   0   0  -9  319.68   17.07
   0   0  -9  335.66   21.88
   0   0   9  309.53   16.83
   0   0  10   57.21   21.31
   0   0 -10   72.03   22.08
   0   0 -10   52.14   14.88
   0   0  10   63.51   21.91
   0   0  11   91.35   16.53
   0   0  11   82.94   23.07
   0   0 -11  101.38   16.56
   0   0  12  146.62   24.18
   0   0  12  158.00   17.59
   0   0 -12  154.31   24.64
   0   0  13  229.97   19.70
   0   0 -13  234.38   26.50
   0   0  13  244.73   26.47
   0   0  14   -1.88   26.65
   0   0  14   30.98   26.08
   0   0 -14    1.95   18.63
   0   0  15   38.79   20.05
   0   0  15   32.72   27.81
   0   0 -15   44.38   20.07
   0   0  16   16.92   31.32
   0   0  16   45.39   22.45
   0   0 -16    3.75   31.26
   0   0  17   38.24   23.84
   0   0  17   34.23   23.69
   0   0 -17   38.30   33.80
   0  -1   0 1070.28   47.46
   0   1   0 1038.44   42.43
   0   1   1  539.45   35.00
   0  -1  -1  558.63   37.62
   0  -1  -2   -0.75   27.89
   0   1   2    2.45   20.40
   0   1   3 3611.86   59.08
   0   1   3 3491.75   50.66
   0  -1  -3 3839.65   57.32
   0   1   4 2940.28   46.71
   0   1   4 2912.73   40.19
   0  -1  -4 3111.41   41.54
   0  -1  -5 2091.22   34.47
   0   1   5 1818.15   29.73
   0   1   5 2011.22   36.11
   0   1   6 1544.65   31.51
   0   1   6 1609.21   30.51
   0  -1  -6 1656.78   30.45
   0   1   7  339.46   17.32
   0   1   7  365.88   17.44
   0  -1  -7  391.17   22.57
   0   1   8  392.45   22.99
   0  -1  -8  444.86   22.48
   0   1   8  434.72   22.62
   0   1   9  329.07   23.02
   0   1   9  353.35   22.28
   0  -1  -9  357.54   16.84
   0   1  10  480.44   24.47
   0  -1 -10  505.40   17.84
   0   1  10  506.18   23.53
   0   1  11   44.81   22.02
   0  -1 -11   37.73   15.78
   0   1  11   44.09   15.52
   0   1  12   13.02   23.41
   0  -1 -12    9.40   23.18
   0   1  12    5.50   23.28
   0   1  13   98.88   24.99
   0   1  13   87.96   24.83
   0  -1 -13  118.75   24.92
   0   1  14   -5.60   26.09
   0   1  14    7.66   26.18
   0  -1 -14   31.38   25.91
   0   1  15   15.39   27.85
   0   1  15   48.61   28.11
   0  -1 -15   32.12   27.52
   0  -1 -16   -1.68   29.28
   0   1  16   27.35   30.04
   0   1  16   24.46   30.52
   0   1  17    5.23   32.50
   0   1  17   15.77   23.03
   0  -1 -17    7.52   22.84
   0  -2   0  773.60   31.11
   0   2   0  816.84   36.68
   0   2   1 2414.74   48.06
   0  -2  -1 2306.00   47.05
   0   2   2 1396.44   41.74
   0  -2  -2 1301.18   43.86
   0   2   3 3363.16   46.62
   0   2   3 3305.17   51.11
   0   2   4  528.93   27.41
   0  -2  -4  539.96   22.18
   0   2   5  858.19   27.93
   0  -2  -5  928.19   27.75
   0   2   5  839.44   22.77
   0   2   6  538.99   24.00
   0  -2  -6  573.96   23.85
   0   2   6  554.22   24.84
   0   2   7  605.15   23.54
   0   2   7  563.25   24.01
   0  -2  -7  579.65   19.56
   0   2   8  369.42   22.44
   0   2   8  285.59   16.92
   0  -2  -8  327.68   21.84
   0   2   9   14.01   15.08
   0   2   9   22.42   14.38
   0  -2  -9   28.73   14.00
   0   2  10  189.00   15.80
   0  -2 -10  255.62   21.68
   0   2  10  225.31   22.61
   0   2  11  196.26   16.65
   0  -2 -11  228.34   17.27
   0   2  11  187.01   16.81
   0   2  12  292.97   24.84
   0   2  12  257.42   24.17
   0  -2 -12  296.68   24.14
   0   2  13  195.97   18.03
   0   2  13  190.49   25.28
   0  -2 -13  179.10   24.89
   0   2  14   12.24   26.00
   0   2  14    1.57   25.60
   0  -2 -14   59.38   25.23
   0   2  15    5.22   27.90
   0  -2 -15   -3.79   19.91
   0   2  15   -0.83   19.65
   0   2  16    8.56   30.27
   0   2  16    4.80   29.81
   0  -2 -16   17.89   20.98
   0   2  17  -16.25   32.39
   0   2  17  -31.31   32.77
   0  -2 -17    5.36   32.03
   0   2  18   22.08   34.95
   0   2  18    2.49   25.43
   0  -2 -18   20.74   25.18
   0   3   0  825.61   33.78
   0  -3   0  810.35   34.06
   0  -3  -1   24.25   19.93
   0   3   1   17.54   20.13
   0   3   2 3396.05   49.36
   0  -3  -2 3336.45   45.31
   0   3   3  740.97   30.09
   0  -3  -3  846.32   29.96
   0   3   4   48.43   22.39
   0   3   4   49.45   15.35
   0   3   5  462.61   24.35
   0   3   5  481.87   24.24
   0   3   6  133.55   21.17
   0   3   6  103.59   20.79
   0  -3  -7   61.41   19.94
   0   3   7   83.62   19.65
   0   3   7   77.86   20.61
   0   3   8   13.85   20.25
   0   3   8    3.59   20.31
   0  -3  -8   18.34   19.97
   0   3   9   92.35   20.07
   0  -3  -9   89.73   20.44
   0   3   9  102.24   15.12
   0   3  10   32.63   22.03
   0  -3 -10   23.41   14.95
   0   3  10   38.06   20.87
   0   3  11    2.08   15.99
   0   3  11   10.14   15.13
   0  -3 -11    3.72   15.10
   0   3  12   18.23   16.09
   0   3  12   35.54   22.99
   0  -3 -12   -1.46   16.68
   0   3  13   28.88   24.76
   0  -3 -13   49.31   23.71
   0   3  13   35.98   17.29
   0   3  14   24.51   25.73
   0   3  14   22.46   17.84
   0  -3 -14    2.96   25.48
   0   3  15    2.94   19.44
   0   3  15  -17.05   27.90
   0  -3 -15   -1.19   19.68
   0   3  16   22.01   28.96
   0   3  16    6.04   28.95
   0  -3 -16   18.26   20.50
   0   3  17  -10.65   32.26
   0  -3 -17  -12.73   32.28
   0   3  17   12.30   31.70
   0   3  18    7.85   34.58
   0   3  18   -8.11   35.39
   0  -3 -18   -8.64   34.38
   0  -4   0   13.75   21.27
   0   4   0    6.79   14.73
   0   4   1   12.50   15.70
   0  -4  -1   30.25   15.88
   0   4   2  311.06   18.36
   0  -4  -2  364.39   24.55
   0   4   3  851.32   23.74
   0  -4  -3  761.31   23.58
   0   4   4  264.39   21.91
   0  -4  -4  245.75   17.49
   0   4   5   89.22   15.40
   0   4   5   98.20   20.32
   0   4   6  800.06   25.46
   0   4   6  743.69   20.87
   0   4   7   62.37   19.79
   0   4   7   63.06   20.37
   0   4   8   57.67   14.34
   0   4   8   42.74   20.09
   0   4   8   49.60   14.39
   0   4   9   24.35   14.20
   0   4   9   23.00   14.64
   0   4  10   -0.59   22.10
   0   4  10    4.90   20.72
   0   4  11    6.09   23.24
   0  -4 -11   16.91   15.78
   0   4  11   31.34   15.41
   0   4  12   40.02   23.54
   0   4  12   49.06   23.21
   0  -4 -12   50.60   23.62
   0   4  13   25.93   24.33
   0   4  13   46.29   17.07
   0  -4 -13   49.91   23.67
   0   4  14  -21.54   26.18
   0  -4 -14   26.50   18.00
   0   4  14  -18.95   26.07
   0   4  15   15.15   27.69
   0   4  15   -2.21   19.41
   0   4  16  -20.52   29.54
   0   4  16   19.82   20.25
   0   4  17   -5.29   22.65
   0   4  17    8.69   31.67
   0   4  18   27.62   35.11
   0   4  18   20.10   24.13
   0   4  18    7.27   24.97
   0   5   0  226.99   16.47
   0  -5   0  207.95   16.58
   0   5   1  658.59   25.27
   0  -5  -1  630.40   20.16
   0  -5  -2  319.97   23.18
   0   5   2  299.68   17.32
   0   5   3  425.19   17.84
   0  -5  -3  393.91   18.17
   0   5   4  407.95   22.66
   0  -5  -4  399.52   18.11
   0   5   5    7.36   19.81
   0  -5  -5   20.51   14.36
   0   5   6   19.64   14.49
   0   5   6   17.92   20.50
   0   5   7  310.30   22.18
   0   5   7  343.46   21.98
   0   5   8   40.09   19.81
   0   5   8   46.04   20.09
   0   5   9    4.82   20.13
   0   5   9   12.07   15.52
   0   5   9   41.21   13.96
   0   5  10   53.06   21.14
   0   5  10   65.01   22.17
   0   5  10   46.62   14.96
   0   5  11   18.16   23.05
   0   5  11   23.01   14.82
   0   5  11   26.03   21.73
   0   5  12  209.57   24.04
   0   5  12  182.29   23.77
   0   5  12  204.54   17.71
   0   5  13  -10.93   24.87
   0   5  13  -28.11   24.50
   0   5  13   -6.96   23.96
   0   5  14    3.35   18.20
   0   5  14   11.49   25.30
   0   5  14  -11.85   25.55
   0   5  15    3.95   27.82
   0   5  15   13.31   19.66
   0   5  15   21.26   18.89
   0   5  16   22.47   20.20
   0   5  16   27.40   30.67
   0   5  16   -0.45   29.55
   0   5  17  -10.50   22.65
   0   5  17   25.29   22.55
   0   5  17   28.88   31.56
   0   5  18   18.24   34.42
   0   5  18  -22.46   34.77
   0   5  18    5.78   24.82
   0   6   0   26.60   19.59
   0  -6   0  -17.83   20.70
   0   6   1  231.41   21.11
   0  -6  -1  215.38   16.46
   0   6   2  495.98   18.51
   0  -6  -2  461.12   23.05
   0   6   3   38.70   19.85
   0  -6  -3   37.53   20.07
   0  -6  -4   45.35   20.74
   0   6   4   36.48   14.32
   0   6   5  499.73   24.07
   0  -6  -5  496.62   24.02
   0   6   6  527.53   22.84
   0   6   7  804.24   24.55
   0   6   7  837.38   24.27
   0   6   8  311.08   21.29
   0   6   8  326.53   16.41
   0   6   9  216.71   21.36
   0   6   9  215.21   21.64
   0   6  10   37.31   21.07
   0   6  10   33.34   15.75
   0   6  10   47.86   21.51
   0   6  11   31.05   23.55
   0   6  11   53.71   22.59
   0   6  11   40.93   16.47
   0   6  12  214.72   24.57
   0   6  12  207.91   17.79
   0   6  12  193.96   24.52
   0   6  13   77.93   18.08
   0   6  13   64.19   25.02
   0   6  13   83.04   17.35
   0   6  14   31.25   25.82
   0   6  14   44.18   27.24
   0   6  14   55.87   26.04
   0   6  15   20.13   28.49
   0   6  15   20.66   19.86
   0   6  15   35.51   27.75
   0   6  16   19.05   21.29
   0   6  16   22.34   29.89
   0   6  16   20.88   29.91
   0   6  17   35.23   33.20
   0   6  17   50.41   31.92
   0   6  17   58.73   32.27
   0   6  18   22.74   35.78
   0   6  18   51.25   35.64
   0   6  18    3.45   34.46
   0   7   0  757.19   24.03
   0  -7   0  646.16   23.87
   0  -7  -1  144.96   20.69
   0   7   1  129.89   20.73
   0  -7  -2  643.59   18.92
   0   7   2  655.03   19.15
   0   7   3   19.67   20.14
   0  -7  -3   34.11   20.53
   0  -7  -4  225.74   16.03
   0   7   4  226.59   15.88
   0   7   5   64.09   19.74
   0  -7  -5   70.10   19.62
   0  -7  -6  423.52   21.84
   0   7   6  398.39   22.29
   0   7   7  272.97   16.12
   0   7   7  266.03   16.82
   0   7   8    4.62   14.28
   0   7   8    6.01   14.52
   0   7   9   57.71   14.95
   0   7   9   89.50   21.07
   0   7  10  106.01   22.03
   0   7  10   90.29   21.97
   0   7  11  193.63   24.47
   0   7  11  164.94   23.82
   0   7  11  185.22   24.03
   0   7  12  286.71   19.14
   0   7  12  306.26   25.47
   0   7  12  297.98   24.74
   0   7  13   56.08   18.42
   0   7  13   81.40   25.66
   0   7  13   24.51   25.99
   0   7  14   27.50   26.51
   0   7  14    7.59   26.95
   0   7  14   28.56   26.91
   0   7  15   93.82   20.94
   0   7  15   82.39   28.68
   0   7  15   62.08   20.62
   0   7  16   13.92   21.76
   0   7  16    1.20   30.08
   0   7  16    4.25   30.43
   0   7  17   34.42   33.35
   0   7  17   33.05   23.70
   0   7  17   29.31   23.11
   0   7  18    2.23   37.31
   0   8   0    5.45   14.45
   0  -8   0   11.42   14.95
   0   8   1   34.87   20.50
   0  -8  -1   22.34   14.69
   0   8   2  325.31   22.09
   0  -8  -2  337.47   22.00
   0   8   3   56.74   14.33
   0  -8  -3   69.94   21.04
   0  -8  -4   11.90   14.01
   0   8   4    1.67   13.84
   0  -8  -5   20.11   13.91
   0   8   5    6.80   19.91
   0   8   6   91.88   21.60
   0  -8  -6  115.07   20.56
   0  -8  -7   10.01   20.72
   0   8   7   14.47   14.60
   0   8   8   74.49   21.60
   0   8   8   94.66   15.20
   0   8   9   -0.94   21.89
   0   8   9   17.64   21.24
   0   8  10   18.27   15.67
   0   8  10    8.82   15.52
   0   8  11    4.22   23.87
   0   8  11   -6.46   16.32
   0   8  11   -5.83   17.63
   0   8  12    4.97   17.01
   0   8  12   15.10   24.38
   0   8  12    3.83   16.67
   0   8  13   -4.25   18.72
   0   8  13   -3.95   18.68
   0   8  13   19.75   18.23
   0   8  14    7.13   19.70
   0   8  14   -5.13   19.60
   0   8  14   14.41   19.17
   0   8  15   17.48   21.25
   0   8  15   36.33   28.99
   0   8  15   44.75   29.14
   0   8  16    2.73   22.04
   0   8  16  -16.15   30.97
   0   8  16   16.03   31.92
   0   8  17   16.97   23.46
   0   8  17  -24.60   34.41
   0   8  17   14.37   32.46
   0   9   0   20.42   20.82
   0  -9   0   33.41   14.67
   0   9   1   46.09   20.63
   0  -9  -1   27.77   14.58
   0   9   2   -1.75   20.12
   0  -9  -2   16.36   14.31
   0  -9  -3   64.94   15.05
   0   9   3   74.18   15.21
   0  -9  -4   85.44   15.20
   0   9   4   95.19   21.10
   0  -9  -5  273.90   16.53
   0   9   5  258.39   16.40
   0  -9  -6  327.39   16.90
   0   9   6  338.94   23.13
   0  -9  -7    2.44   21.11
   0   9   7   11.87   15.18
   0   9   8   -7.03   21.63
   0   9   9   24.09   22.08
   0   9   9    6.45   21.62
   0   9  10   84.79   23.35
   0   9  10   28.45   24.53
   0   9  11    1.76   17.25
   0   9  11   -0.72   16.76
   0   9  12    7.62   19.12
   0   9  12   31.67   25.05
   0   9  12    8.49   24.95
   0   9  13   -7.50   18.22
   0   9  13   23.62   19.36
   0   9  13   17.15   26.63
   0   9  14  -18.10   20.37
   0   9  14    9.98   27.86
   0   9  14   14.10   28.05
   0   9  15   -3.61   30.33
   0   9  15    6.89   30.00
   0   9  15   18.14   21.61
   0   9  16    8.91   32.41
   0   9  16    5.20   22.65
   0   9  16  -10.22   32.34
   0   9  17   33.32   34.66
   0   9  17   13.31   23.43
   0   9  17    8.49   24.79
   0  10   0   30.88   20.97
   0 -10   0   12.90   21.05
   0  10   1   14.81   15.38
   0 -10  -1   32.01   21.14
   0 -10  -2   33.07   21.56
   0  10   2   44.70   21.70
   0 -10  -3   47.31   21.38
   0  10   3   24.97   21.53
   0  10   4   41.31   21.61
   0 -10  -4   38.63   15.17
   0  10   5  112.44   21.97
   0 -10  -5  121.86   22.06
   0  10   6   11.67   15.22
   0 -10  -6   -8.07   14.74
   0  10   7   44.56   15.38
   0 -10  -7   61.68   21.58
   0 -10  -8   -3.14   21.94
   0  10   8   -6.15   21.58
   0  10   9  -10.96   16.21
   0  10   9   10.48   23.20
   0  10  10   -0.62   24.03
   0  10  10   31.84   23.09
   0  10  11   -0.34   18.66
   0  10  11   10.71   25.10
   0  10  12   18.57   18.48
   0  10  12    0.26   26.29
   0  10  13   37.24   26.82
   0  10  13  -17.61   27.46
   0  10  13   12.82   27.26
   0  10  14   -4.81   29.72
   0  10  14   14.64   28.88
   0  10  14   -3.72   20.19
   0  10  15  -10.54   22.52
   0  10  15   14.64   30.91
   0  10  15    4.10   21.72
   0  10  16   29.80   23.81
   0  10  16    6.21   34.03
   0  10  16   19.41   33.01
   0  10  17   23.74   36.37
   0  11   0  251.96   17.80
   0 -11   0  222.52   23.81
   0 -11  -1  131.79   23.12
   0  11   1  118.84   23.09
   0  11   2  121.98   23.03
   0 -11  -2  115.54   16.48
   0  11   3   72.56   22.42
   0 -11  -3   94.57   16.12
   0  11   4   99.68   23.18
   0 -11  -4   86.31   16.18
   0  11   5  255.51   23.33
   0 -11  -5  206.56   17.06
   0 -11  -6  517.85   19.41
   0  11   6  534.02   18.89
   0 -11  -7   80.61   16.39
   0  11   7   80.56   23.30
   0  11   8  140.30   24.22
   0 -11  -8  127.58   17.45
   0  11   9  131.52   23.99
   0  11  10  -13.10   18.28
   0  11  10   37.66   25.08
   0  11  11   -5.60   26.46
   0  11  11   13.78   26.12
   0  11  12   43.84   19.47
   0  11  12   58.82   27.88
   0  11  13   -8.78   20.30
   0  11  13    2.12   28.62
   0  11  13   14.30   20.60
   0  11  14   27.44   30.97
   0  11  14    5.63   30.74
   0  11  14   -5.73   30.55
   0  11  15   -6.70   23.27
   0  11  15   -5.65   22.53
   0  11  15   25.51   31.82
   0  11  16   30.38   35.27
   0  11  16   -2.49   35.03
   0  11  16   41.78   34.54
   0  12   0   50.06   24.11
   0 -12   0   45.78   16.93
   0  12   0   41.33   16.98
   0 -12  -1  130.30   17.04
   0  12   1  105.78   24.07
   0 -12  -2  208.34   17.25
   0  12   2  194.18   17.42
   0  12   3  219.71   24.00
   0 -12  -3  229.76   23.42
   0  12   4   81.83   16.49
   0 -12  -4  112.04   16.55
   0  12   5  111.18   16.97
   0 -12  -5   95.05   23.61
   0 -12  -6  291.67   18.21
   0  12   6  328.44   18.05
   0 -12  -7   94.85   25.63
   0  12   7   68.59   24.98
   0 -12  -8  127.69   25.54
   0  12   8   65.92   17.80
   0  12   9  205.50   20.10
   0  12  10   74.42   26.69
   0  12  10   83.55   26.70
   0  12  11   39.08   19.33
   0  12  11   27.47   28.16
   0  12  12   30.70   29.12
   0  12  12   50.30   20.37
   0  12  13   74.45   21.27
   0  12  13   41.12   22.29
   0  12  14   36.42   32.68
   0  12  14   57.82   32.55
   0  12  14   43.75   23.41
   0  12  15   20.64   24.28
   0  12  15   66.84   34.21
   0  12  15   39.02   24.59
   0 -13   0  197.70   18.69
   0  13   0  160.47   25.74
   0  13   0  200.57   27.28
   0  13   1  135.02   25.19
   0 -13  -1  109.07   24.86
   0  13   2   52.68   25.13
   0 -13  -2   87.71   17.39
   0 -13  -3   50.33   17.56
   0  13   3   59.35   17.52
   0  13   4   30.89   17.47
   0 -13  -4   34.85   24.32
   0  13   5   56.11   17.08
   0 -13  -5   32.66   24.60
   0 -13  -6  242.69   25.68
   0  13   6  224.29   25.36
   0  13   7  105.96   18.64
   0 -13  -7  114.88   18.91
   0  13   8   60.92   18.75
   0 -13  -8   66.60   26.57
   0  13   9  154.73   20.82
   0 -13  -9  202.43   19.68
   0  13  10  119.40   20.08
   0  13  10  100.01   28.37
   0  13  11  128.56   22.06
   0  13  11  150.35   21.53
   0  13  12  145.02   22.55
   0  13  12  150.54   31.83
   0  13  13   85.70   23.44
   0  13  13   75.40   33.22
   0  13  14   63.35   24.46
   0  13  14   60.16   34.01
   0  13  14   35.55   23.84
   0 -14   0   26.56   27.64
   0  14   0   49.66   27.13
   0  14   0  -20.01   28.55
   0 -14  -1   14.05   18.93
   0  14   1   -1.98   26.41
   0  14   1    5.53   27.56
   0 -14  -2   16.15   26.13
   0  14   2   29.93   26.05
   0  14   3    4.27   26.36
   0 -14  -3   23.55   18.51
   0 -14  -4   14.20   18.51
   0  14   4   42.72   18.53
   0  14   5   62.84   26.42
   0 -14  -5   36.85   27.36
   0 -14  -6   23.08   27.56
   0  14   6   62.75   18.72
   0  14   7   28.10   27.69
   0 -14  -7    9.32   27.26
   0  14   8    5.73   28.08
   0 -14  -8  -10.33   20.57
   0  14   9   38.46   29.20
   0 -14  -9   23.40   20.70
   0  14  10   -3.33   21.50
   0  14  10   -8.48   21.81
   0  14  11   21.23   22.66
   0  14  11  -18.32   22.33
   0  14  12  -15.14   22.97
   0  14  12    7.66   23.64
   0  14  13   13.64   25.58
   0  14  13   12.37   23.46
   0 -15   0   19.48   29.66
   0  15   0   27.36   30.26
   0  15   0    8.97   30.14
   0 -15  -1   -8.52   29.36
   0  15   1   13.74   29.01
   0  15   1   -0.36   21.96
   0  15   2   12.82   20.39
   0 -15  -2  -19.03   28.25
   0  15   3   -7.25   28.91
   0 -15  -3    3.06   20.11
   0 -15  -4   64.59   28.93
   0  15   4    7.10   28.88
   0  15   5   38.06   28.87
   0 -15  -5    8.53   21.12
   0 -15  -6   43.90   20.34
   0  15   6    3.96   21.24
   0  15   7   19.61   21.21
   0 -15  -7    6.93   30.15
   0  15   8   14.68   21.83
   0 -15  -8  -20.44   31.21
   0  15   9   -8.49   32.49
   0 -15  -9   -0.88   32.02
   0  15  10   14.57   23.68
   0  15  11   17.04   23.63
   0  15  11   33.05   33.49
   0  15  12   -6.34   34.47
   0  15  12    4.71   25.00
   0 -16   0  -14.89   34.09
   0  16   0  -10.29   33.99
   0  16   0   -0.51   33.52
   0 -16  -1   -8.93   33.28
   0  16   1    3.16   33.25
   0  16   1   26.72   23.78
   0 -16  -2   -7.70   22.95
   0  16   2    6.49   33.13
   0  16   2   12.88   32.22
   0  16   3   11.61   22.76
   0 -16  -3    5.63   32.18
   0  16   4   20.91   32.04
   0 -16  -4   23.31   31.63
   0 -16  -5    6.26   22.94
   0  16   5  -23.89   32.14
   0  16   6    5.04   23.26
   0 -16  -6   43.62   32.98
   0 -16  -7    6.19   22.95
   0  16   7   17.81   23.19
   0  16   8   -4.73   33.50
   0 -16  -8   -6.07   33.60
   0  16   9   -3.04   33.47
   0 -16  -9   -9.32   34.55
   0  16  10    0.91   34.23
   0  17   2   -3.47   35.71
   0  17   2    2.82   25.20
   0 -17  -2   -3.93   36.46
   0 -17  -3   22.41   35.75
   0  17   3  -10.34   35.07
   0  17   3    9.72   25.49
   0 -17  -4  -11.48   35.42
   0  17   4   -1.18   24.89
   0  17   5  -13.40   24.32
   0 -17  -5   17.48   34.97
   0 -17  -6   20.05   25.02
   0  17   6  -25.30   24.70
   1 -16   1   -7.42   25.62
  -1  16  -1   17.97   35.26
  -1  16  -1    8.09   34.05
  -1  16  -2   16.01   25.27
  -1  16  -2   10.36   25.16
   1 -15   1  -14.51   23.03
  -1  15  -1   25.98   31.61
  -1  15  -1   47.51   31.99
   1 -15   2   41.78   33.09
  -1  15  -2    1.52   32.97
  -1  15  -2   21.75   32.25
  -1  15  -3   19.30   33.21
   1 -15   3   -5.99   33.75
  -1  15  -3   20.83   33.55
  -1  15  -4    7.53   35.14
   1 -15   4   15.33   25.06
  -1  15  -4   -7.08   24.67
   1 -14   1    5.39   28.99
  -1  14  -1  -11.07   20.44
  -1  14  -1    3.69   20.56
   1 -14   2  -13.36   30.56
  -1  14  -2    1.35   21.67
  -1  14  -2   -1.09   21.42
   1 -14   3   11.33   22.05
  -1  14  -3  -11.32   22.55
  -1  14  -3   -0.31   21.80
   1 -14   4  -24.45   32.11
  -1  14  -4  -11.27   22.59
  -1  14  -4   -7.29   22.76
  -1  14  -5    0.84   23.35
   1 -14   5   19.06   33.38
  -1  14  -5   15.06   33.84
  -1  14  -6    5.91   34.56
  -1  14  -6   24.35   35.16
   1 -14   6   30.74   35.51
   1 -13   1  -15.95   25.77
  -1  13  -1   -6.78   19.09
  -1  13  -1   14.70   26.65
   1 -13   2   24.80   26.37
  -1  13  -2   11.99   26.93
  -1  13  -2   29.74   26.88
   1 -13   3   19.37   27.52
  -1  13  -3   20.62   28.48
  -1  13  -3   12.57   28.16
  -1  13  -4  114.32   29.59
   1 -13   4  115.70   21.41
  -1  13  -4   96.13   21.70
   1 -13   5   13.42   21.90
  -1  13  -5   31.13   21.02
  -1  13  -5   21.69   30.70
  -1  13  -6   15.01   32.45
  -1  13  -6   23.28   22.24
   1 -13   6   -1.96   22.54
  -1  13  -7   26.71   33.79
  -1  13  -7   13.99   23.34
   1 -13   7    7.86   23.39
  -1  13  -8    3.24   35.08
  -1  13  -8   21.24   34.63
   1 -13   8   -6.13   35.75
   1 -12   1  289.16   26.24
  -1  12  -1  309.01   26.93
  -1  12  -1  276.62   18.95
   1 -12   2    7.84   25.29
  -1  12  -2   19.15   17.60
  -1  12  -2   21.47   25.34
  -1  12  -3  173.10   26.63
   1 -12   3  137.44   19.32
  -1  12  -3  194.44   26.84
  -1  12  -4  127.81   27.51
   1 -12   4   99.00   27.48
  -1  12  -4  116.69   19.34
  -1  12  -5   28.64   27.76
   1 -12   5   41.26   20.44
  -1  12  -5   80.81   20.49
   1 -12   6   46.09   20.73
  -1  12  -6   46.38   29.62
  -1  12  -6   47.53   28.97
  -1  12  -7   40.97   21.53
  -1  12  -7   32.73   31.52
   1 -12   7   32.32   22.02
   1 -12   8   29.16   32.67
  -1  12  -8   73.41   31.68
  -1  12  -8   56.79   32.89
  -1  12  -9   35.25   24.25
   1 -12   9   14.97   35.01
  -1  12  -9   30.89   33.89
  -1  11  -1  277.84   25.04
  -1  11  -1  367.12   24.36
   1 -11   1  338.26   17.83
  -1  11  -2   17.77   23.90
  -1  11  -2   15.31   23.68
   1 -11   2    9.83   16.02
  -1  11  -3   96.05   17.50
  -1  11  -3   93.23   24.73
   1 -11   3   84.23   17.11
  -1  11  -4  114.34   25.16
  -1  11  -4  115.73   18.37
   1 -11   4   52.29   17.97
   1 -11   5  139.47   26.74
  -1  11  -5  110.25   26.08
  -1  11  -5  117.34   26.57
  -1  11  -6   25.06   27.65
  -1  11  -6   34.13   19.63
   1 -11   6   15.39   19.93
  -1  11  -7  106.18   28.44
  -1  11  -7  111.79   20.36
   1 -11   7  112.16   20.57
  -1  11  -8   15.54   29.45
  -1  11  -8   15.20   30.24
   1 -11   8   44.30   30.38
  -1  11  -9   -2.61   31.06
   1 -11   9   31.19   22.04
  -1  11  -9    1.46   32.23
  -1  11 -10   40.77   33.79
  -1  11 -10   50.14   23.39
   1 -11  10   63.34   24.47
  -1  10  -1   50.06   15.56
   1 -10   1   39.47   15.50
  -1  10  -1   24.84   21.39
  -1  10  -2    9.28   21.88
   1 -10   2   36.93   15.48
  -1  10  -2   46.70   21.81
  -1  10  -3   16.28   22.74
  -1  10  -3   20.89   22.56
   1 -10   3  -15.71   22.52
   1 -10   4  265.30   17.50
  -1  10  -4  267.77   24.32
  -1  10  -4  221.83   24.86
   1 -10   5  -11.22   17.51
  -1  10  -5   12.43   24.37
  -1  10  -5   20.25   23.34
  -1  10  -6  107.03   18.06
   1 -10   6   99.86   25.96
  -1  10  -6  119.13   24.97
  -1  10  -7   32.59   26.39
  -1  10  -7   43.16   26.28
   1 -10   7   42.43   26.52
  -1  10  -8    7.51   19.57
   1 -10   8   34.55   19.98
  -1  10  -8    8.11   19.63
  -1  10  -9   -9.35   20.34
   1 -10   9   -0.05   29.13
  -1  10  -9   23.40   20.76
  -1  10 -10  -18.89   31.37
   1 -10  10   10.44   31.08
  -1  10 -10   12.67   21.75
  -1  10 -11   48.50   33.99
  -1  10 -11  105.78   32.73
   1 -10  11   28.02   33.05
  -1   9  -1   69.83   15.14
   1  -9   1   75.84   21.13
  -1   9  -1   58.45   21.22
  -1   9  -2   73.91   15.26
  -1   9  -2   60.96   21.03
   1  -9   2   95.73   21.09
   1  -9   3   99.32   22.02
  -1   9  -3   67.79   21.66
  -1   9  -3   97.08   16.04
  -1   9  -4   70.89   16.37
   1  -9   4   63.52   15.89
  -1   9  -4  100.92   23.53
   1  -9   5   69.55   17.11
  -1   9  -5   77.00   23.01
  -1   9  -5  117.05   23.55
  -1   9  -6    8.94   17.30
   1  -9   6   18.04   23.47
  -1   9  -6   31.73   24.27
  -1   9  -7   27.87   17.87
   1  -9   7   21.07   17.74
  -1   9  -7   25.85   17.14
  -1   9  -8   18.51   18.39
  -1   9  -8   12.85   26.18
   1  -9   8   33.44   25.42
  -1   9  -9   14.04   19.70
  -1   9  -9   37.41   26.60
   1  -9   9   62.29   27.88
  -1   9 -10  -15.45   28.24
  -1   9 -10   -8.07   28.89
   1  -9  10   37.10   29.23
  -1   9 -11   31.44   31.06
  -1   9 -11   -2.69   30.60
   1  -9  11    9.92   22.14
  -1   9 -12   37.69   33.19
   1  -9  12  -22.51   33.22
  -1   9 -12  -16.87   23.93
  -1   8  -1   55.20   20.47
  -1   8  -1   63.37   20.28
   1  -8   1   48.59   19.95
   1  -8   2   30.36   20.33
  -1   8  -2   17.97   14.10
  -1   8  -2   29.73   19.96
   1  -8   3    1.94   14.83
  -1   8  -3   12.14   20.55
  -1   8  -3    2.85   14.68
  -1   8  -4  -18.26   21.66
   1  -8   4    3.45   15.29
  -1   8  -4  -15.69   22.17
   1  -8   5  359.78   23.62
  -1   8  -5  367.89   23.73
  -1   8  -5  358.01   24.41
  -1   8  -6   30.12   16.05
   1  -8   6   31.70   22.39
  -1   8  -6   46.53   15.54
  -1   8  -7  283.01   24.32
   1  -8   7  275.07   24.38
  -1   8  -7  264.17   17.60
  -1   8  -8    2.06   24.89
  -1   8  -8    4.28   24.87
   1  -8   8   -7.91   25.02
  -1   8  -9   -8.22   25.92
  -1   8  -9   18.04   17.79
   1  -8   9   14.31   18.15
  -1   8 -10    5.29   19.52
  -1   8 -10  -16.20   27.28
   1  -8  10  -12.16   26.96
  -1   8 -11   13.77   20.65
   1  -8  11   13.45   20.10
  -1   8 -11   14.56   28.35
  -1   8 -12    7.88   30.59
   1  -8  12   -3.83   31.60
  -1   8 -12   18.69   31.21
  -1   8 -13   -0.27   23.52
   1  -8  13   17.35   33.74
  -1   8 -13   11.84   23.96
  -1   7  -1   12.06   14.08
  -1   7  -1   -0.96   13.70
   1  -7   1    8.06   14.42
   1  -7   2    6.90   13.68
  -1   7  -2   10.03   19.77
  -1   7  -2    1.85   14.04
   1  -7   3    9.61   19.43
  -1   7  -3  -19.14   20.14
  -1   7  -3    2.25   19.69
  -1   7  -4   32.77   20.05
  -1   7  -4   14.02   20.99
   1  -7   4   30.43   19.70
  -1   7  -5  224.33   22.36
   1  -7   5  242.67   22.09
  -1   7  -5  202.40   22.88
  -1   7  -6   28.56   16.14
  -1   7  -6   54.39   22.00
   1  -7   6   25.47   21.82
  -1   7  -7  114.65   17.28
   1  -7   7  114.37   16.91
  -1   7  -7  142.44   22.77
  -1   7  -8   13.63   23.24
  -1   7  -8   14.83   16.19
   1  -7   8   18.76   16.90
  -1   7  -9  -32.72   24.41
  -1   7  -9   11.57   24.24
   1  -7   9   -6.41   24.22
  -1   7 -10   34.27   26.47
  -1   7 -10   56.19   26.49
   1  -7  10   41.96   25.51
  -1   7 -11   78.27   27.84
  -1   7 -11   89.87   27.17
   1  -7  11   76.85   27.29
  -1   7 -12   13.54   28.84
  -1   7 -12    9.07   20.43
   1  -7  12   12.75   29.14
  -1   7 -13   19.93   31.79
  -1   7 -13    8.63   30.72
   1  -7  13    5.85   31.66
  -1   7 -14   -2.26   24.29
  -1   7 -14   -6.83   23.96
   1  -7  14   20.37   34.19
  -1   6  -1  272.25   21.99
  -1   6  -1  240.76   22.44
   1  -6   1  259.35   16.60
   1  -6   2  195.40   21.60
  -1   6  -2  229.83   20.64
  -1   6  -2  195.01   20.78
   1  -6   3   12.53   19.70
  -1   6  -3   -2.39   19.38
  -1   6  -3   -4.90   19.08
   1  -6   4   13.54   19.63
  -1   6  -4  -10.52   20.03
  -1   6  -4   13.26   19.88
  -1   6  -5  158.89   21.56
   1  -6   5  187.47   20.77
  -1   6  -5  140.57   15.18
   1  -6   6  195.07   16.82
  -1   6  -6  200.16   21.87
  -1   6  -6  209.08   15.65
  -1   6  -7   10.09   21.91
   1  -6   7  -11.87   20.91
  -1   6  -7   15.93   21.82
   1  -6   7    3.12   21.81
   1  -6   8  268.94   18.57
  -1   6  -8  280.57   23.89
   1  -6   8  287.64   23.85
  -1   6  -8  266.58   17.87
  -1   6  -9   -4.08   23.75
  -1   6  -9  -14.66   24.08
   1  -6   9    4.70   17.10
   1  -6   9   11.89   16.70
  -1   6 -10  220.54   25.78
  -1   6 -10  241.46   25.72
   1  -6  10  179.32   18.34
   1  -6  10  243.86   25.67
  -1   6 -11  134.94   26.64
  -1   6 -11  114.55   27.09
   1  -6  11  110.33   26.51
   1  -6  11  120.42   19.25
  -1   6 -12   49.63   19.38
  -1   6 -12   84.77   28.47
   1  -6  12   51.70   19.81
   1  -6  12   58.66   28.37
  -1   6 -13   67.82   31.11
  -1   6 -13   69.23   29.70
   1  -6  13   77.11   30.37
   1  -6  13   74.46   21.13
  -1   6 -14   12.88   23.33
  -1   6 -14   24.76   23.04
   1  -6  14   25.85   32.43
   1  -6  14   11.03   33.09
  -1   6 -15   50.95   35.57
  -1   6 -15   22.99   25.33
   1  -6  15   49.41   35.10
   1  -6  15   27.28   35.77
  -1   5  -1 1018.04   22.38
  -1   5  -1  938.63   22.23
   1  -5   1 1045.89   26.55
   1  -5   2  631.77   23.93
  -1   5  -2  619.42   24.09
  -1   5  -2  621.38   23.96
   1  -5   3  310.45   21.75
  -1   5  -3  318.51   21.78
  -1   5  -3  342.53   21.45
   1  -5   4   81.03   20.18
  -1   5  -4   66.42   19.61
  -1   5  -4   71.84   19.69
  -1   5  -5  104.53   20.90
  -1   5  -5   88.71   20.42
   1  -5   5  121.71   20.32
   1  -5   5   92.68   15.13
  -1   5  -6  719.69   24.27
  -1   5  -6  739.02   23.87
   1  -5   6  658.12   18.71
   1  -5   6  736.95   24.13
  -1   5  -7  149.94   22.76
  -1   5  -7  147.43   15.20
   1  -5   7  150.70   21.60
   1  -5   7  167.82   21.84
  -1   5  -8  192.10   16.56
   1  -5   8  230.30   22.34
   1  -5   8  192.57   21.88
  -1   5  -8  194.25   22.57
  -1   5  -9   26.87   16.27
   1  -5   9   32.35   16.23
  -1   5  -9    9.53   16.44
   1  -5   9    2.16   21.87
  -1   5 -10   48.40   24.09
  -1   5 -10   34.99   16.44
   1  -5  10   19.35   23.56
   1  -5  10   34.80   23.57
  -1   5 -11   47.55   18.25
  -1   5 -11   50.80   18.31
   1  -5  11   43.56   25.29
   1  -5  11   56.37   25.37
  -1   5 -12   30.81   27.03
  -1   5 -12   68.02   26.91
   1  -5  12   45.02   26.02
   1  -5  12   39.86   26.49
  -1   5 -13   37.11   28.73
  -1   5 -13   33.55   19.84
   1  -5  13   24.62   19.81
   1  -5  13   35.93   28.82
  -1   5 -14   30.42   31.18
  -1   5 -14    5.93   21.51
   1  -5  14   13.27   21.62
   1  -5  14   29.90   30.63
  -1   5 -15   35.29   33.43
  -1   5 -15   31.53   23.77
   1  -5  15   52.04   33.62
   1  -5  15   55.15   33.48
  -1   4  -1  376.08   23.60
   1  -4   1  396.54   23.75
  -1   4  -1  361.78   18.60
   1  -4   2  664.36   25.15
  -1   4  -2  719.96   25.07
  -1   4  -2  678.20   20.88
   1  -4   3   41.97   20.76
   1  -4   3   53.89   20.20
  -1   4  -3   49.91   19.97
  -1   4  -3   55.85   20.18
  -1   4  -4  142.70   19.96
   1  -4   4  127.60   15.08
   1  -4   4  142.71   19.98
  -1   4  -4  120.72   20.06
  -1   4  -5  784.93   24.00
  -1   4  -5  807.13   24.63
   1  -4   5  799.91   24.41
   1  -4   5  790.88   19.90
   1  -4   6   70.15   14.42
   1  -4   6   85.34   14.65
  -1   4  -6  127.77   20.92
  -1   4  -6   78.70   14.45
  -1   4  -7   50.57   21.32
   1  -4   7   44.31   20.44
  -1   4  -7   64.90   20.83
   1  -4   7   63.45   21.02
  -1   4  -8   42.23   14.93
  -1   4  -8   44.68   21.02
   1  -4   8   44.54   21.28
   1  -4   8   45.45   14.99
  -1   4  -9   83.00   23.04
  -1   4  -9  100.13   22.48
   1  -4   9   61.01   23.04
   1  -4   9   62.86   22.86
  -1   4 -10   35.39   23.04
   1  -4  10   23.71   16.56
   1  -4  10   27.50   16.50
  -1   4 -10   15.15   24.18
  -1   4 -11  210.62   25.45
  -1   4 -11  228.23   17.97
   1  -4  11  217.15   24.99
   1  -4  11  178.65   18.12
  -1   4 -12   31.62   25.93
  -1   4 -12   31.38   25.70
   1  -4  12   37.88   25.88
   1  -4  12   40.74   25.64
  -1   4 -13   42.65   26.88
  -1   4 -13   52.05   27.63
   1  -4  13   49.97   19.72
   1  -4  13   48.16   27.65
  -1   4 -14    6.39   29.76
  -1   4 -14   14.78   29.34
   1  -4  14   10.89   29.53
   1  -4  14   31.71   29.39
  -1   4 -15   22.44   22.62
   1  -4  15   -9.38   31.98
  -1   4 -15  -20.12   31.58
   1  -4  15   -5.23   31.73
  -1   4 -16   46.63   34.90
  -1   4 -16   53.46   34.55
   1  -4  16   15.51   25.19
   1  -4  16   28.35   34.43
   1  -3   1   15.71   17.38
  -1   3  -1   37.35   22.43
  -1   3  -1   23.56   23.47
   1  -3   2  299.73   18.76
  -1   3  -2  320.69   24.38
   1  -3   2  312.08   19.12
  -1   3  -2  339.95   24.58
   1  -3   3  140.52   21.69
   1  -3   3  153.74   16.08
  -1   3  -3  145.06   21.23
  -1   3  -3  137.54   21.08
  -1   3  -4   23.26   14.46
  -1   3  -4   28.57   14.71
   1  -3   4   30.10   13.75
   1  -3   4   52.76   20.11
  -1   3  -5   40.68   14.35
  -1   3  -5   20.62   19.88
   1  -3   5   50.56   19.71
   1  -3   5   36.59   18.90
  -1   3  -6  740.12   23.77
  -1   3  -6  722.27   19.38
   1  -3   6  689.46   19.47
   1  -3   6  703.09   19.23
  -1   3  -7  114.53   21.11
  -1   3  -7   50.92   14.34
   1  -3   7   60.53   14.69
   1  -3   7   50.51   20.30
  -1   3  -8   57.77   21.90
  -1   3  -8    0.86   20.11
   1  -3   8    9.78   20.36
   1  -3   8   26.91   21.50
  -1   3  -9  151.06   22.50
  -1   3  -9  133.02   22.31
   1  -3   9  154.30   22.00
   1  -3   9  123.31   16.13
  -1   3 -10   26.18   22.62
  -1   3 -10    2.43   22.71
   1  -3  10   10.45   22.22
   1  -3  10    3.79   15.92
  -1   3 -11   34.94   24.21
  -1   3 -11   33.51   24.27
   1  -3  11   32.32   23.81
   1  -3  11   25.96   22.57
  -1   3 -12  -11.23   25.38
   1  -3  12   -3.97   25.02
   1  -3  12   -7.46   24.50
  -1   3 -12   13.63   24.33
  -1   3 -13   10.68   26.93
  -1   3 -13   31.49   26.23
   1  -3  13    7.85   26.10
   1  -3  13   19.37   26.64
   1  -3  14   21.96   27.57
  -1   3 -14   30.67   28.19
  -1   3 -14   14.03   28.82
   1  -3  14   21.94   19.93
  -1   3 -15    2.56   30.56
  -1   3 -15    2.02   30.19
   1  -3  15    3.42   21.35
   1  -3  15   21.67   29.90
  -1   3 -16   12.28   33.36
  -1   3 -16   -0.57   23.29
   1  -3  16   21.23   23.73
   1  -3  16   13.47   33.28
   1  -2   1  312.70   32.03
   1  -2   1  321.59   31.98
  -1   2  -1  290.57   24.72
  -1   2  -1  310.43   24.53
  -1   2  -2    9.73   25.15
   1  -2   2   -6.81   25.52
  -1   2  -2    1.70   17.21
   1  -2   2    1.01   25.33
  -1   2  -3   82.72   21.93
   1  -2   3   89.11   22.13
   1  -2   3   79.28   23.51
  -1   2  -3   84.26   22.60
  -1   2  -4   57.17   20.46
   1  -2   4   45.57   20.46
   1  -2   4   64.63   15.44
  -1   2  -4   60.60   20.40
   1  -2   5  235.22   22.04
  -1   2  -5  211.55   21.78
  -1   2  -5  249.35   21.47
   1  -2   5  218.92   21.48
   1  -2   6   26.86   18.78
  -1   2  -6   17.95   13.38
  -1   2  -6   19.18   18.80
   1  -2   6   15.97   19.51
   1  -2   7   13.33   19.06
  -1   2  -7    6.08   13.62
  -1   2  -7   16.08   13.50
   1  -2   7  -10.47   19.75
  -1   2  -8   -4.44   20.42
   1  -2   8  -14.55   19.89
  -1   2  -8    6.19   13.75
   1  -2   8    8.37   19.92
   1  -2   9   12.62   15.25
   1  -2   9    7.72   21.05
  -1   2  -9    3.42   21.72
  -1   2  -9    8.94   20.55
   1  -2  10   12.07   15.06
  -1   2 -10    1.59   16.04
  -1   2 -10   -4.23   22.21
   1  -2  10   12.11   22.66
  -1   2 -11   15.53   16.50
  -1   2 -11  -22.27   16.27
   1  -2  11   -8.06   22.32
   1  -2  11   20.53   22.53
  -1   2 -12   26.50   24.73
  -1   2 -12   32.45   24.80
   1  -2  12   64.64   24.17
   1  -2  12   17.40   24.01
   1  -2  13    8.65   17.70
  -1   2 -13   11.94   25.15
  -1   2 -13   -5.15   25.55
   1  -2  13   20.94   25.31
  -1   2 -14    2.89   27.37
  -1   2 -14   -3.84   27.29
   1  -2  14    1.97   27.30
   1  -2  14   11.19   27.94
  -1   2 -15    8.81   20.74
  -1   2 -15    1.23   28.89
   1  -2  15   29.48   29.57
   1  -2  15   13.11   20.94
   1  -2  16  -24.40   32.26
  -1   2 -16    3.16   32.36
   1  -2  16   -2.01   31.68
   1  -2  17  -12.49   24.98
  -1   2 -17   -6.81   24.88
   1  -2  17   -3.98   34.92
   1  -1   1 1351.79   49.34
  -1   1  -1 1377.56   49.11
   1  -1   1 1387.54   43.29
  -1   1  -1 1499.37   43.92
  -1   1  -2  760.76   29.65
   1  -1   2  714.86   39.50
  -1   1  -2  757.10   41.04
   1  -1   2  747.60   35.99
   1  -1   3  159.23   26.49
  -1   1  -3  149.48   26.85
  -1   1  -3  154.33   27.23
   1  -1   3  146.72   28.10
   1  -1   4   17.01   21.17
  -1   1  -4    9.52   21.21
  -1   1  -4   -0.92   21.48
   1  -1   4   16.79   21.60
   1  -1   5  671.66   20.91
   1  -1   5  744.76   26.66
  -1   1  -5  774.97   26.11
  -1   1  -5  742.93   25.63
   1  -1   6  137.89   14.75
   1  -1   6  130.69   15.21
  -1   1  -6  157.37   20.65
  -1   1  -6  151.36   15.10
   1  -1   7    8.65   12.77
   1  -1   7  -18.53   19.30
  -1   1  -7   13.90   19.07
  -1   1  -7    1.45   18.77
   1  -1   8   46.27   19.55
   1  -1   8   52.82   20.30
  -1   1  -8   60.99   19.97
  -1   1  -8   65.52   15.11
   1  -1   9  102.26   21.70
   1  -1   9  101.31   15.81
  -1   1  -9   99.83   22.74
  -1   1  -9  122.97   20.99
   1  -1  10   -2.34   21.45
  -1   1 -10   -9.82   21.98
  -1   1 -10   -7.53   15.85
   1  -1  10   16.81   20.53
   1  -1  11   20.88   22.22
   1  -1  11   -1.39   22.85
  -1   1 -11   22.34   22.69
  -1   1 -11    0.97   22.28
   1  -1  12   52.73   16.94
  -1   1 -12   56.84   24.06
   1  -1  12   47.88   22.98
  -1   1 -12   32.94   16.48
   1  -1  13    5.63   24.53
   1  -1  13   30.24   17.51
  -1   1 -13   38.25   24.28
  -1   1 -13   29.07   25.40
   1  -1  14   -9.82   26.79
  -1   1 -14   28.54   26.84
  -1   1 -14    0.75   26.63
   1  -1  14   22.20   26.01
   1  -1  15   10.43   28.34
   1  -1  15   23.39   29.00
  -1   1 -15    6.60   28.58
   1  -1  16   15.05   22.14
  -1   1 -16    1.78   31.07
   1  -1  16    4.37   30.53
  -1   1 -17   -1.76   23.78
   1  -1  17   16.17   33.36
   1  -1  17   23.02   33.93
  -1   0   0 1586.32   62.01
   1   0   0 1532.01   61.51
   1   0   0 1405.62   60.58
  -1   0   0 1511.90   61.04
   1   0   1   58.35   28.24
  -1   0  -1   48.83   19.21
   1   0   2 2450.23   51.91
  -1   0  -2 2502.24   52.19
   1   0   2 2415.59   65.58
  -1   0  -2 2379.35   66.26
   1   0   3  575.55   26.78
   1   0   3  560.18   36.16
  -1   0  -3  582.97   36.21
  -1   0  -3  592.83   34.50
   1   0   4  870.87   31.41
   1   0   4  909.63   30.89
  -1   0  -4  963.66   31.89
  -1   0  -4  906.22   30.78
   1   0   5  930.39   27.71
  -1   0  -5  946.28   27.87
   1   0   5  904.38   28.11
  -1   0  -5  876.70   23.19
   1   0   6  663.58   24.43
  -1   0  -6  673.57   20.37
   1   0   6  720.36   25.09
  -1   0  -6  723.82   25.01
   1   0   7  859.05   24.62
   1   0   7  815.95   24.76
  -1   0  -7  847.45   24.72
  -1   0  -7  879.53   24.98
   1   0   8   -1.89   19.31
  -1   0  -8   23.70   19.93
  -1   0  -8    7.94   19.18
   1   0   8    3.55   19.56
   1   0   9  348.74   22.15
  -1   0  -9  346.12   16.88
   1   0   9  359.39   22.58
  -1   0  -9  354.91   22.31
   1   0  10  144.86   21.89
  -1   0 -10  155.22   22.42
   1   0  10  171.67   22.34
  -1   0 -10  145.73   16.31
   1   0  11    0.92   21.92
  -1   0 -11   18.82   15.32
  -1   0 -11   12.34   15.34
   1   0  11   -4.04   16.32
   1   0  12    7.12   22.53
   1   0  12   16.71   23.87
  -1   0 -12   -1.68   23.10
  -1   0 -12   -6.99   15.83
   1   0  13    9.94   24.00
   1   0  13  -17.32   24.61
  -1   0 -13   26.25   23.62
  -1   0 -13   18.26   17.45
   1   0  14   -0.92   25.93
   1   0  14   46.66   18.05
  -1   0 -14   12.38   25.06
   1   0  15    4.42   27.70
   1   0  15  -10.66   27.86
  -1   0 -15    6.73   27.87
   1   0  16   25.76   29.47
   1   0  16   25.51   30.57
  -1   0 -16   27.00   30.08
   1   0  17    8.62   23.47
   1   0  17    6.79   32.84
  -1   0 -17    7.57   32.83
  -1   0 -18   22.76   35.85
  -1  -1   0 1743.81   55.21
   1   1   0 1627.42   52.73
   1   1   1  232.76   35.36
  -1  -1  -1  299.25   32.63
   1   1   1  265.98   26.86
  -1  -1  -1  257.75   36.11
   1   1   2  108.39   30.47
   1   1   2   91.82   31.57
   1   1   2  105.75   30.65
  -1  -1  -2  102.12   22.45
  -1  -1  -3  157.76   33.11
   1   1   3  145.85   32.62
   1   1   3  148.85   33.05
  -1  -1  -3  167.37   23.47
  -1  -1  -4  644.32   24.49
   1   1   4  704.51   30.10
   1   1   4  697.33   30.32
  -1  -1  -4  699.14   25.28
  -1  -1  -5  645.43   26.51
   1   1   5  584.62   26.03
  -1  -1  -5  620.97   25.61
   1   1   5  640.50   27.03
   1   1   6  599.38   20.32
  -1  -1  -6  615.51   24.89
   1   1   6  595.45   24.95
  -1  -1  -6  642.67   25.01
   1   1   7  534.11   23.07
  -1  -1  -7  550.41   23.67
   1   1   7  538.34   19.06
  -1  -1  -7  548.51   23.47
   1   1   8  507.34   22.39
   1   1   8  472.72   17.94
  -1  -1  -8  498.35   22.25
  -1  -1  -8  477.05   17.15
  -1  -1  -9  345.44   17.22
  -1  -1  -9  359.13   21.95
   1   1   9  382.70   22.90
   1   1   9  366.36   16.90
   1   1  10  501.79   23.87
   1   1  10  468.18   24.72
  -1  -1 -10  483.09   24.09
  -1  -1 -10  482.83   23.00
   1   1  11  143.16   22.40
  -1  -1 -11  137.79   22.89
  -1  -1 -11  153.96   22.99
   1   1  11  153.41   16.65
   1   1  12  487.80   25.62
   1   1  12  440.26   25.28
  -1  -1 -12  412.58   18.90
   1   1  13  216.41   18.89
   1   1  13  239.96   25.22
  -1  -1 -13  277.57   25.35
   1   1  14  122.83   25.62
   1   1  14   73.80   18.36
  -1  -1 -14   66.39   17.89
   1   1  15   38.45   27.32
  -1  -1 -15   33.98   27.04
   1   1  15   41.95   20.03
   1   1  16   27.26   29.00
   1   1  16   -5.02   20.46
  -1  -1 -16   -2.33   20.12
   1   1  17    5.69   31.84
   1   1  17   -2.98   23.28
  -1  -1 -17   36.88   31.60
   1   1  18   26.69   34.90
   1   1  18   30.63   24.82
  -1  -1 -18   11.88   34.93
  -1  -2   0  928.96   39.37
   1   2   0  982.51   39.06
  -1  -2  -1 2924.19   55.23
   1   2   1 3228.19   61.21
   1   2   2  403.34   34.42
  -1  -2  -2  375.02   34.53
   1   2   3  105.47   30.44
   1   2   3  111.95   28.30
   1   2   4   21.70   16.26
   1   2   4   11.87   23.30
   1   2   5   64.77   16.04
   1   2   5   60.31   15.60
  -1  -2  -5   81.56   20.98
   1   2   6  608.36   20.36
   1   2   6  639.80   25.73
  -1  -2  -6  617.72   24.94
   1   2   7   65.38   19.87
   1   2   7   49.68   14.36
  -1  -2  -7   61.12   14.21
   1   2   8   96.59   14.40
   1   2   8  109.81   19.73
  -1  -2  -8   80.88   14.39
   1   2   9   97.59   20.84
   1   2   9   88.05   14.82
  -1  -2  -9  122.73   20.67
   1   2  10  399.44   23.37
  -1  -2 -10  410.53   23.46
   1   2  10  373.47   18.59
  -1  -2 -11   12.43   15.60
   1   2  11   -9.66   22.09
   1   2  11   -9.78   15.82
   1   2  12   61.67   16.32
   1   2  12   68.74   22.86
  -1  -2 -12   84.07   23.07
   1   2  13  237.88   24.69
   1   2  13  174.85   24.98
  -1  -2 -13  205.67   24.97
   1   2  14   55.84   25.64
   1   2  14   66.13   24.80
  -1  -2 -14   82.08   24.97
   1   2  15   14.13   19.23
   1   2  15   34.46   18.92
  -1  -2 -15   42.75   26.81
   1   2  16   47.75   29.87
   1   2  16   -8.06   28.58
  -1  -2 -16   27.19   19.90
   1   2  17   31.25   31.83
   1   2  17   37.31   32.00
  -1  -2 -17   18.51   31.79
   1   2  18    8.93   35.37
   1   2  18   40.30   24.35
  -1  -2 -18   41.76   24.38
  -1  -3   0 1170.27   35.27
   1   3   0 1224.81   30.20
  -1  -3  -1  114.98   20.98
   1   3   1  137.30   27.67
  -1  -3  -2  155.86   28.37
   1   3   2  167.86   20.57
   1   3   3  428.99   27.79
  -1  -3  -3  455.60   22.66
   1   3   4  -15.81   20.97
   1   3   5   37.20   15.19
   1   3   5   36.20   20.34
   1   3   5   34.15   19.56
   1   3   6  539.99   23.97
   1   3   6  507.81   19.37
   1   3   6  545.22   23.41
   1   3   7    9.21   13.61
   1   3   7   -5.37   19.28
  -1  -3  -7   12.62   19.10
   1   3   8    3.51   13.88
   1   3   8   -8.71   13.86
  -1  -3  -8   -9.22   19.32
   1   3   9    7.08   20.15
   1   3   9   27.25   20.03
  -1  -3  -9   29.35   20.13
   1   3  10   56.23   20.32
   1   3  10   17.24   20.86
  -1  -3 -10   33.80   14.06
   1   3  11  129.01   23.08
   1   3  11  109.65   22.36
  -1  -3 -11  131.01   22.58
   1   3  12    5.95   22.68
   1   3  12   -6.45   22.64
  -1  -3 -12   -0.58   22.64
   1   3  13   17.85   17.53
   1   3  13   36.79   23.10
  -1  -3 -13   33.27   16.66
   1   3  14    7.43   18.05
   1   3  14   36.13   24.79
  -1  -3 -14   36.78   24.35
   1   3  15   24.41   27.14
   1   3  15   29.50   26.90
  -1  -3 -15   25.95   26.13
   1   3  16   27.46   20.52
   1   3  16   -4.69   28.55
  -1  -3 -16  -10.71   28.29
   1   3  17   33.06   31.43
   1   3  17   35.73   31.20
  -1  -3 -17   13.88   31.15
   1   3  18   29.93   33.61
  -1  -3 -18   -8.42   33.69
   1   3  18   18.81   24.36
   1   4   0   58.38   15.08
  -1  -4   0   58.17   21.63
  -1  -4  -1  203.79   17.72
   1   4   1  204.90   23.60
  -1  -4  -2  824.23   24.56
   1   4   2  830.07   28.44
   1   4   3   36.31   20.91
  -1  -4  -3   20.62   21.53
   1   4   4    7.09   19.68
  -1  -4  -4    1.64   20.07
   1   4   5  281.35   21.90
   1   4   6   40.91   14.50
   1   4   6   31.13   19.82
   1   4   7   82.27   20.98
   1   4   7   79.99   19.60
   1   4   7   70.95   19.12
   1   4   8    7.56   14.06
   1   4   8  -16.35   14.39
   1   4   8   -4.10   19.85
   1   4   9   28.97   14.56
   1   4   9   35.75   14.38
   1   4   9   40.95   19.91
   1   4  10   71.53   15.49
   1   4  10   78.11   15.21
   1   4  11    9.91   22.16
   1   4  11   18.97   15.91
   1   4  12    5.40   16.24
   1   4  12    2.77   16.30
   1   4  13   39.23   24.31
   1   4  13   41.55   23.75
   1   4  14    5.66   25.26
   1   4  14   -7.38   24.42
   1   4  15   -9.50   27.14
   1   4  15   -1.99   26.80
   1   4  16    6.51   20.38
   1   4  16   -0.89   28.32
   1   4  17   -0.16   21.62
   1   4  17   12.47   31.56
   1   4  18   -7.48   24.05
   1   4  18   -4.30   23.75
   1   4  18   -0.38   23.89
  -1  -5   0  273.47   22.16
   1   5   0  279.65   22.15
   1   5   1   66.18   14.48
  -1  -5  -1   64.58   14.96
   1   5   2   26.88   20.07
  -1  -5  -2   26.34   13.93
  -1  -5  -3   16.32   19.17
   1   5   3    2.34   19.37
  -1  -5  -4  304.37   22.12
   1   5   4  291.34   17.24
   1   5   5    3.10   19.07
  -1  -5  -5    0.82   13.39
   1   5   6   35.74   13.82
   1   5   6   38.87   14.28
   1   5   7    7.88   18.99
   1   5   7   -1.79   19.37
   1   5   8   -9.50   13.96
   1   5   8    8.70   19.91
   1   5   8    4.19   19.27
   1   5   9   48.07   20.37
   1   5   9   56.33   20.35
   1   5   9   59.00   21.66
   1   5  10   18.85   15.54
   1   5  10    3.74   21.84
   1   5  10   31.06   21.43
   1   5  11   25.45   22.13
   1   5  11    1.90   22.46
   1   5  11   11.23   16.22
   1   5  12   45.91   22.82
   1   5  12   49.04   16.25
   1   5  12   51.81   22.97
   1   5  13   -5.41   24.29
   1   5  13    9.64   17.16
   1   5  13   25.53   23.98
   1   5  14  -16.89   25.17
   1   5  14   33.48   24.61
   1   5  14   -3.86   24.65
   1   5  15    8.99   18.52
   1   5  15   -4.34   19.69
   1   5  15   27.63   26.30
   1   5  16   -7.79   29.17
   1   5  16   23.27   28.78
   1   5  16   18.19   28.40
   1   5  17   34.69   31.64
   1   5  17   26.69   31.24
   1   5  17    7.36   31.50
   1   5  18   -7.72   34.25
   1   5  18  -14.30   34.06
   1   5  18   -6.16   23.92
  -1  -6   0  136.47   21.05
   1   6   0   95.32   20.58
   1   6   1   44.11   20.10
  -1  -6  -1   49.82   19.60
   1   6   2   99.56   14.48
  -1  -6  -2   70.65   20.47
   1   6   3  138.07   14.54
  -1  -6  -3  132.31   14.86
   1   6   4    8.98   19.45
  -1  -6  -4   14.36   19.02
   1   6   5  176.92   14.99
  -1  -6  -5  133.48   20.98
  -1  -6  -6  295.32   16.22
   1   6   6  285.10   20.93
   1   6   7   93.53   20.29
   1   6   7   79.94   20.48
   1   6   8  151.25   21.27
   1   6   8  143.67   15.40
   1   6   9   -8.77   21.10
   1   6   9   -4.37   20.55
   1   6   9   -3.31   19.59
   1   6  10   16.02   21.35
   1   6  10   -0.39   15.61
   1   6  10   12.76   20.69
   1   6  11  108.41   23.41
   1   6  11   50.88   22.79
   1   6  11   62.99   22.60
   1   6  12  139.83   23.83
   1   6  12  111.05   17.11
   1   6  12  121.54   23.66
   1   6  13   -6.28   17.74
   1   6  13   -0.26   23.90
   1   6  13    8.84   23.40
   1   6  14   32.95   24.71
   1   6  14    6.57   25.69
   1   6  14   25.76   17.76
   1   6  15    0.74   26.68
   1   6  15  -16.04   27.55
   1   6  15   -4.10   26.94
   1   6  16   25.39   29.41
   1   6  16    5.31   20.73
   1   6  16  -14.52   28.24
   1   6  17    9.19   31.82
   1   6  17    7.96   31.46
   1   6  17   18.16   31.32
   1   6  18   19.02   34.70
   1   6  18    4.03   24.03
   1   6  18   15.41   33.99
  -1  -7   0  591.51   18.61
   1   7   0  580.52   18.82
   1   7   1  898.94   24.88
  -1  -7  -1  767.16   19.77
   1   7   2 1175.31   22.80
  -1  -7  -2 1179.07   27.17
  -1  -7  -3  553.29   23.81
   1   7   3  532.94   24.19
  -1  -7  -4  637.50   23.45
   1   7   4  651.86   18.88
  -1  -7  -5  247.10   21.19
   1   7   5  241.94   15.94
  -1  -7  -6  137.36   20.62
   1   7   6  123.47   14.95
   1   7   7  178.11   15.58
  -1  -7  -7  179.94   20.93
   1   7   8  350.15   22.53
   1   7   8  373.83   21.62
   1   7   9   62.33   21.20
   1   7   9   55.67   14.89
   1   7  10    9.17   21.77
   1   7  10    6.75   15.94
   1   7  10   -2.92   15.96
   1   7  11   73.75   23.28
   1   7  11   56.27   22.95
   1   7  11   55.04   16.21
   1   7  12  172.53   18.42
   1   7  12  134.97   17.50
   1   7  12  150.55   24.56
   1   7  13   12.55   24.54
   1   7  13   18.81   18.20
   1   7  13   50.15   16.95
   1   7  14   22.54   26.31
   1   7  14   27.34   18.78
   1   7  14   34.77   25.78
   1   7  15   18.03   20.05
   1   7  15    3.37   27.98
   1   7  15   13.72   19.99
   1   7  16   53.25   30.15
   1   7  16   55.00   29.74
   1   7  16    4.17   29.72
   1   7  17   83.02   31.75
   1   7  17   33.73   32.21
   1   7  17   32.65   31.98
   1   7  18   16.62   24.64
   1   7  18   27.58   24.93
   1   7  18   24.19   24.28
   1   8   0  774.70   23.42
  -1  -8   0  749.80   23.73
   1   8   1   97.68   14.65
  -1  -8  -1  111.93   20.46
   1   8   2 1262.16   26.49
  -1  -8  -2 1344.54   22.51
  -1  -8  -3  533.72   17.63
   1   8   3  519.95   17.92
   1   8   4  149.73   20.39
  -1  -8  -4  133.03   14.88
  -1  -8  -5  454.04   22.26
   1   8   5  428.67   22.24
   1   8   6  661.57   24.09
  -1  -8  -6  669.02   23.75
  -1  -8  -7  513.25   17.94
   1   8   7  505.03   17.94
   1   8   8  422.21   24.50
   1   8   9   79.64   16.08
   1   8   9   87.16   16.61
   1   8  10    7.40   22.56
   1   8  10   36.12   21.39
   1   8  11  232.41   24.60
   1   8  11  216.37   24.14
   1   8  11  221.85   23.90
   1   8  12  111.06   25.52
   1   8  12  114.53   25.10
   1   8  12  126.89   25.01
   1   8  13   75.92   26.18
   1   8  13   66.37   25.70
   1   8  13   50.27   18.89
   1   8  14   45.53   18.93
   1   8  14   59.04   26.50
   1   8  14   52.36   19.47
   1   8  15   43.64   28.31
   1   8  15   16.11   28.61
   1   8  15   45.78   19.82
   1   8  16   -0.38   30.69
   1   8  16  -12.03   22.16
   1   8  16   36.97   29.90
   1   8  17    9.26   32.89
   1   8  17   31.72   23.25
   1   8  17    4.88   32.68
   1   8  18   26.38   35.52
   1   8  18   11.93   25.48
   1   8  18  -35.51   36.15
  -1  -9   0  264.48   16.31
   1   9   0  272.50   16.19
   1   9   1   37.86   14.89
  -1  -9  -1   46.21   14.68
   1   9   2  294.53   16.33
  -1  -9  -2  292.77   16.16
  -1  -9  -3  331.60   16.59
   1   9   3  318.42   16.37
   1   9   4   76.12   20.25
  -1  -9  -4   69.80   21.12
  -1  -9  -5  119.67   20.94
   1   9   5   95.31   14.96
  -1  -9  -6  175.98   15.58
   1   9   6  166.32   21.37
  -1  -9  -7  277.04   17.16
   1   9   7  311.25   17.37
  -1  -9  -8  441.50   18.88
   1   9   8  461.84   18.73
   1   9   9  115.55   22.74
   1   9   9  102.54   22.25
   1   9  10   -2.04   23.89
   1   9  10   23.74   16.76
   1   9  11  141.59   24.63
   1   9  11  180.27   18.43
   1   9  11  187.59   18.12
   1   9  12  129.05   25.46
   1   9  12  104.25   24.83
   1   9  12  144.62   18.80
   1   9  13   94.26   25.95
   1   9  13   47.71   26.20
   1   9  13   83.12   26.82
   1   9  14    1.75   20.20
   1   9  14   35.70   27.21
   1   9  14  -17.23   27.23
   1   9  15   67.70   29.46
   1   9  15   42.81   29.18
   1   9  15   34.98   29.62
   1   9  16  -11.06   31.16
   1   9  16    9.69   31.53
   1   9  16   -0.98   22.26
   1   9  17   38.67   34.03
   1   9  17  -10.69   23.74
   1   9  17   -4.93   23.63
   1  10   0    6.34   15.09
  -1 -10   0    2.55   15.03
   1  10   1   19.06   21.60
  -1 -10  -1    7.89   14.77
   1  10   2   32.08   21.27
  -1 -10  -2   28.63   14.68
  -1 -10  -3   88.08   21.49
   1  10   3   55.34   15.43
  -1 -10  -4   -2.23   15.00
   1  10   4   -6.21   20.95
   1  10   5  187.32   22.42
  -1 -10  -5  179.63   22.07
  -1 -10  -6   45.12   21.45
   1  10   6   16.74   15.79
  -1 -10  -7    3.74   15.09
   1  10   7   19.58   22.14
  -1 -10  -8    6.13   22.17
   1  10   8   17.37   22.61
   1  10   9   52.63   17.17
   1  10  10   38.53   17.77
   1  10  10    6.95   16.53
   1  10  11  -14.81   24.34
   1  10  11   -4.57   17.60
   1  10  12   46.94   18.54
   1  10  12   39.88   25.91
   1  10  12   28.52   18.18
   1  10  13   -5.56   20.17
   1  10  13   13.87   27.43
   1  10  13  -19.13   27.35
   1  10  14    4.33   20.17
   1  10  14    8.58   28.78
   1  10  14   12.22   28.19
   1  10  15  -10.74   21.22
   1  10  15  -18.21   30.78
   1  10  15    6.37   30.08
   1  10  16  -12.16   33.48
   1  10  16   26.54   32.08
   1  10  16   31.58   32.22
   1  10  17  -14.59   35.49
   1  10  17   12.75   24.81
   1  10  17   40.82   34.69
   1  11   0   11.80   22.69
  -1 -11   0    5.09   22.38
   1  11   1   45.68   22.29
  -1 -11  -1   64.77   22.57
   1  11   2   18.70   22.07
  -1 -11  -2   -2.93   15.64
  -1 -11  -3   -1.62   15.22
   1  11   3    8.83   22.31
  -1 -11  -4  132.66   15.91
   1  11   4  134.43   16.67
   1  11   5   14.06   22.24
  -1 -11  -5   -7.34   15.75
   1  11   6   18.70   16.11
  -1 -11  -6   16.67   22.37
  -1 -11  -7   58.51   23.38
   1  11   7   58.70   16.41
  -1 -11  -8   73.35   16.89
   1  11   8   65.55   17.05
  -1 -11  -9   22.01   17.06
   1  11   9   29.55   24.32
   1  11  10  -18.17   25.19
   1  11  10   20.45   18.05
   1  11  11    7.83   18.34
   1  11  11  -23.65   25.83
   1  11  12   21.55   19.36
   1  11  12    1.34   27.35
   1  11  13   -1.05   28.13
   1  11  13   13.89   19.46
   1  11  13   16.17   27.86
   1  11  14   38.96   29.72
   1  11  14   -7.37   20.84
   1  11  14   14.67   29.88
   1  11  15   27.87   31.43
   1  11  15  -12.05   31.53
   1  11  15    9.10   22.67
   1  11  16   -0.45   23.69
   1  11  16    5.18   24.35
   1  11  16  -13.35   33.78
   1  12   0    6.70   23.70
  -1 -12   0   -5.56   24.52
  -1 -12  -1   63.09   16.73
   1  12   1   42.97   23.68
  -1 -12  -2    8.35   22.85
   1  12   2   17.05   23.07
  -1 -12  -3   18.92   22.92
   1  12   3   -0.99   22.73
   1  12   4   13.34   16.61
  -1 -12  -4   -5.35   23.24
   1  12   5   16.37   23.67
  -1 -12  -5   -6.06   16.33
   1  12   6   43.37   23.81
  -1 -12  -6  -17.66   16.89
   1  12   7   58.67   24.58
  -1 -12  -7   71.26   24.13
  -1 -12  -8   15.34   24.07
   1  12   8  -11.58   18.38
  -1 -12  -9   -9.08   25.89
   1  12   9    7.39   17.90
   1  12  10   15.90   19.04
   1  12  10    7.67   18.03
   1  12  11   22.54   27.25
   1  12  11   44.66   27.86
   1  12  12   88.28   20.04
   1  12  12   63.04   20.77
   1  12  13   15.28   20.44
   1  12  13   19.98   20.79
   1  12  13   23.93   28.69
   1  12  14   39.71   30.74
   1  12  14  -13.29   32.69
   1  12  14   40.09   30.94
   1  12  15    9.42   33.04
   1  12  15   22.92   23.74
   1  12  15   15.57   33.17
   1  12  16   -2.42   25.42
   1  12  16   -7.32   24.80
   1  12  16  -25.26   34.88
  -1 -13   0  109.09   25.94
   1  13   0  101.05   26.01
   1  13   0  111.30   18.95
  -1 -13  -1  129.28   17.98
   1  13   1  119.91   17.90
  -1 -13  -2  150.03   25.55
   1  13   2  138.16   17.95
  -1 -13  -3   20.89   24.45
   1  13   3   11.42   25.12
   1  13   4   13.06   25.09
  -1 -13  -4    6.50   18.67
   1  13   5   23.05   24.49
  -1 -13  -5   28.74   17.44
   1  13   6   45.59   17.67
  -1 -13  -6   82.87   25.46
   1  13   7   23.65   25.35
  -1 -13  -7    3.28   18.17
  -1 -13  -8    5.27   26.39
   1  13   8   11.39   18.77
  -1 -13  -9   86.29   27.29
   1  13   9   39.51   19.17
   1  13  10   28.74   19.44
   1  13  11   15.16   20.93
   1  13  11  -14.84   27.57
   1  13  12   31.39   29.96
   1  13  12   15.57   21.41
   1  13  13   73.46   31.70
   1  13  13   70.94   22.94
   1  13  14   23.84   24.03
   1  13  14   -1.19   33.06
   1  13  14   37.63   32.77
   1  13  15   54.83   24.72
   1  13  15   73.85   25.18
   1  13  15   14.30   35.13
  -1 -14   0  127.87   28.73
   1  14   0  129.62   27.98
   1  14   0  150.78   20.70
  -1 -14  -1   44.25   26.53
   1  14   1   39.34   18.32
  -1 -14  -2  135.39   19.05
   1  14   2  130.79   20.04
  -1 -14  -3   49.75   20.10
   1  14   3   58.38   18.87
   1  14   4   24.98   26.66
  -1 -14  -4   -9.06   26.83
   1  14   5  141.47   27.43
  -1 -14  -5  143.94   27.71
   1  14   6   94.12   19.38
  -1 -14  -6   87.27   28.30
   1  14   7   92.66   27.95
  -1 -14  -7  110.78   19.33
  -1 -14  -8   60.36   20.11
   1  14   8   97.46   28.70
  -1 -14  -9   90.12   28.87
   1  14   9   71.65   29.61
   1  14  10   66.92   30.23
   1  14  11   42.61   31.09
   1  14  11   57.94   30.94
   1  14  12    4.53   22.56
   1  14  12   10.16   22.74
   1  14  13    3.75   24.18
   1  14  13   -7.75   23.31
   1  14  14  -13.20   35.53
   1  14  14   10.19   24.71
   1  14  14  -17.92   34.99
  -1 -15   0   84.85   30.27
   1  15   0   67.44   30.58
   1  15   0   35.67   30.71
   1  15   1   86.87   29.06
  -1 -15  -1   64.92   30.70
   1  15   1   72.02   30.66
  -1 -15  -2   41.93   30.29
   1  15   2   22.87   19.99
  -1 -15  -3   67.89   20.78
   1  15   3   64.12   28.94
   1  15   4   19.82   28.28
  -1 -15  -4   48.31   28.34
   1  15   5   87.18   29.59
  -1 -15  -5  164.52   29.57
   1  15   6   74.25   20.49
  -1 -15  -6   59.64   21.08
   1  15   7    7.13   29.92
  -1 -15  -7   30.12   21.29
  -1 -15  -8    7.22   20.95
   1  15   8   24.89   30.25
   1  15   9    9.19   22.65
  -1 -15  -9   32.16   22.95
   1  15  10   24.91   31.86
  -1 -15 -10   30.41   22.77
   1  15  11   12.29   22.75
   1  15  11   10.27   23.37
   1  15  12   25.07   24.40
   1  15  12   64.92   33.92
   1  15  13  -35.60   35.83
   1  15  13   16.50   35.26
  -1 -16   0  -21.42   33.90
   1  16   0   -4.54   23.85
   1  16   0  -20.73   33.85
  -1 -16  -1   12.26   33.71
   1  16   1   16.86   33.50
   1  16   1   44.32   31.98
  -1 -16  -2   -1.15   33.18
   1  16   2   27.09   22.84
   1  16   2   18.37   23.12
  -1 -16  -3   -2.38   31.92
   1  16   3   22.20   32.22
   1  16   4    2.50   32.36
  -1 -16  -4   29.51   32.56
   1  16   5   25.34   21.97
  -1 -16  -5  -14.06   23.06
  -1 -16  -6   13.20   31.95
   1  16   6   36.21   22.73
   1  16   7   13.31   23.05
  -1 -16  -7   15.58   32.86
   1  16   8    8.36   23.53
  -1 -16  -8  -14.01   22.94
   1  16   9  -19.36   32.93
  -1 -16  -9   15.62   32.83
  -1 -16 -10    9.20   34.08
   1  16  10   25.61   34.08
   1  16  11   -0.65   35.71
   1  16  11    0.64   35.63
  -1 -17  -2   30.99   25.02
   1  17   2    1.25   24.81
   1  17   2   22.97   35.72
   1  17   3   10.56   24.29
  -1 -17  -3   -7.73   25.16
   1  17   4    8.29   34.50
  -1 -17  -4    6.36   24.57
  -1 -17  -5    3.77   24.81
   1  17   5    9.18   34.29
  -1 -17  -6   13.46   35.15
   1  17   6    1.44   33.92
   1  17   7   29.23   34.31
  -1 -17  -7   15.66   34.90
  -2  16  -1  -11.77   35.57
   2 -16   1    2.93   35.24
  -2  16  -1   14.70   24.84
   2 -15   1   24.52   23.26
  -2  15  -1   32.44   32.36
  -2  15  -1   25.90   32.36
  -2  15  -2   -1.58   33.33
  -2  15  -2   16.27   33.09
   2 -15   2   -8.40   33.41
  -2  15  -3   48.77   33.99
   2 -15   3   23.87   23.18
  -2  15  -3   53.45   33.78
   2 -15   4   12.07   36.28
  -2  15  -4   15.66   25.62
  -2  15  -4  -15.09   24.71
   2 -14   1   24.23   29.63
  -2  14  -1   15.16   30.09
  -2  14  -1   22.59   20.02
   2 -14   2   37.16   30.04
  -2  14  -2   34.24   29.85
  -2  14  -2   11.90   29.56
   2 -14   3   17.76   21.87
  -2  14  -3   35.97   32.05
  -2  14  -3   22.25   22.04
   2 -14   4   14.95   32.51
  -2  14  -4   61.64   32.48
  -2  14  -4    7.19   22.35
   2 -14   5   10.13   34.03
  -2  14  -5    9.01   34.29
  -2  14  -5   48.97   33.47
  -2  14  -6   10.48   34.75
  -2  14  -6  -25.78   25.42
   2 -14   6  -21.77   35.64
  -2  13  -1  101.43   28.09
   2 -13   1  102.31   28.01
  -2  13  -1  109.42   27.38
   2 -13   2   22.28   27.51
  -2  13  -2   18.04   20.10
  -2  13  -2   29.86   19.84
   2 -13   3   38.65   27.95
  -2  13  -3   38.10   28.93
  -2  13  -3   -5.52   19.31
  -2  13  -4   12.03   29.95
   2 -13   4    6.70   21.31
  -2  13  -4    4.04   20.87
  -2  13  -5   -5.02   30.32
  -2  13  -5   12.10   21.73
   2 -13   5    4.04   30.57
  -2  13  -6   19.63   22.48
   2 -13   6    0.89   32.40
  -2  13  -6   14.68   22.72
  -2  13  -7   12.43   23.68
  -2  13  -7    8.67   23.51
   2 -13   7    7.43   23.57
  -2  13  -8  -19.06   35.82
  -2  13  -8    3.52   25.87
   2 -13   8   -6.64   35.78
   2 -12   1   37.55   24.77
  -2  12  -1    6.37   25.44
  -2  12  -1   12.54   18.72
   2 -12   2   -5.61   18.46
  -2  12  -2    6.94   26.32
  -2  12  -2    7.50   17.95
   2 -12   3   30.15   25.70
  -2  12  -3  -14.32   19.70
  -2  12  -3   -4.20   18.69
   2 -12   4    8.46   28.05
  -2  12  -4   19.54   27.88
  -2  12  -4   26.07   27.34
  -2  12  -5   16.19   28.21
   2 -12   5   33.68   28.49
  -2  12  -5   26.57   20.40
   2 -12   6  -12.64   20.58
  -2  12  -6   37.59   29.63
  -2  12  -6   -9.61   29.08
  -2  12  -7   17.23   30.84
  -2  12  -7    9.31   22.03
   2 -12   7   15.38   21.96
  -2  12  -8   28.66   33.14
  -2  12  -8    2.96   22.66
   2 -12   8   12.63   32.63
   2 -12   9   13.35   25.00
  -2  12  -9    6.62   34.70
  -2  12  -9   -7.15   34.20
   2 -11   1  171.48   18.27
  -2  11  -1  162.27   25.51
  -2  11  -1  174.49   17.45
   2 -11   2   67.17   17.01
  -2  11  -2   51.97   24.21
  -2  11  -2   57.20   17.40
   2 -11   3  100.60   24.55
  -2  11  -3  121.28   25.57
  -2  11  -3  115.14   24.97
  -2  11  -4   40.57   25.58
   2 -11   4   19.68   25.66
  -2  11  -4   17.29   25.74
  -2  11  -5   55.23   18.11
  -2  11  -5   52.88   19.21
   2 -11   5   95.84   26.61
   2 -11   6   -4.03   27.27
  -2  11  -6   22.71   27.12
  -2  11  -6   31.30   27.18
  -2  11  -7   39.82   19.65
   2 -11   7   43.18   19.77
  -2  11  -7   47.76   28.64
  -2  11  -8    9.48   21.65
   2 -11   8   44.42   30.02
  -2  11  -8   35.73   29.79
  -2  11  -9  -27.09   31.96
   2 -11   9  -20.78   31.81
  -2  11  -9   19.67   31.95
  -2  11 -10   19.73   34.05
  -2  11 -10   10.67   34.30
   2 -11  10   44.76   34.61
   2 -10   1  631.90   25.93
  -2  10  -1  633.75   25.21
  -2  10  -1  587.38   18.83
  -2  10  -2  138.03   17.56
   2 -10   2  157.56   23.54
  -2  10  -2  166.53   23.63
  -2  10  -3  311.10   18.37
  -2  10  -3  320.34   24.71
   2 -10   3  342.91   24.40
  -2  10  -4  438.46   26.03
  -2  10  -4  370.23   25.66
   2 -10   4  367.68   19.00
   2 -10   5   48.54   17.45
  -2  10  -5   93.30   24.56
  -2  10  -5   61.17   17.19
   2 -10   6   98.49   26.36
  -2  10  -6   98.33   26.59
  -2  10  -6   71.89   25.54
   2 -10   7  130.28   20.38
  -2  10  -7  103.97   19.77
  -2  10  -7  123.43   28.33
  -2  10  -8   87.75   28.73
   2 -10   8   88.42   20.39
  -2  10  -8   69.18   27.86
  -2  10  -9   52.41   20.36
  -2  10  -9   48.21   21.35
   2 -10   9   71.53   30.02
  -2  10 -10    9.76   31.42
   2 -10  10   38.50   22.56
  -2  10 -10   34.14   22.04
   2 -10  11   45.90   23.85
  -2  10 -11   24.81   33.81
  -2  10 -11   13.63   23.52
  -2  10 -12   32.28   36.43
  -2   9  -1  264.09   22.46
   2  -9   1  263.17   22.58
  -2   9  -1  320.92   22.54
  -2   9  -2  209.57   22.75
   2  -9   2  206.11   22.22
  -2   9  -2  173.17   16.31
  -2   9  -3   23.81   21.55
  -2   9  -3   18.26   22.46
   2  -9   3   18.00   21.90
  -2   9  -4  496.89   19.12
  -2   9  -4  525.55   24.94
   2  -9   4  509.62   24.90
   2  -9   5   71.35   16.51
  -2   9  -5  102.71   23.45
  -2   9  -5   77.24   23.75
  -2   9  -6  384.05   18.69
   2  -9   6  373.05   26.15
  -2   9  -6  395.02   25.47
  -2   9  -7  163.14   25.41
  -2   9  -7  145.35   25.19
   2  -9   7  131.18   25.60
  -2   9  -8   59.31   26.71
   2  -9   8   28.48   26.49
  -2   9  -8   51.95   26.51
   2  -9   9    2.74   19.53
  -2   9  -9   10.97   27.59
  -2   9  -9   23.38   28.07
  -2   9 -10   37.72   29.16
   2  -9  10   52.93   28.58
  -2   9 -10    7.93   20.54
  -2   9 -11   71.91   31.41
   2  -9  11   65.02   32.32
  -2   9 -11   80.98   22.54
  -2   9 -12   32.99   34.30
   2  -9  12   21.86   33.44
  -2   9 -12    4.19   33.18
  -2   8  -1   32.15   19.47
   2  -8   1   14.46   20.32
  -2   8  -1    5.84   20.53
  -2   8  -2    8.87   14.26
   2  -8   2   21.68   14.41
  -2   8  -2   16.54   20.97
  -2   8  -3   37.70   22.78
  -2   8  -3   48.13   14.82
   2  -8   3   37.17   15.04
   2  -8   4  153.79   16.10
  -2   8  -4  172.91   22.27
  -2   8  -4  165.57   16.50
   2  -8   5   15.77   15.73
  -2   8  -5   17.50   22.58
  -2   8  -5   10.19   15.56
   2  -8   6   37.31   16.26
  -2   8  -6   16.32   16.74
  -2   8  -6   54.35   16.47
  -2   8  -7  271.53   25.17
  -2   8  -7  305.95   25.50
   2  -8   7  312.67   25.65
  -2   8  -8   67.78   24.33
  -2   8  -8   56.88   17.53
   2  -8   8   61.57   17.57
  -2   8  -9   54.49   18.77
  -2   8  -9   66.08   25.93
   2  -8   9   66.69   18.38
  -2   8 -10  114.18   28.05
  -2   8 -10  123.34   19.57
   2  -8  10  116.48   27.79
  -2   8 -11   15.32   28.97
  -2   8 -11    6.61   21.29
   2  -8  11   20.11   29.09
  -2   8 -12   33.28   22.47
  -2   8 -12   33.89   22.81
   2  -8  12   43.43   22.74
  -2   8 -13    5.56   33.76
  -2   8 -13   20.67   32.96
   2  -8  13   44.75   33.04
  -2   7  -1   31.40   14.10
  -2   7  -1    5.74   19.97
   2  -7   1   22.88   20.18
  -2   7  -2  133.38   14.87
  -2   7  -2  111.23   20.11
   2  -7   2  148.69   20.34
   2  -7   3  239.40   15.99
  -2   7  -3  214.06   15.51
  -2   7  -3  227.08   21.41
   2  -7   4  117.86   15.10
  -2   7  -4  116.60   21.36
  -2   7  -4  109.36   15.24
  -2   7  -5   12.24   14.42
   2  -7   5    6.31   21.88
  -2   7  -5  -10.26   14.58
  -2   7  -6  134.19   22.99
   2  -7   6  132.84   23.42
  -2   7  -6   92.20   16.79
  -2   7  -7   10.12   22.52
  -2   7  -7   37.52   23.03
   2  -7   7    4.02   22.73
  -2   7  -8  100.05   17.18
   2  -7   8  113.73   17.39
  -2   7  -8  118.08   24.22
  -2   7  -9   98.22   24.68
  -2   7  -9  106.29   25.08
   2  -7   9   71.78   18.12
  -2   7 -10   -1.34   17.53
  -2   7 -10    1.89   25.67
   2  -7  10   -5.25   25.21
   2  -7  10   -0.05   17.71
  -2   7 -11   21.14   26.78
  -2   7 -11    0.47   27.12
   2  -7  11  -19.76   27.29
   2  -7  11   -1.17   27.23
  -2   7 -12   36.65   29.24
  -2   7 -12   30.99   30.11
   2  -7  12   44.72   21.10
   2  -7  12   22.01   29.22
  -2   7 -13    1.78   31.76
  -2   7 -13   10.05   32.09
   2  -7  13   -5.53   31.33
   2  -7  13   10.56   31.49
  -2   7 -14   -4.27   33.43
  -2   7 -14   34.35   24.78
   2  -7  14   17.80   34.41
  -2   6  -1  297.24   16.12
   2  -6   1  327.81   16.38
  -2   6  -1  331.64   22.33
  -2   6  -2  189.26   20.33
  -2   6  -2  179.13   20.98
   2  -6   2  196.86   20.60
   2  -6   3   12.75   19.63
  -2   6  -3   27.91   19.50
  -2   6  -3   27.99   20.08
   2  -6   4   -4.72   14.09
  -2   6  -4    4.49   14.03
  -2   6  -4   13.17   19.70
   2  -6   5   27.33   14.93
  -2   6  -5   18.74   14.81
  -2   6  -5   13.68   14.45
  -2   6  -6    2.89   21.27
  -2   6  -6   20.17   21.96
   2  -6   6   10.50   21.80
   2  -6   6    6.60   21.04
  -2   6  -7  110.48   22.26
  -2   6  -7   92.37   16.34
   2  -6   7   78.61   16.30
   2  -6   7   76.27   22.61
  -2   6  -8   13.11   22.57
  -2   6  -8   24.83   22.83
   2  -6   8   -5.07   22.64
   2  -6   8   29.73   22.23
  -2   6  -9   13.75   16.47
  -2   6  -9   29.51   23.75
   2  -6   9   -0.94   23.31
   2  -6   9   26.34   22.81
  -2   6 -10   20.81   23.99
  -2   6 -10   -9.98   24.74
   2  -6  10   -5.00   23.79
   2  -6  10  -10.19   24.58
  -2   6 -11   -8.83   25.82
  -2   6 -11  -15.75   26.62
   2  -6  11    4.75   25.96
   2  -6  11   -6.93   25.41
  -2   6 -12   32.74   27.90
  -2   6 -12   24.04   27.92
   2  -6  12   -0.06   27.37
   2  -6  12  -23.60   27.90
  -2   6 -13    5.05   30.04
  -2   6 -13    3.95   29.86
   2  -6  13   15.83   29.79
   2  -6  13  -20.81   29.43
   2  -6  14   -6.03   32.76
  -2   6 -14    3.84   32.83
  -2   6 -14   32.53   31.88
   2  -6  14  -14.24   32.04
  -2   6 -15   18.75   35.02
   2  -6  15   32.03   35.33
  -2   6 -15   12.22   25.27
   2  -6  15   51.03   35.47
  -2   5  -1  306.50   21.14
   2  -5   1  286.06   21.53
  -2   5  -1  285.60   21.92
  -2   5  -2  450.13   21.70
  -2   5  -2  475.90   17.73
   2  -5   2  471.16   21.99
   2  -5   3   38.66   18.79
  -2   5  -3   22.30   18.49
  -2   5  -3   35.92   20.47
  -2   5  -4  174.11   21.33
   2  -5   4  211.24   20.97
   2  -5   4  184.47   21.10
  -2   5  -4  165.56   20.76
  -2   5  -5  359.14   21.69
  -2   5  -5  312.32   17.37
   2  -5   5  309.59   16.28
   2  -5   5  350.18   21.47
  -2   5  -6  344.19   16.51
   2  -5   6  369.69   22.93
  -2   5  -6  353.86   22.33
   2  -5   6  332.35   16.39
  -2   5  -7  313.37   17.25
  -2   5  -7  267.96   22.91
   2  -5   7  307.74   23.31
   2  -5   7  273.72   16.81
  -2   5  -8   40.76   16.64
  -2   5  -8   24.27   15.93
   2  -5   8   -4.16   15.74
   2  -5   8   11.21   21.97
  -2   5  -9   11.76   22.48
   2  -5   9   18.77   22.19
  -2   5  -9   14.26   15.86
   2  -5   9   15.25   16.15
  -2   5 -10   33.60   17.08
   2  -5  10    4.04   23.69
  -2   5 -10   43.96   24.09
   2  -5  10   43.00   23.22
  -2   5 -11   41.72   17.46
  -2   5 -11   67.07   25.14
   2  -5  11   54.65   24.68
   2  -5  11   51.17   17.92
  -2   5 -12   23.60   18.96
  -2   5 -12   12.29   18.43
   2  -5  12  -35.87   27.24
   2  -5  12   27.40   26.84
  -2   5 -13   24.78   20.02
  -2   5 -13    6.51   28.86
   2  -5  13   23.61   19.96
   2  -5  13   26.01   28.25
  -2   5 -14   23.83   30.34
  -2   5 -14  -12.63   21.50
   2  -5  14   36.94   30.41
   2  -5  14   29.37   29.89
  -2   5 -15   24.73   33.10
  -2   5 -15    4.27   33.03
   2  -5  15   -0.16   33.31
   2  -5  15    7.00   33.41
  -2   5 -16    3.05   37.01
   2  -5  16    3.57   25.67
   2  -5  16   -5.83   35.82
  -2   4  -1  778.58   25.72
   2  -4   1  786.90   25.98
  -2   4  -1  756.13   20.77
  -2   4  -2  421.03   22.88
  -2   4  -2  420.85   23.15
   2  -4   2  429.37   23.34
   2  -4   3 1770.63   31.48
  -2   4  -3 1680.25   31.01
   2  -4   3 1639.30   29.56
  -2   4  -3 1780.77   30.20
   2  -4   4  353.29   21.93
   2  -4   4  349.98   22.41
  -2   4  -4  390.99   21.51
  -2   4  -4  378.78   17.56
   2  -4   5  503.49   22.51
  -2   4  -5  489.09   17.86
   2  -4   5  499.19   17.66
  -2   4  -5  495.21   18.18
   2  -4   6  488.87   22.45
  -2   4  -6  480.94   22.57
  -2   4  -6  461.61   18.18
   2  -4   6  489.25   23.60
  -2   4  -7  280.25   21.48
  -2   4  -7  309.24   22.71
   2  -4   7  272.31   17.43
   2  -4   7  319.88   22.04
  -2   4  -8  210.30   22.22
   2  -4   8  177.11   22.39
  -2   4  -8  216.82   22.31
   2  -4   8  184.16   21.98
  -2   4  -9   66.53   16.49
  -2   4  -9   89.35   22.90
   2  -4   9   81.20   22.79
   2  -4   9   52.74   22.51
  -2   4 -10  235.26   17.91
  -2   4 -10  245.08   23.89
   2  -4  10  223.42   23.30
   2  -4  10  254.06   23.57
  -2   4 -11  193.19   24.71
  -2   4 -11  185.78   24.44
   2  -4  11  158.55   24.84
   2  -4  11  156.36   24.38
  -2   4 -12  126.46   18.75
  -2   4 -12  146.01   18.70
   2  -4  12  112.21   26.12
   2  -4  12  140.08   25.87
  -2   4 -13   41.10   27.51
  -2   4 -13   46.62   27.50
   2  -4  13   60.42   27.77
   2  -4  13   50.91   27.31
   2  -4  14   18.27   20.93
  -2   4 -14   43.99   28.92
   2  -4  14   46.08   29.40
  -2   4 -14   45.36   29.34
  -2   4 -15   41.55   21.87
  -2   4 -15   43.70   32.16
   2  -4  15   25.09   22.01
   2  -4  15   55.61   21.88
  -2   4 -16   11.55   35.24
  -2   4 -16   21.95   34.08
   2  -4  16   34.65   34.90
   2  -4  16   45.61   33.96
  -2   3  -1 2561.37   40.01
   2  -3   1 2572.43   40.75
  -2   3  -1 2527.11   34.37
  -2   3  -2  115.88   20.73
   2  -3   2   96.17   15.01
  -2   3  -2  122.56   21.06
   2  -3   2  111.78   21.31
   2  -3   3  723.18   26.35
  -2   3  -3  773.69   26.53
   2  -3   3  785.17   25.30
  -2   3  -3  734.49   20.66
   2  -3   4   28.05   20.08
  -2   3  -4   17.61   19.91
   2  -3   4    4.05   13.79
  -2   3  -4  -15.66   20.18
  -2   3  -5   52.71   19.50
   2  -3   5   52.70   19.42
   2  -3   5   53.00   20.02
  -2   3  -5   41.18   20.81
  -2   3  -6  360.89   21.86
  -2   3  -6  378.67   16.95
   2  -3   6  325.87   16.90
   2  -3   6  359.09   16.38
  -2   3  -7  766.76   18.92
   2  -3   7  771.34   24.58
  -2   3  -7  698.98   20.10
   2  -3   7  773.04   23.83
  -2   3  -8  570.21   24.61
  -2   3  -8  571.58   24.68
   2  -3   8  536.02   24.68
   2  -3   8  503.31   23.10
  -2   3  -9  194.08   22.51
   2  -3   9  168.53   15.63
   2  -3   9  192.84   22.61
  -2   3  -9  167.63   17.31
  -2   3 -10   95.75   16.50
   2  -3  10   74.12   16.23
  -2   3 -10   77.92   23.09
   2  -3  10   67.12   16.21
  -2   3 -11   52.19   24.21
  -2   3 -11   94.74   24.12
   2  -3  11   87.16   23.78
   2  -3  11   92.79   22.70
  -2   3 -12  167.00   26.04
  -2   3 -12  148.79   25.63
   2  -3  12  158.26   25.53
   2  -3  12  123.72   25.51
  -2   3 -13  107.25   27.28
  -2   3 -13  126.37   26.13
   2  -3  13   95.92   26.55
   2  -3  13   81.60   26.45
  -2   3 -14   30.26   28.25
  -2   3 -14   37.26   28.03
   2  -3  14   29.64   19.83
   2  -3  14   30.24   27.85
  -2   3 -15  -12.58   30.07
  -2   3 -15   12.76   30.17
   2  -3  15  -32.25   30.59
   2  -3  15    7.02   29.80
  -2   3 -16   48.22   24.02
  -2   3 -16   59.58   33.16
   2  -3  16   56.66   33.20
   2  -3  16   43.91   33.04
  -2   3 -17   28.62   36.38
  -2   3 -17  -11.19   25.73
   2  -3  17   -1.84   36.83
   2  -3  17    8.86   35.46
   2  -2   1   14.43   15.58
   2  -2   1   19.72   16.25
  -2   2  -1   22.72   22.74
  -2   2  -1   27.72   20.53
   2  -2   2  269.24   24.36
  -2   2  -2  261.01   23.27
   2  -2   2  271.41   24.31
  -2   2  -2  273.84   24.14
  -2   2  -3   96.39   20.61
   2  -2   3   93.41   21.34
  -2   2  -3  100.26   20.56
   2  -2   3  107.29   21.14
  -2   2  -4  175.29   21.69
  -2   2  -4  181.55   15.72
   2  -2   4  151.00   17.01
   2  -2   4  174.17   16.00
  -2   2  -5    1.02   13.78
  -2   2  -5   12.53   19.27
   2  -2   5    2.22   20.02
   2  -2   5  -10.62   13.61
  -2   2  -6  805.26   19.86
  -2   2  -6  782.96   24.79
   2  -2   6  722.07   20.86
   2  -2   6  758.27   20.68
   2  -2   7   57.14   19.59
  -2   2  -7   41.45   20.08
  -2   2  -7   42.37   20.20
   2  -2   7   51.33   14.56
   2  -2   8   47.25   20.00
  -2   2  -8   75.43   14.92
  -2   2  -8   65.20   20.49
   2  -2   8   67.89   14.86
   2  -2   9   -1.23   14.25
  -2   2  -9   15.47   21.31
  -2   2  -9   -7.90   15.12
   2  -2   9   -5.55   15.22
   2  -2  10   -5.12   21.69
  -2   2 -10   13.83   22.51
  -2   2 -10   11.94   21.84
   2  -2  10   33.96   21.92
   2  -2  11   17.61   15.93
  -2   2 -11   30.11   22.93
  -2   2 -11   46.39   23.04
   2  -2  11   53.03   23.04
   2  -2  12   14.04   23.88
   2  -2  12   69.90   24.92
  -2   2 -12   41.17   17.26
  -2   2 -12   43.11   24.03
  -2   2 -13   62.29   25.34
  -2   2 -13   58.46   25.65
   2  -2  13   43.11   25.36
   2  -2  13   17.30   25.46
  -2   2 -14   29.12   26.99
  -2   2 -14   27.75   27.62
   2  -2  14   -2.88   19.26
   2  -2  14   -3.20   18.64
  -2   2 -15   -4.83   29.23
  -2   2 -15  -10.48   20.76
   2  -2  15    6.27   20.26
   2  -2  15   19.61   28.51
  -2   2 -16   -7.86   31.78
  -2   2 -16   17.86   31.93
   2  -2  16   23.80   32.52
   2  -2  16   17.69   21.69
  -2   2 -17   19.74   34.89
  -2   2 -17    8.71   33.59
   2  -2  17   37.57   34.64
   2  -2  17   45.19   34.11
   2  -1   1  508.28   38.56
  -2   1  -1  483.80   33.25
   2  -1   1  491.47   32.02
  -2   1  -1  562.87   31.64
   2  -1   2  512.90   36.12
  -2   1  -2  578.94   28.93
  -2   1  -2  522.35   35.60
   2  -1   2  531.67   23.44
   2  -1   3  189.24   17.92
  -2   1  -3  207.04   18.20
   2  -1   3  200.49   24.10
  -2   1  -3  212.55   24.18
   2  -1   4  878.68   27.01
  -2   1  -4  846.46   22.28
  -2   1  -4  931.91   30.14
   2  -1   4  822.33   29.59
   2  -1   5  444.30   18.38
  -2   1  -5  445.82   18.55
  -2   1  -5  457.25   24.12
   2  -1   5  448.82   25.09
  -2   1  -6   97.64   15.25
   2  -1   6  111.40   15.05
  -2   1  -6  106.16   20.72
   2  -1   6  111.50   20.59
   2  -1   7   28.71   19.35
   2  -1   7   35.13   18.96
  -2   1  -7   37.41   14.84
  -2   1  -7   25.09   18.69
   2  -1   8   34.94   20.07
   2  -1   8    9.91   19.50
  -2   1  -8   25.47   20.06
  -2   1  -8   22.21   20.38
   2  -1   9   40.80   21.40
   2  -1   9   18.76   14.81
  -2   1  -9   23.64   15.42
  -2   1  -9   16.46   20.99
   2  -1  10   14.49   21.30
   2  -1  10  -10.26   21.84
  -2   1 -10    0.68   22.02
  -2   1 -10   20.43   21.57
   2  -1  11   13.11   22.44
   2  -1  11   29.57   21.95
  -2   1 -11   27.37   23.17
  -2   1 -11   25.87   15.52
   2  -1  12   26.12   16.76
   2  -1  12   33.02   22.35
  -2   1 -12    5.79   22.97
  -2   1 -12   19.41   22.81
   2  -1  13   12.37   17.66
   2  -1  13    7.42   17.47
  -2   1 -13    5.63   17.24
  -2   1 -13    6.47   16.72
   2  -1  14   -1.77   26.49
  -2   1 -14    8.78   18.91
  -2   1 -14   -0.50   26.00
   2  -1  14   -8.97   19.07
   2  -1  15   -3.76   19.87
  -2   1 -15   21.49   19.99
  -2   1 -15   -6.39   27.65
   2  -1  15   13.87   28.59
  -2   1 -16   29.34   30.77
  -2   1 -16   20.77   30.47
   2  -1  16   -3.78   30.76
   2  -1  16   32.58   30.11
  -2   1 -17    4.43   23.81
   2  -1  17   15.07   24.31
   2  -1  17    3.00   32.58
  -2   0   0    1.57   27.69
  -2   0   0   10.47   28.88
   2   0   0   -2.42   29.28
   2   0   0    4.54   28.59
   2   0   1  614.74   35.73
  -2   0  -1  553.67   48.37
  -2   0  -1  634.61   35.16
  -2   0  -1  610.56   50.69
   2   0   2 9532.58   79.64
  -2   0  -2 9798.19   80.92
   2   0   2 8252.71  169.76
  -2   0  -2 7886.11  166.60
   2   0   3  552.51   22.49
  -2   0  -3  579.55   28.12
  -2   0  -3  541.92   34.12
   2   0   3  462.92   33.27
   2   0   4  430.02   19.43
  -2   0  -4  451.98   19.97
  -2   0  -4  451.88   26.69
   2   0   4  440.17   26.83
   2   0   5   31.82   19.69
  -2   0  -5   55.77   20.36
  -2   0  -5   31.55   19.85
   2   0   5   32.26   14.50
   2   0   6    2.20   14.25
  -2   0  -6   33.12   19.96
  -2   0  -6    6.61   20.39
   2   0   6   17.20   21.01
   2   0   7    1.45   20.85
   2   0   7    7.49   18.61
  -2   0  -7    7.74   19.78
  -2   0  -7    2.56   19.51
   2   0   8   58.17   20.59
  -2   0  -8   54.82   20.03
  -2   0  -8   36.70   14.29
   2   0   8   33.78   14.17
   2   0   9   82.98   14.97
   2   0   9   77.78   21.56
  -2   0  -9   83.17   14.99
  -2   0  -9   89.18   15.19
   2   0  10   27.70   21.17
   2   0  10   23.40   21.47
  -2   0 -10   20.24   20.96
  -2   0 -10   19.45   14.79
   2   0  11    7.15   22.40
  -2   0 -11   23.93   23.24
  -2   0 -11   23.67   21.50
   2   0  11   11.44   21.04
   2   0  12   10.17   22.64
  -2   0 -12   10.78   23.32
  -2   0 -12   16.53   22.52
   2   0  12  -18.96   22.85
   2   0  13   31.09   16.83
   2   0  13   18.52   17.07
  -2   0 -13   42.68   24.44
  -2   0 -13    1.02   24.31
   2   0  14   -9.87   25.61
  -2   0 -14    5.82   25.75
   2   0  14  -29.76   24.43
  -2   0 -14   -7.10   25.06
   2   0  15   52.55   27.57
   2   0  15   12.00   27.55
  -2   0 -15   43.74   27.72
  -2   0 -15   54.02   27.44
   2   0  16   20.87   28.81
   2   0  16   10.38   29.47
  -2   0 -16   10.71   30.41
   2   0  17   -0.50   31.85
  -2   0 -17  -10.50   31.81
   2   0  17   17.53   32.45
   2   0  18    4.23   34.96
  -2   0 -18   -0.53   34.85
   2   0  18  -14.18   35.65
  -2  -1   0  628.29   35.22
   2   1   0  597.19   39.89
  -2  -1   0  638.97   44.83
   2   1   0  571.77   29.20
   2   1   1 3962.68   65.67
   2   1   1 3652.07   84.15
  -2  -1  -1 3935.89   67.73
  -2  -1  -1 3805.13   86.65
  -2  -1  -2  218.52   31.05
   2   1   2  179.40   23.17
  -2  -1  -2  194.72   48.49
   2   1   2  145.85   43.10
  -2  -1  -3 1175.57   33.72
   2   1   3 1080.43   49.57
   2   1   3 1125.07   33.60
   2   1   3 1104.73   50.16
  -2  -1  -4  383.34   24.53
   2   1   4  330.72   26.20
   2   1   4  332.92   24.96
  -2  -1  -4  410.15   30.78
   2   1   5   67.24   20.49
   2   1   5   50.68   20.85
  -2  -1  -5   49.67   15.42
  -2  -1  -5   59.00   19.95
   2   1   6   73.76   21.07
   2   1   6   71.82   14.65
  -2  -1  -6   79.12   15.78
  -2  -1  -6   77.73   21.49
   2   1   7  470.74   22.40
  -2  -1  -7  493.14   23.27
  -2  -1  -7  459.00   24.38
   2   1   7  440.51   19.03
   2   1   8   76.20   20.32
  -2  -1  -8   53.17   20.36
  -2  -1  -8   53.15   19.27
   2   1   8   48.54   14.12
   2   1   9  277.26   21.36
   2   1   9  245.80   21.83
  -2  -1  -9  272.59   21.84
  -2  -1  -9  261.46   21.72
   2   1  10  117.82   21.23
   2   1  10  101.35   22.53
  -2  -1 -10  140.28   22.07
  -2  -1 -10  125.26   15.84
   2   1  11  -16.20   15.76
   2   1  11    0.59   21.71
  -2  -1 -11   -3.23   22.26
  -2  -1 -11   -3.51   21.39
   2   1  12   35.71   16.23
   2   1  12   32.54   22.62
  -2  -1 -12   26.04   23.07
  -2  -1 -12   57.76   22.63
   2   1  13  268.23   18.29
   2   1  13  264.21   25.19
  -2  -1 -13  287.56   25.63
  -2  -1 -13  309.58   25.39
   2   1  14   63.26   17.80
   2   1  14   88.25   18.55
  -2  -1 -14   89.26   25.77
   2   1  15   12.66   26.65
  -2  -1 -15   14.65   26.66
   2   1  15   13.13   18.95
   2   1  16   21.13   20.42
   2   1  16   23.81   28.90
  -2  -1 -16    0.49   29.57
   2   1  17  -15.67   30.70
   2   1  17   -3.85   23.10
  -2  -1 -17   11.86   22.15
   2   1  18   17.82   24.53
   2   1  18   24.48   24.26
  -2  -1 -18   32.29   33.73
   2   2   0 8806.30   81.19
   2   2   0 8431.29  105.28
  -2  -2   0 8213.30   78.35
   2   2   1  497.76   32.94
  -2  -2  -1  494.27   31.91
   2   2   1  470.70   31.10
   2   2   2   27.97   26.93
   2   2   2   21.30   23.32
  -2  -2  -2   22.56   23.77
  -2  -2  -3  143.26   18.90
   2   2   3  159.38   26.22
   2   2   3  141.62   24.27
  -2  -2  -3  163.47   28.25
   2   2   4  449.15   25.84
  -2  -2  -4  448.92   25.88
   2   2   4  534.88   28.40
   2   2   4  436.36   26.85
   2   2   5  822.44   25.86
  -2  -2  -5  832.63   26.68
   2   2   5  814.12   29.05
   2   2   6  439.64   19.15
  -2  -2  -6  487.49   23.50
   2   2   6  467.61   25.44
  -2  -2  -6  505.32   25.54
  -2  -2  -7  108.99   15.56
   2   2   7  124.79   20.28
  -2  -2  -7  114.05   20.42
   2   2   7   77.11   21.84
   2   2   8  164.04   21.47
  -2  -2  -8  160.10   15.24
   2   2   8  171.30   21.50
  -2  -2  -8  176.75   21.29
   2   2   9   51.41   20.53
  -2  -2  -9   58.28   14.58
  -2  -2  -9   63.47   20.42
   2   2   9   39.83   14.41
   2   2  10  351.55   22.63
   2   2  10  411.61   24.26
  -2  -2 -10  374.15   22.56
  -2  -2 -10  387.21   23.80
   2   2  11   66.06   22.28
   2   2  11   76.75   16.32
  -2  -2 -11   87.95   16.60
  -2  -2 -11   70.94   15.54
   2   2  12   47.93   23.07
   2   2  12   35.33   16.48
  -2  -2 -12   68.05   23.48
   2   2  13   99.99   24.24
   2   2  13   95.92   23.57
  -2  -2 -13   71.93   23.96
   2   2  14   26.02   24.87
   2   2  14   14.44   24.22
  -2  -2 -14   14.45   25.59
   2   2  15   13.50   18.03
   2   2  15    3.58   19.64
  -2  -2 -15  -14.23   26.90
   2   2  16   67.04   28.33
   2   2  16  102.37   29.21
  -2  -2 -16   69.96   28.28
   2   2  17   29.86   21.49
   2   2  17   37.63   30.98
  -2  -2 -17   25.47   22.03
   2   2  18   49.98   34.34
   2   2  18   31.35   34.12
  -2  -2 -18   44.56   34.02
  -2  -3   0 2447.51   40.64
   2   3   0 2137.49   35.34
  -2  -3  -1 1819.16   38.28
   2   3   1 1886.39   38.74
   2   3   2   41.50   20.97
  -2  -3  -2   40.92   21.51
   2   3   3  576.41   27.50
   2   3   3  491.34   22.44
  -2  -3  -3  610.77   28.42
   2   3   4 1514.78   35.54
   2   3   4 1496.24   28.07
  -2  -3  -4 1617.34   36.16
   2   3   5  692.98   26.86
   2   3   5  695.53   20.82
   2   3   5  720.56   27.58
   2   3   6  821.23   21.38
   2   3   6  922.67   29.21
   2   3   6  908.48   28.18
   2   3   7  338.33   17.54
   2   3   7  360.01   17.25
   2   3   7  321.58   16.90
   2   3   8  443.52   17.68
   2   3   8  448.05   18.69
   2   3   9  435.71   18.51
   2   3   9  445.32   17.57
  -2  -3  -9  454.71   22.82
   2   3  10  542.30   18.37
   2   3  10  573.77   25.17
  -2  -3 -10  574.44   19.98
   2   3  11   22.27   20.97
  -2  -3 -11    6.10   21.84
   2   3  11   -5.70   21.41
   2   3  12  204.69   23.10
  -2  -3 -12  167.42   17.60
   2   3  12  135.24   17.27
   2   3  13  350.16   18.59
  -2  -3 -13  381.02   19.59
   2   3  13  360.60   25.94
   2   3  14  261.47   25.53
   2   3  14  282.05   19.00
  -2  -3 -14  280.29   27.02
   2   3  15   82.16   27.16
   2   3  15   51.61   18.84
  -2  -3 -15   66.66   27.03
   2   3  16   43.83   28.76
   2   3  16   51.29   28.44
  -2  -3 -16   67.99   20.11
   2   3  17    6.10   31.05
   2   3  17   14.29   22.02
  -2  -3 -17   30.94   21.81
   2   3  18   32.65   33.06
   2   3  18   -0.46   24.15
  -2  -4   0 1122.96   28.96
   2   4   0 1077.19   28.73
  -2  -4  -1 1372.34   27.69
   2   4   1 1426.62   31.44
   2   4   2  796.82   27.53
  -2  -4  -2  720.79   23.11
   2   4   3   55.25   19.51
  -2  -4  -3   59.60   20.36
  -2  -4  -4   60.06   14.99
   2   4   4   61.21   14.54
   2   4   5  111.43   20.89
   2   4   5  108.16   21.31
  -2  -4  -5  105.55   20.59
   2   4   6    9.14   20.48
   2   4   6   17.80   20.75
   2   4   6   27.60   20.23
   2   4   7  186.39   22.04
   2   4   7  178.39   20.69
   2   4   7  167.47   14.99
   2   4   8    3.30   19.87
   2   4   8   -7.09   20.05
   2   4   8   10.56   20.34
   2   4   9   33.34   20.11
   2   4   9   45.47   14.46
   2   4   9   36.44   20.72
   2   4  10  120.28   21.74
   2   4  10  115.25   22.24
   2   4  10  144.09   21.69
   2   4  11   18.55   14.90
   2   4  11   33.58   21.94
   2   4  11   21.72   15.52
   2   4  12  -15.26   16.28
   2   4  12    4.77   22.60
   2   4  13  146.83   24.09
   2   4  13  133.48   24.09
   2   4  14   21.45   25.15
   2   4  14   -2.05   24.56
   2   4  15   10.88   26.24
   2   4  15   15.75   26.47
   2   4  16   -8.25   20.02
   2   4  16  -23.18   27.97
   2   4  17   37.62   30.95
   2   4  17  -20.02   31.04
   2   4  17    6.24   21.65
   2   4  18   -0.29   32.94
   2   4  18   12.20   33.01
   2   4  18   -3.86   23.57
  -2  -5   0  899.55   22.02
   2   5   0  934.90   26.06
  -2  -5  -1   14.68   19.71
   2   5   1   -4.46   14.01
   2   5   2  322.14   22.12
  -2  -5  -2  277.69   16.78
   2   5   3  206.91   15.74
  -2  -5  -3  196.77   16.09
  -2  -5  -4   17.89   19.00
   2   5   4   19.07   19.93
   2   5   5   86.66   19.72
  -2  -5  -5   76.81   19.72
   2   5   6    3.94   13.69
  -2  -5  -6   13.35   18.62
   2   5   6   11.37   14.39
   2   5   7  145.98   21.33
   2   5   7  136.62   20.84
   2   5   7  120.51   19.75
   2   5   8   53.82   14.40
   2   5   8   53.86   14.26
   2   5   8   55.23   20.44
   2   5   9    4.38   14.74
   2   5   9   15.86   21.29
   2   5   9   -5.54   20.75
   2   5  10   40.51   20.91
   2   5  10   16.93   20.69
   2   5  10  -10.52   21.57
   2   5  11   11.84   14.69
   2   5  11   18.63   21.74
   2   5  11   -1.73   22.02
   2   5  12   35.81   22.57
   2   5  12   29.01   22.64
   2   5  12   24.97   22.75
   2   5  13   27.88   17.01
   2   5  13   27.21   24.34
   2   5  13   12.48   23.76
   2   5  14   24.72   18.57
   2   5  14   46.58   24.71
   2   5  14   27.77   18.27
   2   5  15   -5.38   18.95
   2   5  15   -1.25   18.53
   2   5  15   -1.37   18.24
   2   5  16    6.48   28.19
   2   5  16   -8.79   19.51
   2   5  16    7.58   20.04
   2   5  17   24.03   30.66
   2   5  17    7.52   21.84
   2   5  17    9.14   30.67
   2   5  18    0.66   33.54
   2   5  18  -17.67   22.98
   2   5  18   15.18   23.63
  -2  -6   0   -0.55   20.45
   2   6   0    7.37   14.66
  -2  -6  -1 1111.31   22.26
   2   6   1 1128.16   22.65
   2   6   2  320.63   21.30
  -2  -6  -2  327.55   21.47
  -2  -6  -3   48.76   19.50
   2   6   3   66.54   19.26
  -2  -6  -4   63.87   19.27
   2   6   4   61.29   19.29
  -2  -6  -5  156.54   19.49
   2   6   5   98.39   14.29
   2   6   6  -12.60   18.47
  -2  -6  -6   -5.61   18.83
   2   6   7  160.35   20.80
   2   6   8   11.37   14.19
   2   6   8   19.81   21.10
   2   6   8    3.90   14.30
   2   6   9   12.94   14.67
   2   6   9    8.44   20.77
   2   6   9   -2.17   15.04
   2   6  10    8.53   21.30
   2   6  10   10.56   15.17
   2   6  10   15.33   21.15
   2   6  11    7.54   14.98
   2   6  11   24.06   21.80
   2   6  11    8.86   22.27
   2   6  12    2.92   22.54
   2   6  12   -7.72   16.10
   2   6  12   19.80   16.77
   2   6  13   59.31   24.18
   2   6  13   86.47   23.98
   2   6  13   35.63   24.21
   2   6  14   22.75   26.19
   2   6  14   -2.84   25.05
   2   6  14   30.68   25.55
   2   6  15    0.71   26.08
   2   6  15   20.45   26.73
   2   6  15    8.57   19.12
   2   6  16    6.59   29.17
   2   6  16   -9.78   28.39
   2   6  16   26.10   28.63
   2   6  17   -8.68   31.41
   2   6  17   -1.71   21.94
   2   6  17   11.73   21.87
   2   6  18   -0.53   34.23
   2   6  18   31.23   34.37
   2   6  18   19.03   33.64
  -2  -7   0    7.80   13.71
   2   7   0   20.07   20.11
  -2  -7  -1   53.37   19.25
   2   7   1   60.42   19.67
   2   7   2   53.09   14.15
  -2  -7  -2   37.62   13.69
   2   7   3   85.39   19.49
  -2  -7  -3   74.00   14.23
   2   7   4   54.53   19.41
  -2  -7  -4   54.65   19.35
  -2  -7  -5   68.27   20.22
   2   7   5   57.12   20.12
   2   7   6  -24.53   19.56
  -2  -7  -6    5.08   19.88
  -2  -7  -7  365.00   22.42
   2   7   7  389.69   22.63
   2   7   8   42.31   14.48
   2   7   8   55.11   21.06
   2   7   9   22.24   20.83
   2   7   9  -14.19   21.50
   2   7   9   15.25   22.14
   2   7  10   74.94   22.36
   2   7  10  112.02   23.20
   2   7  10   65.09   22.46
   2   7  11   50.18   15.87
   2   7  11   57.84   16.06
   2   7  11   45.50   15.49
   2   7  12  106.11   24.65
   2   7  12   68.69   23.48
   2   7  12   74.13   16.48
   2   7  13   26.84   23.77
   2   7  13   16.43   17.46
   2   7  13    1.20   24.20
   2   7  14    2.47   24.93
   2   7  14  -13.06   26.19
   2   7  14  -19.19   24.99
   2   7  15    8.00   19.36
   2   7  15   -1.31   19.78
   2   7  15   -3.03   27.41
   2   7  16   14.09   20.54
   2   7  16  -12.12   29.39
   2   7  16   -7.80   29.54
   2   7  17   12.83   32.23
   2   7  17    5.91   31.43
   2   7  17    8.01   22.33
   2   7  18   10.98   34.12
   2   7  18   33.38   33.86
   2   7  18   18.61   34.53
  -2  -8   0  156.27   15.34
   2   8   0  195.22   21.10
   2   8   1  376.81   17.31
  -2  -8  -1  374.01   21.77
   2   8   2  683.46   23.34
  -2  -8  -2  641.32   18.68
  -2  -8  -3   75.11   14.55
   2   8   3   78.40   20.51
  -2  -8  -4  265.88   21.25
   2   8   4  245.72   15.78
   2   8   5  207.32   21.27
  -2  -8  -5  212.06   16.03
  -2  -8  -6  271.08   21.19
   2   8   6  267.02   21.83
  -2  -8  -7  711.92   24.56
   2   8   7  649.70   25.06
  -2  -8  -8  995.04   26.90
   2   8   8  971.27   27.16
   2   8   9   62.26   21.40
   2   8   9   45.38   16.04
   2   8  10  163.52   23.27
   2   8  10  160.94   22.87
   2   8  10  174.48   17.02
   2   8  11   43.36   23.38
   2   8  11   39.90   22.76
   2   8  11   25.38   22.19
   2   8  12  250.46   25.20
   2   8  12  225.23   24.65
   2   8  12  218.95   25.14
   2   8  13  233.11   19.07
   2   8  13  222.10   26.08
   2   8  13  239.44   25.30
   2   8  14   55.85   27.06
   2   8  14   83.91   27.41
   2   8  14   59.04   19.07
   2   8  15   67.12   28.12
   2   8  15   60.86   20.56
   2   8  15   57.94   29.02
   2   8  16   55.08   29.85
   2   8  16   66.39   30.62
   2   8  16   35.25   21.06
   2   8  17   26.85   23.43
   2   8  17   51.19   32.05
   2   8  17   23.41   32.83
   2   8  18    7.94   24.66
   2   8  18   -1.51   24.17
   2   8  18   43.71   34.55
  -2  -9   0   98.16   21.11
   2   9   0   78.56   21.41
   2   9   1   69.89   14.62
  -2  -9  -1   59.05   20.91
   2   9   2  389.09   17.44
  -2  -9  -2  371.83   22.12
   2   9   3   81.03   14.64
  -2  -9  -3   99.24   20.52
   2   9   4  188.96   20.71
  -2  -9  -4  153.62   15.18
   2   9   5  185.10   21.03
  -2  -9  -5  177.11   21.77
  -2  -9  -6  325.53   23.63
   2   9   6  293.25   16.90
  -2  -9  -7   28.89   14.76
   2   9   7   11.92   15.28
  -2  -9  -8   27.45   22.16
   2   9   8    6.22   23.02
   2   9   9    7.07   22.23
   2   9  10   57.09   16.57
   2   9  10   77.26   23.74
   2   9  11  199.88   17.59
   2   9  11  254.86   24.28
   2   9  11  185.37   24.08
   2   9  12  100.12   26.00
   2   9  12  109.59   25.09
   2   9  12  113.31   24.68
   2   9  13   69.17   25.97
   2   9  13   44.82   18.08
   2   9  13   65.40   26.34
   2   9  14   52.13   27.94
   2   9  14   12.63   18.61
   2   9  14   45.01   27.47
   2   9  15   30.10   29.10
   2   9  15   52.81   20.98
   2   9  15   52.27   28.83
   2   9  16   44.55   30.77
   2   9  16   14.93   21.91
   2   9  16   24.84   31.04
   2   9  17   44.58   24.03
   2   9  17   31.29   24.10
   2   9  17   25.83   23.31
   2   9  18   26.99   36.49
   2   9  18   24.92   25.60
   2  10   0   27.22   21.20
  -2 -10   0   28.21   21.31
   2  10   1   19.20   14.93
  -2 -10  -1   15.92   15.11
   2  10   2  144.88   21.38
  -2 -10  -2  100.39   15.91
   2  10   3   88.87   21.22
  -2 -10  -3   48.79   21.72
  -2 -10  -4   56.16   16.09
   2  10   4   34.11   15.57
   2  10   5   -6.37   15.22
  -2 -10  -5    6.62   16.04
   2  10   6   53.91   16.50
  -2 -10  -6   77.36   16.39
  -2 -10  -7  706.60   20.49
   2  10   7  753.75   26.28
   2  10   8  351.79   18.59
  -2 -10  -8  367.84   18.78
  -2 -10  -9  261.83   17.71
   2  10   9  303.85   24.72
   2  10  10   15.11   17.17
   2  10  10   11.16   17.60
   2  10  11   85.32   17.31
   2  10  11   73.02   17.63
   2  10  11  105.41   25.25
   2  10  12   47.64   18.40
   2  10  12   71.51   25.74
   2  10  12  105.59   25.80
   2  10  13   62.95   27.45
   2  10  13   45.45   27.44
   2  10  13   87.22   20.47
   2  10  14   14.43   28.64
   2  10  14   63.67   27.70
   2  10  14   21.97   28.36
   2  10  15   34.99   21.37
   2  10  15   57.89   20.68
   2  10  15   64.81   22.22
   2  10  16    4.54   22.54
   2  10  16    7.07   22.69
   2  10  16   30.37   22.94
   2  10  17    8.37   34.80
   2  10  17   21.53   34.84
   2  10  17   20.23   34.28
   2  11   0  -12.58   16.25
  -2 -11   0   18.06   22.79
   2  11   1   55.86   22.34
  -2 -11  -1   31.98   15.59
   2  11   2    8.54   21.92
  -2 -11  -2   31.51   21.95
  -2 -11  -3   75.04   22.54
   2  11   3   51.72   22.70
  -2 -11  -4   49.24   22.89
   2  11   4   55.17   16.18
   2  11   5    7.95   15.43
  -2 -11  -5   27.29   22.30
   2  11   6   -3.92   24.13
  -2 -11  -6   20.05   16.22
  -2 -11  -7   36.37   23.79
   2  11   7   81.20   22.33
  -2 -11  -8   18.14   23.88
   2  11   8    7.05   23.77
  -2 -11  -9    7.66   23.98
   2  11   9   25.99   23.98
   2  11  10   45.88   24.55
   2  11  11   10.60   25.25
   2  11  11    5.51   25.16
   2  11  12   27.06   18.39
   2  11  12   43.11   19.94
   2  11  12   42.53   27.14
   2  11  13   29.02   27.30
   2  11  13    2.94   27.93
   2  11  13   10.26   27.90
   2  11  14   33.47   28.95
   2  11  14    5.98   21.01
   2  11  14    0.03   29.33
   2  11  15   27.22   31.08
   2  11  15   41.09   30.88
   2  11  15  -11.06   22.00
   2  11  16   11.11   33.78
   2  11  16   21.79   23.85
   2  11  16   -2.32   24.18
   2  11  17   17.17   24.67
   2  11  17   13.18   36.21
   2  11  17   11.96   24.69
   2  12   0   -5.24   16.72
  -2 -12   0   -0.60   16.63
   2  12   1   44.22   23.88
  -2 -12  -1   51.23   17.31
  -2 -12  -2   17.89   17.06
   2  12   2   50.80   17.06
  -2 -12  -3  -23.23   23.52
   2  12   3   -3.55   23.38
  -2 -12  -4   38.07   16.99
   2  12   4   40.47   23.82
   2  12   5   80.43   17.33
  -2 -12  -5   83.74   17.40
   2  12   6   -6.42   24.52
  -2 -12  -6    0.97   24.45
  -2 -12  -7   23.43   16.95
   2  12   7   37.48   24.09
   2  12   8   11.76   17.42
  -2 -12  -8   21.74   17.19
  -2 -12  -9   -4.18   18.02
   2  12   9   14.90   25.40
   2  12  10   17.66   26.25
   2  12  11   33.86   27.09
   2  12  11   -9.80   26.86
   2  12  12   15.41   27.83
   2  12  12   21.25   28.32
   2  12  12    6.89   19.76
   2  12  13   28.42   28.80
   2  12  13   -9.41   20.42
   2  12  13   39.40   20.78
   2  12  14   19.02   30.75
   2  12  14   17.42   21.92
   2  12  14    7.91   31.32
   2  12  15    9.26   32.91
   2  12  15   -0.64   32.71
   2  12  15   -9.26   33.87
   2  12  16   -9.92   24.73
   2  12  16    0.09   35.11
   2  12  16   -9.53   34.71
  -2 -13   0    7.74   25.88
   2  13   0   18.84   18.88
   2  13   0   11.39   26.35
  -2 -13  -1   12.30   18.67
   2  13   1   11.05   18.60
  -2 -13  -2   58.41   24.82
   2  13   2   42.30   18.99
  -2 -13  -3   35.68   24.86
   2  13   3   -4.96   18.33
  -2 -13  -4   25.41   17.32
   2  13   4   12.37   24.04
   2  13   5  -24.26   26.71
  -2 -13  -5   32.19   24.96
   2  13   6    3.38   17.99
  -2 -13  -6   28.89   25.65
  -2 -13  -7   31.45   25.95
   2  13   7   17.52   18.14
   2  13   8  -27.88   25.95
  -2 -13  -8  -11.50   18.24
   2  13   9   38.46   27.67
  -2 -13  -9   -5.43   18.60
  -2 -13 -10   29.44   27.06
   2  13  10   78.48   27.82
   2  13  11   14.70   20.10
   2  13  11    4.59   28.37
   2  13  12   12.42   29.72
   2  13  12  -10.20   20.77
   2  13  13   -2.14   21.72
   2  13  13   -7.26   22.26
   2  13  13   23.72   22.50
   2  13  14  -12.86   23.80
   2  13  14  -21.56   32.63
   2  13  14   -2.14   23.63
   2  13  15    3.70   24.74
   2  13  15   -0.31   34.65
   2  13  15   -5.42   34.44
  -2 -14   0  116.35   28.46
   2  14   0  106.68   28.70
   2  14   0  101.54   28.40
  -2 -14  -1   22.69   19.40
   2  14   1   62.77   27.52
  -2 -14  -2  162.00   28.11
   2  14   2  139.67   27.84
  -2 -14  -3   17.49   19.73
   2  14   3   33.51   18.58
  -2 -14  -4   60.75   19.42
   2  14   4   80.24   19.58
   2  14   5   72.69   27.58
  -2 -14  -5   64.77   19.80
   2  14   6  109.05   27.93
  -2 -14  -6   80.25   20.43
  -2 -14  -7   73.30   28.08
   2  14   7    6.28   28.07
   2  14   8   16.85   20.25
  -2 -14  -8    2.99   27.75
   2  14   9  111.68   28.69
  -2 -14  -9  123.81   20.69
   2  14  10   26.09   21.22
  -2 -14 -10   40.99   29.21
   2  14  11    7.83   30.98
   2  14  11    5.41   21.50
   2  14  12   48.37   22.22
   2  14  12   37.70   22.17
   2  14  13   46.64   24.17
   2  14  13   32.06   23.23
   2  14  13   47.48   33.09
   2  14  14   36.19   24.41
   2  14  14   -4.37   35.61
   2  14  14   36.29   24.37
  -2 -15   0   63.72   22.85
   2  15   0   65.76   31.47
   2  15   0   65.00   23.10
  -2 -15  -1   94.24   21.94
   2  15   1   89.62   22.19
   2  15   1   91.57   30.52
   2  15   2   86.11   29.38
  -2 -15  -2  102.97   20.96
  -2 -15  -3   71.97   30.07
   2  15   3   78.12   20.90
  -2 -15  -4   16.00   20.69
   2  15   4   29.43   29.04
  -2 -15  -5   59.52   28.79
   2  15   5   37.57   20.75
   2  15   6  152.41   30.32
  -2 -15  -6  147.49   30.44
  -2 -15  -7  145.44   30.17
   2  15   7  166.05   21.67
   2  15   8  146.90   22.42
  -2 -15  -8  136.63   31.17
   2  15   9   54.16   21.87
  -2 -15  -9   54.67   31.14
   2  15  10  113.28   32.56
  -2 -15 -10  144.91   23.28
   2  15  11   46.26   23.79
   2  15  12   52.06   34.47
   2  15  12   62.82   24.19
   2  15  13   27.71   24.87
   2  15  13   30.00   36.21
   2  15  13    8.80   35.59
  -2 -16   0   36.63   25.24
   2  16   0   54.74   25.07
   2  16   0   71.78   33.99
  -2 -16  -1   48.87   23.41
   2  16   1   33.66   33.35
   2  16   1   36.34   24.42
  -2 -16  -2  -21.52   33.13
   2  16   2   11.18   32.54
  -2 -16  -3   66.14   22.91
   2  16   3   52.05   23.37
   2  16   4   20.60   30.88
  -2 -16  -4   24.60   22.95
   2  16   5   84.36   31.67
  -2 -16  -5    2.19   32.22
  -2 -16  -6   56.87   32.48
   2  16   6   -8.30   22.73
  -2 -16  -7   11.21   22.14
   2  16   7   16.27   23.10
   2  16   8   25.10   22.61
  -2 -16  -8   28.01   32.20
   2  16   9   50.49   33.22
  -2 -16  -9  -10.45   33.12
   2  16  10   25.74   33.41
  -2 -16 -10   44.72   33.94
   2  16  11    8.33   35.18
   2  17   2   82.78   37.35
  -2 -17  -2   32.84   36.47
  -2 -17  -3    9.13   35.36
   2  17   3  -11.43   24.50
   2  17   4   27.74   24.79
  -2 -17  -4  -29.80   34.75
   2  17   5   18.02   34.97
  -2 -17  -5  -42.73   34.71
  -2 -17  -6   50.58   25.32
   2  17   6   71.72   34.91
  -2 -17  -7   34.68   34.68
   2  17   7   18.03   34.69
   2  17   8   20.96   24.78
  -2 -17  -8   28.82   25.57
  -3  15  -1   32.89   23.95
  -3  15  -1   44.95   33.16
   3 -15   1   13.99   23.86
   3 -15   2   54.32   34.48
  -3  15  -2   64.68   33.89
  -3  15  -2   75.57   34.70
   3 -15   3   11.97   25.48
  -3  15  -3   69.15   35.54
  -3  15  -3   20.17   24.72
   3 -14   1    8.19   21.31
  -3  14  -1   42.78   30.76
  -3  14  -1   31.10   21.65
   3 -14   2   11.11   22.24
  -3  14  -2   19.77   22.40
  -3  14  -2   27.88   30.73
   3 -14   3  -11.68   32.61
  -3  14  -3   -7.15   23.61
  -3  14  -3   40.76   32.40
   3 -14   4   51.36   33.72
  -3  14  -4   47.94   24.11
  -3  14  -4   32.23   33.13
   3 -14   5   21.83   34.60
  -3  14  -5   23.47   24.76
  -3  14  -5  -19.85   34.76
   3 -13   1   39.83   28.23
  -3  13  -1   12.95   28.25
  -3  13  -1   -2.48   28.70
   3 -13   2   19.78   29.27
  -3  13  -2   21.26   20.43
  -3  13  -2   34.59   28.43
   3 -13   3   11.51   29.75
  -3  13  -3    9.59   30.10
  -3  13  -3   26.83   29.55
   3 -13   4    7.33   30.81
  -3  13  -4   38.01   30.36
  -3  13  -4   -2.39   30.04
   3 -13   5   18.34   31.99
  -3  13  -5   23.67   22.56
  -3  13  -5   20.50   21.96
  -3  13  -6   -1.69   32.42
   3 -13   6  -14.72   23.05
  -3  13  -6   68.06   33.37
  -3  13  -7   38.67   34.54
  -3  13  -7   17.11   34.93
   3 -13   7   10.61   24.65
   3 -12   1   46.77   26.45
  -3  12  -1   42.65   26.59
  -3  12  -1   65.03   25.47
   3 -12   2  -10.84   18.55
  -3  12  -2  -11.94   18.58
  -3  12  -2    3.68   26.39
   3 -12   3   13.97   27.17
  -3  12  -3   -5.98   19.72
  -3  12  -3    8.34   26.81
  -3  12  -4   18.71   27.76
   3 -12   4   26.53   28.15
  -3  12  -4   19.32   27.88
   3 -12   5   21.08   20.73
  -3  12  -5   12.97   20.52
  -3  12  -5  -15.79   29.19
   3 -12   6   28.94   29.86
  -3  12  -6   30.14   29.38
  -3  12  -6    0.29   30.90
  -3  12  -7  -10.02   23.08
  -3  12  -7   22.30   31.61
   3 -12   7   -3.76   32.17
   3 -12   8   26.03   33.67
  -3  12  -8   -2.23   22.98
  -3  12  -8    5.71   22.89
  -3  12  -9    7.61   24.60
  -3  12  -9    3.61   35.39
   3 -12   9   14.23   24.80
   3 -11   1   69.46   25.83
  -3  11  -1   95.39   25.61
  -3  11  -1   52.07   24.42
   3 -11   2    3.84   25.14
  -3  11  -2    1.67   24.60
  -3  11  -2    6.19   24.89
   3 -11   3   16.69   18.42
  -3  11  -3   52.71   25.38
  -3  11  -3   55.14   24.69
   3 -11   4   45.27   26.47
  -3  11  -4   62.41   26.71
  -3  11  -4   87.61   26.56
  -3  11  -5   32.18   26.97
   3 -11   5   41.13   26.86
  -3  11  -5   52.42   19.72
  -3  11  -6   11.47   28.11
   3 -11   6   17.59   19.82
  -3  11  -6   27.39   28.08
  -3  11  -7   16.79   29.35
  -3  11  -7  -11.71   29.29
   3 -11   7   22.84   28.67
  -3  11  -8   45.23   21.32
  -3  11  -8   34.67   22.15
   3 -11   8   67.45   22.39
   3 -11   9  -13.86   23.21
  -3  11  -9    8.43   22.84
  -3  11  -9    4.73   33.12
   3 -11  10   34.63   34.37
  -3  11 -10    9.83   23.95
  -3  11 -10   15.60   34.84
   3 -10   1  166.33   23.71
  -3  10  -1  128.25   17.31
  -3  10  -1  153.12   16.91
   3 -10   2    2.73   23.99
  -3  10  -2    9.22   24.23
  -3  10  -2    2.86   16.11
  -3  10  -3  194.34   18.11
   3 -10   3  207.29   24.21
  -3  10  -3  227.78   24.61
   3 -10   4   57.36   24.92
  -3  10  -4   64.56   17.71
  -3  10  -4   86.01   16.95
   3 -10   5  151.69   25.82
  -3  10  -5  160.37   25.74
  -3  10  -5  158.26   25.80
  -3  10  -6  110.49   26.56
   3 -10   6   71.54   26.18
  -3  10  -6   70.23   26.26
  -3  10  -7   36.56   27.18
   3 -10   7   46.75   19.50
  -3  10  -7   44.45   27.34
  -3  10  -8   36.39   28.88
  -3  10  -8   58.72   20.44
   3 -10   8   27.66   21.04
   3 -10   9    7.19   22.27
  -3  10  -9   44.42   30.72
  -3  10  -9   16.03   29.52
  -3  10 -10   16.46   32.03
  -3  10 -10   28.11   31.62
   3 -10  10    8.25   32.20
  -3  10 -11   21.74   34.63
   3 -10  11   58.85   33.80
  -3  10 -11   33.17   23.76
   3  -9   1  161.96   16.81
  -3   9  -1  159.72   23.28
  -3   9  -1  201.39   22.51
  -3   9  -2  -23.64   22.86
   3  -9   2   -7.74   22.92
  -3   9  -2   26.03   22.48
   3  -9   3   24.24   22.69
  -3   9  -3   38.10   22.77
  -3   9  -3   17.67   15.93
  -3   9  -4  222.46   23.66
  -3   9  -4  220.01   24.10
   3  -9   4  192.59   23.96
  -3   9  -5  134.22   17.75
   3  -9   5  119.17   16.93
  -3   9  -5  111.54   24.27
  -3   9  -6  174.02   18.04
  -3   9  -6  207.69   25.39
   3  -9   6  148.29   18.64
  -3   9  -7  391.26   26.93
  -3   9  -7  358.61   20.50
   3  -9   7  320.03   19.84
  -3   9  -8  191.22   27.11
  -3   9  -8  156.81   20.25
   3  -9   8  180.27   26.57
   3  -9   9  215.86   29.07
  -3   9  -9  195.42   28.83
  -3   9  -9  220.64   20.86
  -3   9 -10   46.66   30.29
  -3   9 -10   66.92   30.47
   3  -9  10   56.37   21.32
  -3   9 -11  161.80   31.86
   3  -9  11  121.53   23.11
  -3   9 -11  134.67   32.58
  -3   9 -12   42.72   33.99
  -3   9 -12   56.53   34.05
   3  -9  12   36.21   24.69
   3  -8   1   89.77   22.14
  -3   8  -1   88.24   15.78
  -3   8  -1   84.44   15.69
  -3   8  -2    9.24   21.98
   3  -8   2   -0.95   22.39
  -3   8  -2  -13.59   21.71
  -3   8  -3   18.41   14.68
  -3   8  -3   -4.61   22.23
   3  -8   3    3.78   22.10
  -3   8  -4  160.08   22.89
   3  -8   4  131.57   22.91
  -3   8  -4  170.61   22.00
  -3   8  -5   47.68   22.75
   3  -8   5   24.13   22.70
  -3   8  -5   48.10   22.60
  -3   8  -6   27.50   23.34
   3  -8   6   40.96   16.16
  -3   8  -6   37.42   23.44
  -3   8  -7    7.90   16.61
   3  -8   7   -4.51   16.62
  -3   8  -7  -10.49   16.63
  -3   8  -8   -3.20   17.96
   3  -8   8   17.23   25.18
  -3   8  -8   12.84   17.26
  -3   8  -9   13.80   19.00
   3  -8   9   41.10   26.95
  -3   8  -9   21.19   26.54
  -3   8 -10   51.66   27.75
  -3   8 -10   27.71   27.46
   3  -8  10   63.73   28.19
  -3   8 -11   79.46   29.24
  -3   8 -11   68.55   29.76
   3  -8  11   71.25   29.52
  -3   8 -12   23.66   31.07
   3  -8  12   20.57   32.29
  -3   8 -12   22.58   22.48
   3  -8  13   15.02   34.41
  -3   8 -13   17.66   33.91
  -3   8 -13   30.85   34.53
   3  -7   1  861.97   25.34
  -3   7  -1  858.28   24.89
  -3   7  -1  795.62   19.69
  -3   7  -2   99.63   14.58
   3  -7   2  131.94   21.40
  -3   7  -2  139.65   15.55
  -3   7  -3   81.28   22.05
   3  -7   3   82.08   21.77
  -3   7  -3   68.33   15.04
  -3   7  -4   11.13   21.87
   3  -7   4    7.74   21.19
  -3   7  -4   26.58   20.81
   3  -7   5  -10.23   15.95
  -3   7  -5    9.34   16.00
  -3   7  -5   -0.05   21.10
  -3   7  -6   45.39   15.63
   3  -7   6   30.80   16.57
  -3   7  -6   56.97   22.97
  -3   7  -7   59.31   16.20
  -3   7  -7   28.33   23.03
   3  -7   7   44.90   23.45
  -3   7  -8   16.11   24.12
  -3   7  -8   -4.35   23.71
   3  -7   8   25.51   16.42
   3  -7   9   -5.79   24.69
  -3   7  -9    7.00   16.93
  -3   7  -9   52.21   25.08
   3  -7   9   21.49   24.71
  -3   7 -10    5.98   18.81
  -3   7 -10    3.10   18.25
   3  -7  10   -5.41   25.64
   3  -7  10    9.67   17.95
  -3   7 -11   28.50   19.09
  -3   7 -11  -17.23   27.98
   3  -7  11  -11.63   27.67
   3  -7  11   -2.60   27.15
  -3   7 -12   27.92   21.54
  -3   7 -12   44.64   28.41
   3  -7  12   19.90   30.00
   3  -7  12   35.16   29.87
  -3   7 -13    2.91   31.51
   3  -7  13    7.11   31.62
  -3   7 -13  -12.63   31.91
   3  -7  13  -42.90   32.47
  -3   7 -14   31.17   34.96
  -3   7 -14   39.26   35.17
   3  -7  14   -9.56   34.85
   3  -7  14   36.41   24.38
   3  -6   1   10.73   20.35
  -3   6  -1   14.00   19.38
  -3   6  -1    1.26   20.33
  -3   6  -2  -10.79   14.48
   3  -6   2   -4.91   14.48
  -3   6  -2   -4.04   14.39
  -3   6  -3   87.30   15.01
  -3   6  -3   52.93   20.90
   3  -6   3   95.89   21.26
  -3   6  -4   24.53   21.43
   3  -6   4   17.21   21.73
  -3   6  -4   20.84   14.15
  -3   6  -5   53.64   14.75
  -3   6  -5   85.41   21.70
   3  -6   5   54.78   21.64
  -3   6  -6    8.89   21.25
   3  -6   6   23.79   20.92
  -3   6  -6   19.04   21.81
   3  -6   6   12.02   15.05
  -3   6  -7   21.45   22.66
  -3   6  -7   30.12   21.71
   3  -6   7   12.71   15.86
   3  -6   7    9.69   15.08
  -3   6  -8   15.64   22.41
  -3   6  -8  -12.22   22.26
   3  -6   8   -5.43   15.72
   3  -6   8   -2.12   22.51
  -3   6  -9   21.99   16.79
  -3   6  -9   38.91   23.98
   3  -6   9   18.17   23.87
   3  -6   9   43.22   23.84
  -3   6 -10   25.92   16.91
  -3   6 -10    2.29   17.98
   3  -6  10   20.74   25.02
   3  -6  10   -8.15   16.69
  -3   6 -11   -3.69   26.31
  -3   6 -11   26.62   18.29
   3  -6  11  -23.70   26.08
   3  -6  11   10.29   26.01
  -3   6 -12   -9.22   27.96
  -3   6 -12   28.20   28.28
   3  -6  12   13.68   28.28
   3  -6  12   26.02   27.60
  -3   6 -13   44.03   30.67
  -3   6 -13   37.18   30.03
   3  -6  13   28.96   28.84
   3  -6  13   48.59   21.41
  -3   6 -14    7.40   23.17
  -3   6 -14    4.75   22.75
   3  -6  14   14.88   32.03
   3  -6  14   41.00   32.68
  -3   6 -15    6.60   35.35
  -3   6 -15    1.27   35.83
   3  -6  15   -5.54   35.66
   3  -6  15   -5.08   24.70
  -3   5  -1   19.78   12.82
   3  -5   1   13.69   19.09
  -3   5  -1   19.08   14.98
  -3   5  -2  223.59   15.74
   3  -5   2  266.15   21.44
  -3   5  -2  264.51   21.98
  -3   5  -3  186.51   15.82
  -3   5  -3  216.83   21.20
   3  -5   3  209.85   20.73
   3  -5   4    7.80   20.42
  -3   5  -4   -6.23   14.27
   3  -5   4    8.99   14.44
  -3   5  -4  -10.15   20.41
  -3   5  -5   34.27   19.48
   3  -5   5    0.10   14.68
   3  -5   5    1.74   14.00
  -3   5  -5   17.54   20.73
  -3   5  -6   57.73   15.04
   3  -5   6   53.54   15.43
   3  -5   6   42.73   20.42
  -3   5  -6   53.27   22.19
  -3   5  -7   21.23   15.17
  -3   5  -7   18.57   20.90
   3  -5   7   -3.98   21.34
   3  -5   7    8.55   20.56
  -3   5  -8   16.04   16.15
   3  -5   8    8.72   22.24
  -3   5  -8    8.67   15.41
   3  -5   8   21.49   21.45
  -3   5  -9   21.17   22.60
  -3   5  -9   -4.21   23.12
   3  -5   9   -0.82   16.10
   3  -5   9  -23.38   23.47
  -3   5 -10   42.72   23.45
  -3   5 -10   -3.37   17.00
   3  -5  10   24.68   23.70
   3  -5  10    6.98   16.58
  -3   5 -11   33.17   24.82
  -3   5 -11   31.38   25.37
   3  -5  11   15.03   25.33
   3  -5  11   27.75   24.65
  -3   5 -12   11.04   19.93
  -3   5 -12   15.60   27.13
   3  -5  12    8.35   26.18
   3  -5  12   11.36   18.71
  -3   5 -13   -9.55   28.84
  -3   5 -13  -12.97   20.04
   3  -5  13    6.98   28.69
   3  -5  13    8.41   19.81
  -3   5 -14   -0.14   31.37
  -3   5 -14   30.52   30.79
   3  -5  14  -10.27   30.90
   3  -5  14   -5.98   30.48
  -3   5 -15  -16.13   32.56
  -3   5 -15  -27.96   33.87
   3  -5  15    8.33   33.60
   3  -5  15   -6.98   32.72
   3  -5  16   35.11   35.34
   3  -4   1   30.44   19.41
  -3   4  -1    4.67   13.68
  -3   4  -1    6.69   13.94
  -3   4  -2  149.97   15.10
   3  -4   2  141.31   15.73
  -3   4  -2  156.40   15.89
  -3   4  -3   56.61   18.58
   3  -4   3   43.49   14.11
   3  -4   3   58.67   18.89
  -3   4  -3   77.32   15.14
  -3   4  -4   59.89   20.39
   3  -4   4   65.00   19.79
  -3   4  -4   63.60   20.23
   3  -4   4   57.05   20.22
   3  -4   5   70.06   14.17
   3  -4   5   86.94   20.35
  -3   4  -5   70.90   20.41
  -3   4  -5   77.57   20.57
  -3   4  -6   34.43   20.53
  -3   4  -6   38.41   19.77
   3  -4   6   25.44   20.31
   3  -4   6   14.06   13.78
  -3   4  -7  115.09   15.29
  -3   4  -7  133.60   21.99
   3  -4   7  102.91   15.85
   3  -4   7   95.47   15.47
   3  -4   8   73.39   21.31
  -3   4  -8   68.98   21.45
  -3   4  -8   75.91   21.87
   3  -4   8   82.59   21.78
  -3   4  -9    5.95   21.97
  -3   4  -9    5.12   22.27
   3  -4   9  -14.19   15.80
   3  -4   9  -12.84   15.71
  -3   4 -10   38.62   23.75
  -3   4 -10   39.78   23.28
   3  -4  10   34.42   23.73
   3  -4  10   10.58   22.40
  -3   4 -11   64.96   17.60
  -3   4 -11   60.35   24.62
   3  -4  11   36.51   17.61
   3  -4  11   60.98   23.57
  -3   4 -12    4.71   25.68
  -3   4 -12   10.45   25.87
   3  -4  12    1.84   25.40
   3  -4  12   -0.82   24.95
  -3   4 -13   17.05   19.12
  -3   4 -13    4.46   19.63
   3  -4  13   21.07   27.14
   3  -4  13   29.37   18.47
  -3   4 -14  -27.51   30.08
  -3   4 -14    8.13   29.74
   3  -4  14   19.80   28.61
   3  -4  14   14.05   28.94
  -3   4 -15   10.86   23.02
  -3   4 -15    0.00   31.98
   3  -4  15   11.84   22.07
   3  -4  15    7.53   31.56
  -3   4 -16    3.81   34.88
  -3   4 -16    0.00   33.66
   3  -4  16    9.92   33.73
   3  -4  16   44.96   34.34
   3  -3   1 1348.03   32.37
  -3   3  -1 1353.01   31.99
  -3   3  -1 1400.49   28.89
  -3   3  -2  211.42   23.91
   3  -3   2  229.32   23.65
   3  -3   2  209.51   16.51
  -3   3  -2  215.88   16.76
  -3   3  -3  945.03   29.27
   3  -3   3  892.71   21.58
   3  -3   3  892.76   28.43
  -3   3  -3  940.15   21.50
  -3   3  -4   91.48   21.10
   3  -3   4   98.93   20.96
  -3   3  -4  116.52   20.50
   3  -3   4  106.78   20.84
  -3   3  -5  503.41   17.95
   3  -3   5  455.84   23.65
   3  -3   5  520.43   22.50
  -3   3  -5  491.38   23.71
  -3   3  -6  442.67   22.95
  -3   3  -6  455.33   22.24
   3  -3   6  419.86   23.16
   3  -3   6  414.05   21.41
  -3   3  -7  297.43   16.55
  -3   3  -7  272.58   21.59
   3  -3   7  269.02   22.36
   3  -3   7  266.51   21.31
  -3   3  -8   21.11   14.71
  -3   3  -8   47.55   20.94
   3  -3   8   21.15   21.06
   3  -3   8    1.52   19.99
  -3   3  -9    4.23   14.82
   3  -3   9   17.16   14.93
   3  -3   9    6.97   20.90
  -3   3  -9   16.36   21.77
  -3   3 -10   15.48   22.30
  -3   3 -10   19.63   22.07
   3  -3  10   19.81   22.49
   3  -3  10   10.31   21.90
  -3   3 -11  123.24   24.11
  -3   3 -11  126.06   24.16
   3  -3  11  108.25   24.71
   3  -3  11  135.84   23.30
  -3   3 -12  154.54   25.28
  -3   3 -12  166.25   25.50
   3  -3  12  133.67   18.40
   3  -3  12  127.73   18.16
  -3   3 -13   42.34   26.41
   3  -3  13   60.69   18.96
  -3   3 -13   29.41   18.83
   3  -3  13   79.27   25.66
  -3   3 -14    2.26   29.06
  -3   3 -14    7.54   27.90
   3  -3  14   30.42   19.48
   3  -3  14   41.64   28.24
  -3   3 -15   40.95   31.09
  -3   3 -15   25.56   30.59
   3  -3  15   49.84   30.96
   3  -3  15   18.59   30.72
  -3   3 -16    0.69   33.43
  -3   3 -16   -8.25   33.49
   3  -3  16   21.63   23.49
   3  -3  16  -13.57   32.48
  -3   3 -17   15.36   25.91
  -3   3 -17   11.60   25.31
   3  -3  17   19.88   36.18
   3  -3  17  -16.75   35.15
  -3   2  -1 1400.54   33.81
   3  -2   1 1459.68   30.81
  -3   2  -1 1531.64   31.11
   3  -2   1 1395.87   35.69
  -3   2  -2 1771.88   38.02
   3  -2   2 1778.83   38.88
   3  -2   2 1787.68   29.43
  -3   2  -2 1986.81   33.38
  -3   2  -3  741.21   20.63
  -3   2  -3  706.27   28.27
   3  -2   3  658.03   28.43
   3  -2   3  723.82   25.00
   3  -2   4  503.88   26.65
  -3   2  -4  610.05   23.71
  -3   2  -4  578.54   27.66
   3  -2   4  585.13   18.90
  -3   2  -5  672.13   26.71
   3  -2   5  675.96   19.37
   3  -2   5  562.10   25.74
  -3   2  -5  734.98   24.40
  -3   2  -6  961.32   25.41
  -3   2  -6  959.62   27.44
   3  -2   6  972.01   27.73
   3  -2   6  920.56   20.77
  -3   2  -7  551.06   17.95
  -3   2  -7  580.91   24.32
   3  -2   7  544.34   24.20
   3  -2   7  546.48   23.00
  -3   2  -8  235.03   21.23
  -3   2  -8  210.21   21.66
   3  -2   8  191.04   15.84
   3  -2   8  195.04   15.53
  -3   2  -9  164.24   21.72
  -3   2  -9  163.16   21.87
   3  -2   9  148.42   16.08
   3  -2   9  164.81   20.99
  -3   2 -10  184.03   22.88
  -3   2 -10  169.82   17.27
   3  -2  10  186.77   23.80
   3  -2  10  159.26   22.85
  -3   2 -11   81.16   16.52
   3  -2  11  119.14   17.22
  -3   2 -11  127.16   22.81
   3  -2  11   87.33   23.82
  -3   2 -12  133.67   18.01
  -3   2 -12  137.81   25.21
   3  -2  12  177.39   24.77
   3  -2  12  166.02   24.89
  -3   2 -13   53.65   17.93
  -3   2 -13   53.19   25.30
   3  -2  13   48.83   25.86
   3  -2  13   53.26   24.91
  -3   2 -14   23.06   27.81
  -3   2 -14   19.17   26.92
   3  -2  14   15.53   19.46
   3  -2  14   40.38   25.96
  -3   2 -15   21.20   29.98
  -3   2 -15   27.55   21.45
   3  -2  15   33.78   29.03
   3  -2  15   34.00   29.30
  -3   2 -16   41.80   32.37
  -3   2 -16   11.58   30.79
   3  -2  16   61.97   32.22
   3  -2  16   64.62   22.78
  -3   2 -17   15.81   35.02
  -3   2 -17    3.05   24.01
   3  -2  17  -16.22   34.14
   3  -2  17   27.99   34.38
  -3   1  -1  378.29   23.22
  -3   1  -1  322.80   24.32
  -3   1  -1  373.23   29.35
   3  -1   1  326.95   24.04
  -3   1  -2  255.47   26.92
   3  -1   2  238.67   27.94
   3  -1   2  278.02   23.03
  -3   1  -2  283.56   22.62
  -3   1  -3  726.84   20.74
   3  -1   3  728.64   21.12
   3  -1   3  706.17   34.91
  -3   1  -3  657.66   31.24
  -3   1  -4   72.00   20.99
  -3   1  -4   89.59   20.70
   3  -1   4   64.32   20.67
   3  -1   4   60.95   20.38
   3  -1   5   86.15   20.29
  -3   1  -5   79.54   14.62
  -3   1  -5  101.68   25.94
   3  -1   5   90.13   22.23
   3  -1   6  834.10   20.13
  -3   1  -6  841.69   20.80
   3  -1   6  839.73   28.21
  -3   1  -6  865.18   28.19
   3  -1   7   53.20   19.97
  -3   1  -7   64.38   20.10
  -3   1  -7   62.30   20.37
   3  -1   7   66.64   20.73
   3  -1   8  409.98   16.71
  -3   1  -8  431.04   17.08
  -3   1  -8  439.28   22.94
   3  -1   8  418.13   23.16
   3  -1   9  136.57   14.79
  -3   1  -9  150.32   20.92
  -3   1  -9  123.36   15.70
   3  -1   9  151.33   22.17
   3  -1  10  151.91   21.48
  -3   1 -10  128.65   16.15
  -3   1 -10  124.25   22.15
   3  -1  10  136.44   22.54
   3  -1  11   17.16   15.88
  -3   1 -11   33.39   16.65
  -3   1 -11   21.13   23.02
   3  -1  11   42.64   22.51
   3  -1  12   92.59   17.17
  -3   1 -12  144.66   17.54
  -3   1 -12  102.98   24.25
   3  -1  12   98.51   24.40
   3  -1  13    6.82   17.65
  -3   1 -13   15.15   24.63
  -3   1 -13   19.66   24.84
   3  -1  13   14.63   17.51
   3  -1  14   48.07   19.20
  -3   1 -14   44.71   26.80
  -3   1 -14   25.76   26.26
   3  -1  14    4.54   26.88
   3  -1  15   33.58   28.22
  -3   1 -15   24.31   28.87
  -3   1 -15   10.90   19.50
   3  -1  15   11.35   28.32
  -3   1 -16    6.35   21.49
  -3   1 -16   17.30   21.97
   3  -1  16   17.97   22.10
   3  -1  16   -6.48   21.22
  -3   1 -17  -11.77   23.05
  -3   1 -17  -24.56   33.61
   3  -1  17   25.96   33.83
   3  -1  17   29.23   33.02
  -3   0   0  416.43   24.63
  -3   0   0  363.83   24.59
   3   0   0  380.99   25.46
   3   0   0  356.63   25.12
  -3   0  -1  539.55   34.11
  -3   0  -1  515.16   21.37
  -3   0  -1  537.38   30.83
   3   0   1  474.27   21.39
   3   0   2   -1.25   15.03
  -3   0  -2   -0.32   27.34
  -3   0  -2    4.32   30.01
  -3   0  -2   -7.84   14.43
   3   0   3    0.73   31.68
   3   0   3  -12.12   14.68
  -3   0  -3    5.75   19.87
  -3   0  -3    2.27   33.27
   3   0   4  190.41   16.02
  -3   0  -4  189.45   16.23
  -3   0  -4  177.16   28.19
   3   0   4  149.92   27.49
   3   0   5  228.38   21.38
  -3   0  -5  240.95   21.40
  -3   0  -5  206.37   27.43
   3   0   5  175.72   23.63
  -3   0  -6  369.47   22.91
   3   0   6  328.54   22.75
  -3   0  -6  336.64   24.26
   3   0   6  313.29   24.85
   3   0   7  138.49   21.32
   3   0   7  136.43   20.83
  -3   0  -7  124.01   15.69
  -3   0  -7  117.79   21.16
   3   0   8    3.49   19.66
  -3   0  -8    2.99   13.95
  -3   0  -8    6.20   19.79
   3   0   8    1.77   19.38
   3   0   9   24.07   20.12
   3   0   9   26.43   14.08
  -3   0  -9    7.81   20.10
  -3   0  -9   22.30   20.11
   3   0  10   -4.96   21.55
   3   0  10   -1.91   20.39
  -3   0 -10   18.51   14.99
  -3   0 -10   32.00   21.23
   3   0  11    4.12   22.79
   3   0  11   20.59   21.31
  -3   0 -11    4.22   22.02
  -3   0 -11   11.22   22.10
   3   0  12  111.45   16.71
  -3   0 -12  146.38   23.70
   3   0  12  104.47   17.67
  -3   0 -12  141.70   23.36
   3   0  13  136.03   18.47
  -3   0 -13  169.06   24.77
   3   0  13  161.39   24.76
  -3   0 -13  162.03   25.23
   3   0  14   10.99   25.93
   3   0  14   11.34   17.57
  -3   0 -14   17.52   25.80
  -3   0 -14    6.98   25.77
   3   0  15   15.86   27.75
  -3   0 -15   66.33   27.87
  -3   0 -15   48.75   19.96
   3   0  15   60.57   28.33
   3   0  16    4.46   29.07
  -3   0 -16   25.27   30.05
  -3   0 -16   12.28   20.15
   3   0  16   -2.23   20.50
   3   0  17    2.40   22.57
  -3   0 -17   -0.32   23.23
   3   0  17    2.69   32.64
   3   0  18  -14.71   24.76
  -3   0 -18   31.93   35.87
   3   0  18    6.66   35.61
  -3  -1   0  107.62   21.00
  -3  -1   0  114.44   20.61
   3   1   0  111.38   21.32
   3   1   0  118.19   25.85
   3   1   1  426.14   25.71
  -3  -1  -1  391.37   26.83
  -3  -1  -1  426.01   25.08
   3   1   1  421.44   32.12
   3   1   2   15.02   21.22
  -3  -1  -2   12.44   20.91
  -3  -1  -2    6.48   30.14
   3   1   2    7.91   31.74
   3   1   3   53.94   21.30
  -3  -1  -3   56.38   20.63
   3   1   4   34.61   15.07
  -3  -1  -4   54.16   14.90
   3   1   4   61.46   33.41
   3   1   4   55.06   30.02
   3   1   5   14.92   20.44
   3   1   5   19.41   21.06
  -3  -1  -5   15.41   19.81
  -3  -1  -5   19.19   20.87
   3   1   6   30.98   20.34
  -3  -1  -6   18.43   20.02
   3   1   6   23.20   20.79
  -3  -1  -6   23.67   21.35
   3   1   7   -5.29   19.96
  -3  -1  -7   26.53   19.98
   3   1   7  -15.82   14.12
  -3  -1  -7    2.49   19.76
   3   1   8  108.74   20.69
   3   1   8   86.35   14.45
  -3  -1  -8  101.86   20.64
  -3  -1  -8  108.09   20.82
   3   1   9   33.17   20.49
  -3  -1  -9   10.64   19.78
   3   1   9   30.62   13.95
  -3  -1  -9   25.09   19.85
   3   1  10   -2.23   21.34
   3   1  10   -2.14   20.17
  -3  -1 -10   16.17   20.72
  -3  -1 -10   -4.65   21.38
   3   1  11   -6.51   22.47
   3   1  11    4.48   21.32
  -3  -1 -11   21.16   21.84
  -3  -1 -11   -8.44   21.99
   3   1  12   26.35   22.73
   3   1  12    2.06   23.18
  -3  -1 -12   23.57   22.64
  -3  -1 -12  -25.85   23.03
   3   1  13   14.15   16.76
   3   1  13   26.98   24.38
  -3  -1 -13    9.93   16.92
  -3  -1 -13   30.04   16.82
   3   1  14   29.45   25.81
   3   1  14   34.64   25.71
  -3  -1 -14   43.06   25.64
  -3  -1 -14   27.44   18.24
   3   1  15  -19.34   26.93
   3   1  15   -1.90   26.99
  -3  -1 -15   18.54   27.73
  -3  -1 -15    0.59   26.52
   3   1  16    6.31   20.57
   3   1  16   15.95   29.03
  -3  -1 -16   42.68   29.23
   3   1  17    0.72   31.74
   3   1  17    8.67   31.72
  -3  -1 -17    7.89   22.27
   3   1  18    7.60   34.57
  -3  -1 -18  -14.26   33.70
   3   1  18   -0.68   34.27
   3   2   0  845.66   37.52
   3   2   0  865.83   28.78
  -3  -2   0  876.07   28.82
   3   2   1  173.93   22.23
   3   2   1  171.68   22.99
  -3  -2  -1  182.58   22.86
  -3  -2  -1  184.88   22.23
   3   2   2  106.43   21.99
   3   2   2  117.49   21.62
  -3  -2  -2  119.09   25.44
  -3  -2  -2  134.46   16.25
   3   2   3   21.54   20.57
  -3  -2  -3   16.54   14.33
  -3  -2  -3    8.74   27.63
   3   2   3   10.31   24.74
   3   2   4   91.60   21.57
  -3  -2  -4   84.53   14.79
   3   2   4   81.57   26.03
   3   2   4   76.32   26.36
   3   2   5   11.09   19.89
  -3  -2  -5   14.26   14.40
   3   2   5   10.07   20.20
   3   2   5    3.95   24.82
  -3  -2  -6  167.98   21.25
   3   2   6  140.16   22.81
   3   2   6  172.17   21.66
   3   2   6  154.70   22.20
   3   2   7  153.40   15.79
  -3  -2  -7  170.42   21.21
   3   2   7  158.67   22.12
  -3  -2  -7  179.67   22.06
   3   2   8   12.98   20.00
   3   2   8   10.43   20.41
  -3  -2  -8   13.80   20.26
  -3  -2  -8    9.55   20.01
   3   2   9  131.65   20.60
  -3  -2  -9  139.91   15.02
  -3  -2  -9  130.24   21.00
   3   2   9  128.72   15.16
   3   2  10   33.67   15.08
   3   2  10   42.99   21.29
  -3  -2 -10   40.45   20.86
  -3  -2 -10   50.41   21.57
   3   2  11   -3.48   21.33
   3   2  11    9.65   21.92
  -3  -2 -11   18.52   15.49
  -3  -2 -11   20.29   22.19
   3   2  12   51.92   22.46
   3   2  12   32.92   16.24
  -3  -2 -12   42.86   22.79
  -3  -2 -12   29.51   23.40
  -3  -2 -13  120.04   25.03
   3   2  13  142.21   23.57
   3   2  13  150.03   24.97
  -3  -2 -13  126.29   25.52
   3   2  14   46.02   24.44
   3   2  14   24.30   25.42
  -3  -2 -14   40.94   25.78
   3   2  15   19.27   26.60
   3   2  15    5.91   25.41
  -3  -2 -15   24.01   26.54
  -3  -2 -16   21.55   20.15
   3   2  16   19.07   27.57
   3   2  16   15.25   28.22
   3   2  17  -24.66   31.08
   3   2  17   -0.30   22.36
  -3  -2 -17   -1.53   31.48
   3   2  18   29.40   33.95
   3   2  18   33.74   23.61
  -3  -2 -18   30.81   33.12
   3   3   0 1346.91   31.94
   3   3   0 1345.56   41.70
  -3  -3   0 1290.57   27.52
   3   3   1 1133.72   32.29
  -3  -3  -1 1113.29   30.85
   3   3   1 1166.37   31.61
  -3  -3  -2    2.81   18.38
   3   3   2    1.67   20.32
   3   3   2    7.63   22.48
   3   3   3 1292.74   31.00
  -3  -3  -3 1195.80   34.90
   3   3   3 1148.33   34.63
   3   3   4  277.96   24.11
   3   3   4  281.92   18.01
  -3  -3  -4  295.68   24.17
   3   3   5  270.24   16.65
   3   3   5  240.47   23.82
  -3  -3  -5  260.38   22.21
   3   3   5  254.90   24.76
   3   3   6  152.88   16.09
  -3  -3  -6  171.33   16.14
   3   3   6  159.81   22.50
   3   3   6  169.78   23.09
   3   3   7  155.91   21.97
  -3  -3  -7  150.88   22.24
   3   3   7  151.09   21.74
   3   3   7  168.80   21.53
   3   3   8    5.06   20.03
   3   3   8   24.11   20.22
  -3  -3  -8    4.79   14.58
   3   3   8    7.27   20.15
   3   3   9   98.64   21.78
  -3  -3  -9  134.82   21.47
   3   3   9  135.46   21.54
   3   3  10  177.76   16.30
  -3  -3 -10  168.89   15.43
   3   3  10  142.96   16.49
   3   3  11   -3.82   22.55
  -3  -3 -11   10.27   22.43
   3   3  11   24.38   14.89
   3   3  12   47.31   15.44
   3   3  12   56.39   22.41
  -3  -3 -12   42.40   23.05
   3   3  13   82.06   23.83
   3   3  13   84.61   24.56
  -3  -3 -13   88.87   24.82
   3   3  14   37.87   24.48
   3   3  14   53.58   25.89
  -3  -3 -14   57.78   25.57
   3   3  15   -1.94   25.65
   3   3  15   39.33   26.74
  -3  -3 -15   28.18   19.10
   3   3  16   51.39   20.36
   3   3  16   46.85   28.40
  -3  -3 -16   35.98   28.61
   3   3  17    4.88   30.94
   3   3  17   -5.66   30.47
   3   3  18    8.66   33.48
   3   3  18   47.08   32.93
  -3  -4   0 2399.64   35.56
   3   4   0 2309.68   35.38
  -3  -4  -1 1960.86   32.32
   3   4   1 2026.22   36.12
  -3  -4  -2  416.33   19.42
   3   4   2  503.23   25.36
   3   4   2  539.45   25.67
   3   4   3  385.09   24.22
   3   4   3  368.72   18.51
  -3  -4  -3  380.53   24.23
   3   4   4 1443.22   34.64
   3   4   4 1488.52   30.43
  -3  -4  -4 1424.94   35.11
   3   4   5  129.62   21.10
   3   4   5  129.09   22.32
  -3  -4  -5  121.27   22.02
   3   4   6 1900.37   36.03
   3   4   6 1987.25   31.87
   3   4   6 2069.61   37.49
   3   4   7  744.95   20.03
   3   4   7  784.08   27.51
   3   4   7  762.31   26.87
   3   4   8  189.92   21.70
   3   4   8  172.96   15.67
   3   4   8  205.80   21.88
   3   4   9  247.51   21.92
   3   4   9  246.30   22.18
   3   4   9  237.91   21.34
   3   4  10  187.81   16.56
   3   4  10  188.78   16.45
   3   4  10  200.28   22.92
   3   4  11   22.11   22.67
   3   4  11   28.26   21.42
   3   4  11    3.06   22.06
   3   4  12  111.26   16.41
   3   4  12  106.96   22.83
   3   4  12   92.80   23.48
   3   4  13  175.96   24.44
   3   4  13  157.15   24.62
   3   4  13  176.12   24.89
   3   4  14   40.64   25.62
   3   4  14   33.46   17.13
   3   4  14   17.90   18.24
   3   4  15   11.87   18.67
   3   4  15   53.38   26.59
   3   4  15   16.61   27.00
   3   4  16   13.82   28.23
   3   4  16    6.67   28.04
   3   4  16   22.72   28.32
   3   4  17   23.43   30.50
   3   4  17   28.49   21.29
   3   4  17   51.05   30.38
   3   4  18   27.77   32.82
   3   4  18    4.13   33.37
   3   4  18   -9.93   33.20
  -3  -5   0  900.34   25.05
   3   5   0  852.12   21.11
  -3  -5  -1  484.77   23.08
   3   5   1  472.57   18.13
  -3  -5  -2  168.82   16.56
   3   5   2  166.07   15.59
   3   5   3   37.13   20.28
  -3  -5  -3   47.53   20.22
  -3  -5  -4  759.37   27.03
   3   5   4  788.23   26.79
   3   5   4  843.38   25.85
  -3  -5  -5   52.14   20.60
   3   5   5   72.18   20.40
   3   5   5   45.63   20.84
  -3  -5  -6 1016.47   28.10
   3   5   6  993.65   27.94
   3   5   6 1058.63   26.68
   3   5   7  194.19   15.78
   3   5   7  222.33   22.15
   3   5   7  213.56   16.65
   3   5   8  129.54   15.06
   3   5   8  146.45   21.51
   3   5   8  142.12   20.59
   3   5   9  180.03   16.02
   3   5   9  178.51   21.85
   3   5   9  184.64   17.10
   3   5  10  361.72   23.85
   3   5  10  372.66   23.19
   3   5  10  359.80   18.10
   3   5  11  108.41   21.96
   3   5  11  111.87   22.50
   3   5  11   98.78   22.90
   3   5  12   54.34   15.77
   3   5  12   57.51   16.97
   3   5  12   74.92   23.36
   3   5  13   84.91   23.81
   3   5  13  102.06   24.69
   3   5  13   84.92   24.79
   3   5  14   69.28   25.82
   3   5  14   98.66   18.75
   3   5  14   91.87   24.79
   3   5  15   14.16   26.19
   3   5  15   16.05   26.60
   3   5  15   15.98   19.21
   3   5  16   28.45   28.57
   3   5  16   32.12   28.67
   3   5  16   27.99   29.21
   3   5  17  -11.04   30.92
   3   5  17   -8.70   21.71
   3   5  17  -15.95   30.28
   3   5  18    2.69   33.25
   3   5  18   -8.98   33.08
   3   5  18    0.48   33.54
  -3  -6   0   77.50   19.75
   3   6   0   78.07   14.11
  -3  -6  -1    8.65   18.34
   3   6   1   12.90   13.33
  -3  -6  -2  116.91   14.22
   3   6   2  112.14   14.36
   3   6   3  210.09   20.25
  -3  -6  -3  197.59   19.92
  -3  -6  -4  128.54   19.61
   3   6   4  128.05   20.29
   3   6   5   -3.84   19.71
  -3  -6  -5    4.49   19.45
   3   6   6   28.47   14.40
  -3  -6  -6   18.28   14.70
   3   6   6   25.31   14.43
   3   6   7  338.46   22.21
   3   6   7  340.82   22.04
  -3  -6  -7  333.79   22.58
   3   6   8    0.49   20.80
   3   6   8    9.26   14.50
   3   6   8    4.59   14.85
   3   6   9  144.68   16.12
   3   6   9  176.82   22.41
   3   6   9  153.65   22.14
   3   6  10   -2.94   14.74
   3   6  10   12.57   22.52
   3   6  10   13.10   15.04
   3   6  11   12.19   15.87
   3   6  11   16.87   22.16
   3   6  11    4.82   22.94
   3   6  12  109.40   23.03
   3   6  12  120.48   23.33
   3   6  12  102.97   23.72
   3   6  13   20.99   24.33
   3   6  13  -17.54   23.94
   3   6  13   11.43   24.24
   3   6  14   47.82   24.98
   3   6  14   41.69   25.59
[truncated: 2,485,335 more chars]
