# Supplementary material for: Crystal structures of trans-di­chlorido­tetra­kis­[1-(2,6-diiso­propyl­phen­yl)-1H-imidazole-κN 3]iron(II), trans-di­bromido­tetra­kis­[1-(2,6-diiso­propyl­phen­yl)-1H-imidazole-κN 3]iron(II) and trans-di­bromido­tetra­kis­[1-(2,6-diiso­propyl­phen­yl)-1H-imidazole-κN 3]iron(II) diethyl ether disolvate
Source: Acta Crystallogr Sect E Struct Rep Online. 2014 Jul 19;70(Pt 8):72–6. doi: 10.1107/S1600536814014056 (PMC4158527; doi:10.1107/S1600536814014056)
Supplement: Supplementary file 2 [file e-70-00072-Isup2.hkl]

#
# h,k,l, Fc-squared, Fo-squared, sigma(Fo-squared), status flag
#
data_I
_shelx_title ' RM4M87   IPDS2  -100DEGC         P-1'
_shelx_refln_list_code          4
_shelx_F_calc_maximum      160.88
_exptl_crystal_F_000       556.00
_reflns_d_resolution_high  0.8331

loop_
 _space_group_symop_operation_xyz
 'x, y, z'
 '-x, -y, -z'

_cell_length_a     8.8770
_cell_length_b    12.6280
_cell_length_c    13.8100
_cell_angle_alpha  74.680
_cell_angle_beta   74.480
_cell_angle_gamma  83.105

_shelx_F_squared_multiplier     1.000

loop_
 _refln_index_h
 _refln_index_k
 _refln_index_l
 _refln_F_squared_calc
 _refln_F_squared_meas
 _refln_F_squared_sigma
 _refln_observed_status
   1   0   0       3707.13       4021.61        81.56 o
   2   0   0          8.46          9.43        38.06 o
   3   0   0       1004.14       1014.46        33.20 o
   4   0   0        927.88        855.14        32.54 o
   5   0   0        397.34        358.01        29.73 o
   6   0   0        142.28        117.13        38.46 o
   7   0   0          8.12         36.13        32.57 o
   8   0   0          1.43          6.15        36.42 o
   9   0   0        134.92        185.55        40.55 o
  10   0   0        174.64        184.55        48.82 o
 -10   1   0         18.44         48.71        51.65 o
  -9   1   0         41.00         46.34        40.64 o
  -8   1   0         72.15         46.47        38.93 o
  -7   1   0          4.12         30.34        35.28 o
  -6   1   0          9.97          4.58        30.84 o
  -5   1   0        138.52        111.32        31.41 o
  -4   1   0          1.28         14.48        31.25 o
  -3   1   0        509.41        479.98        33.51 o
  -2   1   0        654.95        610.94        39.68 o
  -1   1   0       6762.29       6860.43        92.98 o
   0   1   0       2410.59       2802.62        84.20 o
   1   1   0       3947.68       4485.36       154.92 o
   2   1   0       1607.84       1606.79        47.77 o
   3   1   0        333.98        299.66        29.19 o
   4   1   0        500.29        517.80        30.96 o
   5   1   0        622.36        625.90        31.54 o
   6   1   0       1460.16       1439.49        44.88 o
   7   1   0          1.96         10.69        37.08 o
   8   1   0        174.20        205.48        45.94 o
   9   1   0         21.05         17.59        42.63 o
  10   1   0        156.78        131.46        48.17 o
 -10   2   0         19.67         39.28        51.80 o
  -9   2   0        154.77        150.44        41.41 o
  -8   2   0        390.28        328.54        38.42 o
  -7   2   0         89.16        110.87        34.87 o
  -6   2   0         59.35         68.31        32.50 o
  -5   2   0        165.28        150.52        30.74 o
  -4   2   0        603.82        479.05        42.32 o
  -3   2   0       2335.37       2139.54       124.68 o
  -2   2   0        821.84        772.65        33.14 o
  -1   2   0       3345.60       3314.04        71.57 o
   0   2   0       1990.77       2109.02        63.16 o
   1   2   0       2406.31       2546.74        73.81 o
   2   2   0      23373.18      22606.45       410.31 o
   3   2   0       2297.42       2303.55        47.65 o
   4   2   0        706.23        728.93        33.08 o
   5   2   0       2401.42       2507.05        41.62 o
   6   2   0        245.32        236.88        29.88 o
   7   2   0        173.49        180.28        37.53 o
   8   2   0          0.93         25.44        41.78 o
   9   2   0         25.27         41.50        68.95 o
  10   2   0         23.36         21.41        60.05 o
  -9   3   0         88.03        121.76        41.23 o
  -8   3   0        208.06        209.30        33.19 o
  -7   3   0        305.31        329.71        35.96 o
  -6   3   0        114.87        126.16        32.96 o
  -5   3   0        386.05        382.00        31.80 o
  -4   3   0          0.56         14.32        28.60 o
  -3   3   0       1918.87       1987.48        92.73 o
  -2   3   0        516.05        505.04        27.95 o
  -1   3   0        295.56        280.25        39.76 o
   0   3   0       2172.54       2177.83        63.85 o
   1   3   0       3253.99       3200.65        72.59 o
   2   3   0       6062.79       6073.00       412.64 o
   3   3   0       3708.61       3517.47        50.54 o
   4   3   0        919.23        937.22        32.93 o
   5   3   0         91.27         79.23        32.36 o
   6   3   0        218.85        237.91        34.85 o
   7   3   0          0.69         42.57        36.18 o
   8   3   0        224.70        261.94        50.59 o
   9   3   0         50.33         82.70        49.43 o
  10   3   0         56.44         47.60        97.08 o
  -9   4   0         25.18         16.47        45.10 o
  -8   4   0         56.54         57.59        38.54 o
  -7   4   0        820.68        828.26        34.54 o
  -6   4   0         29.68         63.29        33.10 o
  -5   4   0         30.15         16.65        31.10 o
  -4   4   0        219.60        214.93        30.51 o
  -3   4   0          0.62         11.96        29.89 o
  -2   4   0       1588.26       1596.97        74.08 o
  -1   4   0       3633.14       3588.42        54.22 o
   0   4   0          5.24         25.66        32.24 o
   1   4   0        157.17        155.21        32.93 o
   2   4   0       2987.94       2929.20        60.92 o
   3   4   0       6351.76       6269.81       119.74 o
   4   4   0       1433.64       1326.35        43.17 o
   5   4   0        301.36        336.83        29.23 o
   6   4   0          0.27          1.10        29.52 o
   7   4   0        283.91        246.52        39.81 o
   8   4   0        414.65        382.63        66.75 o
   9   4   0        124.69        131.62        50.23 o
  10   4   0         11.35          7.91        61.10 o
  -9   5   0          1.62         45.36        43.59 o
  -8   5   0          6.21          8.35        39.02 o
  -7   5   0        170.38        202.39        36.85 o
  -6   5   0        872.10        932.52        34.00 o
  -5   5   0         85.80         56.29        28.05 o
  -4   5   0         54.57         64.22        24.56 o
  -3   5   0         52.56         64.97        25.34 o
  -2   5   0        683.21        692.98        38.56 o
  -1   5   0        494.88        505.96        40.26 o
   0   5   0        515.71        580.19        31.10 o
   1   5   0        648.30        736.30        41.70 o
   2   5   0       2394.07       2434.70        47.05 o
   3   5   0       2329.65       2323.38        64.18 o
   4   5   0        867.65        802.37        35.19 o
   5   5   0       1443.70       1353.22        71.51 o
   6   5   0        607.72        593.24        38.86 o
   7   5   0         76.69         68.22        39.77 o
   8   5   0        288.82        277.56        40.12 o
   9   5   0        152.29        126.74        51.78 o
  -9   6   0        167.90        121.43        48.05 o
  -8   6   0         56.28         73.53        40.99 o
  -7   6   0         88.25        116.14        32.30 o
  -6   6   0         37.82         41.07        35.72 o
  -5   6   0        605.66        644.08        35.94 o
  -4   6   0          0.77         20.78        27.74 o
  -3   6   0          1.06          9.14        26.02 o
  -2   6   0        151.16        198.95        37.41 o
  -1   6   0        643.96        630.24        40.99 o
   0   6   0         76.91         13.30        59.14 o
   1   6   0        291.88        317.04        54.77 o
   2   6   0         13.42         10.82        31.72 o
   3   6   0        191.21        207.31        30.56 o
   4   6   0        613.84        635.47        41.13 o
   5   6   0       1198.32       1222.40        39.22 o
   6   6   0        766.13        789.88        39.83 o
   7   6   0         41.41         48.71        34.36 o
   8   6   0          9.02          0.00        47.65 o
   9   6   0        161.84        141.49        58.84 o
  -8   7   0        219.36        220.98        37.39 o
  -7   7   0         31.66         36.63        39.20 o
  -6   7   0        121.17         99.84        31.55 o
  -5   7   0       1334.90       1311.25        59.69 o
  -4   7   0        592.80        556.40        27.42 o
  -3   7   0         78.23         80.61        24.91 o
  -2   7   0        286.67        302.96        25.12 o
  -1   7   0         27.50         61.34        38.63 o
   0   7   0       1707.72       1878.58       147.78 o
   1   7   0       1494.48       1560.28        35.23 o
   2   7   0          4.33         34.00        30.16 o
   3   7   0          3.67         22.48        36.87 o
   4   7   0        527.80        581.22        42.61 o
   5   7   0        413.90        415.06        31.67 o
   6   7   0         63.09         89.38        37.11 o
   7   7   0        401.80        359.79        42.36 o
   8   7   0         56.25         33.86        39.89 o
   9   7   0         25.85         31.47        53.84 o
  -8   8   0        325.55        333.93        39.14 o
  -7   8   0         17.95         42.14        35.48 o
  -6   8   0        205.90        239.47        33.46 o
  -5   8   0         76.15        118.41        30.95 o
  -4   8   0        526.54        506.80        28.42 o
  -3   8   0        188.16        217.58        29.10 o
  -2   8   0         55.10         45.40        26.03 o
  -1   8   0         24.16         30.95        30.15 o
   0   8   0         41.88         22.32        27.66 o
   1   8   0       1944.65       2030.10        44.37 o
   2   8   0        457.50        457.23        51.84 o
   3   8   0        102.56         86.96        31.20 o
   4   8   0         12.66          0.16        34.53 o
   5   8   0        200.59        171.00        35.67 o
   6   8   0       1253.11       1269.28        41.51 o
   7   8   0        540.47        533.68        44.80 o
   8   8   0          5.39         27.82        40.83 o
  -7   9   0        390.61        362.43        43.67 o
  -6   9   0          1.87         11.76        39.14 o
  -5   9   0        256.84        266.94        30.04 o
  -4   9   0        499.68        577.01        32.59 o
  -3   9   0        628.09        590.32        30.93 o
  -2   9   0        718.31        687.34        34.08 o
  -1   9   0         23.74         64.64        38.73 o
   0   9   0         35.86         74.64        31.92 o
   1   9   0        737.24        714.96        30.59 o
   2   9   0        163.73        238.47        40.02 o
   3   9   0        130.67        137.00        34.02 o
   4   9   0          2.97          0.00        42.63 o
   5   9   0        459.38        444.42        44.91 o
   6   9   0        268.79        270.34        34.86 o
   7   9   0        183.20        187.51        44.25 o
   8   9   0         32.84         62.64        39.65 o
  -7  10   0        124.94        132.23        51.99 o
  -6  10   0        751.91        810.22        43.98 o
  -5  10   0         25.22         57.61        38.44 o
  -4  10   0         40.59         67.07        31.55 o
  -3  10   0        188.21        157.26        27.06 o
  -2  10   0        523.67        484.15        28.03 o
  -1  10   0        242.82        237.88        41.47 o
   0  10   0          7.18         58.32        39.55 o
   1  10   0         18.39         11.82        28.35 o
   2  10   0          2.67         73.77        40.01 o
   3  10   0        833.46        777.67        33.21 o
   4  10   0        380.10        332.86        36.69 o
   5  10   0          7.68          4.51        36.31 o
   6  10   0          5.55          2.17        34.77 o
   7  10   0         26.09          3.41        44.76 o
  -6  11   0        170.51        148.59        38.41 o
  -5  11   0         28.29         74.60        35.03 o
  -4  11   0          3.98          0.00        33.03 o
  -3  11   0        188.97        179.56        34.10 o
  -2  11   0        285.84        313.37        29.16 o
  -1  11   0        132.86        176.33        30.88 o
   0  11   0        682.26        644.82        39.18 o
   1  11   0         47.20         22.42        42.42 o
   2  11   0         24.62          0.46        40.78 o
   3  11   0        785.97        756.69        42.74 o
   4  11   0        444.03        518.56        47.09 o
   5  11   0         39.72         74.51        34.18 o
   6  11   0          4.55         10.26        32.16 o
   7  11   0          0.56         20.10        42.88 o
  -5  12   0        238.13        230.57        38.88 o
  -4  12   0         65.17         75.88        40.51 o
  -3  12   0        412.06        391.91        45.26 o
  -2  12   0         77.05         85.24        30.51 o
  -1  12   0        514.73        443.95        49.54 o
   0  12   0        111.68        120.46        28.58 o
   1  12   0         29.67          1.79        45.36 o
   2  12   0          7.35          0.00        31.39 o
   3  12   0        100.32        106.20        40.63 o
   4  12   0        115.52        115.08        41.22 o
   5  12   0        153.10        120.96        43.32 o
   6  12   0          4.48          0.00        45.04 o
  -4  13   0        269.81        245.82        35.01 o
  -3  13   0        108.05        111.50        36.75 o
  -2  13   0        103.26         66.70        32.85 o
  -1  13   0         75.93        106.13        39.95 o
   0  13   0        470.76        505.92        35.21 o
   1  13   0        307.57        288.19        35.11 o
   2  13   0         37.95         35.53        35.14 o
   3  13   0          1.72         23.53        42.51 o
   4  13   0         18.74         41.21        43.40 o
   5  13   0         81.43         80.32        45.63 o
  -2  14   0         19.05          0.00        45.02 o
  -1  14   0         93.58         68.28        38.59 o
   0  14   0         52.83         51.50        48.24 o
   1  14   0        400.45        373.46        38.33 o
   2  14   0        268.27        288.93        43.83 o
   3  14   0         12.33         47.69        39.09 o
  -2 -14   1         32.90         26.97        35.28 o
  -1 -14   1        328.81        354.31        44.18 o
   0 -14   1          6.40          3.73        43.31 o
   1 -14   1          4.22          0.00        34.51 o
  -4 -13   1         84.72         92.54        34.82 o
  -3 -13   1         11.44         33.21        32.17 o
  -2 -13   1        249.57        191.68        36.24 o
  -1 -13   1        129.76        107.32        40.75 o
   0 -13   1        246.09        236.38        32.39 o
   1 -13   1          1.10          0.00        35.39 o
   2 -13   1        277.38        278.43        42.76 o
   3 -13   1          0.21         44.92        43.63 o
  -5 -12   1        121.67        158.62        37.53 o
  -4 -12   1        303.26        340.81        37.03 o
  -3 -12   1        185.22        180.67        35.06 o
  -2 -12   1        214.60        201.79        30.72 o
  -1 -12   1          1.30         20.33        28.99 o
   0 -12   1         90.95        151.22        59.46 o
   1 -12   1        760.79        767.77        35.52 o
   2 -12   1         22.51         48.73        34.28 o
   3 -12   1        113.96        137.55        40.20 o
   4 -12   1         44.92         59.36        32.54 o
   5 -12   1        104.81        146.01        44.55 o
  -6 -11   1          7.95         15.24        34.29 o
  -5 -11   1         17.39          8.14        40.41 o
  -4 -11   1        452.06        463.26        36.29 o
  -3 -11   1        323.57        354.52        38.41 o
  -2 -11   1         22.61         11.09        27.77 o
  -1 -11   1          3.43          0.00        26.98 o
   0 -11   1        532.92        500.87        31.63 o
   1 -11   1        852.23        889.28        58.65 o
   2 -11   1        460.46        455.34        30.11 o
   3 -11   1        164.24        196.22        38.83 o
   4 -11   1         77.40         93.69        38.40 o
   5 -11   1         95.79        181.57        35.78 o
   6 -11   1          5.13         25.53        38.25 o
  -7 -10   1          2.18         14.61        41.83 o
  -6 -10   1         10.31         20.85        38.59 o
  -5 -10   1          0.25          0.00        38.02 o
  -4 -10   1        230.69        235.41        38.54 o
  -3 -10   1        435.50        538.16        45.50 o
  -2 -10   1        153.01        172.73        35.52 o
  -1 -10   1         43.30         18.15        29.18 o
   0 -10   1         36.02         33.76        25.76 o
   1 -10   1        108.38        105.75        26.01 o
   2 -10   1       1657.10       1628.86        41.65 o
   3 -10   1        409.68        393.37        28.68 o
   4 -10   1         20.95         61.71        25.89 o
   5 -10   1         31.87         57.40        39.34 o
   6 -10   1        497.00        488.84        54.77 o
   7 -10   1        153.24        149.91        35.58 o
  -8  -9   1          3.51          0.00        55.69 o
  -7  -9   1        147.67        144.88        41.56 o
  -6  -9   1          3.47          8.11        30.88 o
  -5  -9   1         62.66         85.69        36.98 o
  -4  -9   1         49.34         51.71        35.30 o
  -3  -9   1          0.71          0.00        28.81 o
  -2  -9   1        497.43        516.41        40.97 o
  -1  -9   1        697.03        646.56        39.18 o
   0  -9   1         18.56         23.33        25.18 o
   1  -9   1        145.53        183.35        28.34 o
   2  -9   1        745.25        759.43        49.53 o
   3  -9   1        438.29        462.72        33.59 o
   4  -9   1         11.40         54.66        27.07 o
   5  -9   1         81.12        106.63        34.01 o
   6  -9   1          1.37          0.00        34.27 o
   7  -9   1        260.63        267.65        43.62 o
  -8  -8   1         56.82         34.58        53.48 o
  -7  -8   1         33.04         66.57        37.25 o
  -6  -8   1        596.60        563.96        35.75 o
  -5  -8   1        150.62        151.31        34.80 o
  -4  -8   1        124.24        114.93        42.30 o
  -3  -8   1        222.59        231.96        41.72 o
  -2  -8   1        240.21        231.75        28.37 o
  -1  -8   1       1134.76       1087.21        36.75 o
   0  -8   1        466.99        486.62        40.73 o
   1  -8   1        134.77        148.51        31.09 o
   2  -8   1         21.83         47.21        30.88 o
   3  -8   1        238.37        231.80        26.46 o
   4  -8   1        720.64        648.17        35.03 o
   5  -8   1        229.99        232.29        31.93 o
   6  -8   1         69.31         37.63        27.25 o
   7  -8   1         11.82          0.00        34.87 o
   8  -8   1          4.36         47.84        44.44 o
  -8  -7   1         10.28          0.00        40.55 o
  -7  -7   1         87.12         92.25        47.01 o
  -6  -7   1          3.52         16.68        39.18 o
  -5  -7   1        856.73        845.77        38.52 o
  -4  -7   1        442.44        443.28        41.70 o
  -3  -7   1        501.61        481.81        32.65 o
  -2  -7   1        503.35        465.03        28.76 o
  -1  -7   1       2243.83       2323.20        37.55 o
   0  -7   1       1508.79       1556.27        54.24 o
   1  -7   1          0.93         16.79        21.61 o
   2  -7   1         66.55         56.94        26.63 o
   3  -7   1       2096.26       2215.90        57.86 o
   4  -7   1       2306.31       2216.28        48.26 o
   5  -7   1        749.71        773.33        36.16 o
   6  -7   1         67.24         79.48        36.11 o
   7  -7   1         16.94         32.60        33.10 o
   8  -7   1         49.06         77.25        41.98 o
  -9  -6   1         44.94        111.13        54.74 o
  -8  -6   1         12.37         34.92        49.39 o
  -7  -6   1          9.29         21.49        36.38 o
  -6  -6   1         90.82         77.32        32.49 o
  -5  -6   1        105.03         95.10        35.55 o
  -4  -6   1          1.25          0.00        39.07 o
  -3  -6   1        155.98        195.55        37.35 o
  -2  -6   1         20.42         13.16        26.44 o
  -1  -6   1       1933.43       2148.14        65.30 o
   0  -6   1        105.78         58.64        44.14 o
   1  -6   1        670.38        688.21        30.37 o
   2  -6   1        813.50        844.16        28.30 o
   3  -6   1         12.08         23.29        30.74 o
   4  -6   1        296.57        302.05        25.64 o
   5  -6   1       1498.25       1509.74        37.98 o
   6  -6   1         41.25         47.95        30.31 o
   7  -6   1        155.20        195.83        37.58 o
   8  -6   1        261.58        256.34        41.01 o
   9  -6   1         51.88         93.82        46.97 o
  -9  -5   1        189.10        215.17        53.30 o
  -8  -5   1        325.78        354.81        48.82 o
  -7  -5   1         35.96         34.21        44.55 o
  -6  -5   1        639.16        600.54        44.86 o
  -5  -5   1          7.66          2.35        30.29 o
  -4  -5   1        118.01        135.26        30.75 o
  -3  -5   1        679.39        656.42        32.88 o
  -2  -5   1        111.93        169.51        31.20 o
  -1  -5   1          6.83         22.82        31.26 o
   0  -5   1       3014.74       3006.58        46.97 o
   1  -5   1       2946.13       2656.21        79.99 o
   2  -5   1        752.76        780.78        33.08 o
   3  -5   1         31.76         47.72        23.10 o
   4  -5   1         17.49         42.78        30.06 o
   5  -5   1       1515.74       1558.68        56.06 o
   6  -5   1        861.66        923.68        73.62 o
   7  -5   1        292.12        322.80        37.38 o
   8  -5   1        247.53        246.31        42.09 o
   9  -5   1         76.63         72.56        37.07 o
  -9  -4   1         22.60         22.21        50.03 o
  -8  -4   1        386.95        393.19        48.52 o
  -7  -4   1        448.96        444.01        44.44 o
  -6  -4   1          1.12          8.48        33.75 o
  -5  -4   1          0.48          0.00        34.89 o
  -4  -4   1        205.23        206.07        28.57 o
  -3  -4   1        402.36        388.61        38.14 o
  -2  -4   1        323.70        376.37        39.55 o
  -1  -4   1        366.09        376.45        40.27 o
   0  -4   1        347.62        333.99        40.76 o
   1  -4   1       1058.29       1000.50        33.12 o
   2  -4   1       1947.49       2053.32        36.53 o
   3  -4   1         19.72         32.40        23.22 o
   4  -4   1        287.64        335.70        27.73 o
   5  -4   1        151.85        165.50        27.18 o
   6  -4   1          1.19          0.00        33.36 o
   7  -4   1        591.10        585.83        37.70 o
   8  -4   1        199.43        184.49        34.10 o
   9  -4   1          0.93          4.26        36.58 o
  -9  -3   1        121.48        137.28        56.24 o
  -8  -3   1        336.74        302.33        47.65 o
  -7  -3   1       1011.50        968.19        48.28 o
  -6  -3   1        436.91        492.27        41.81 o
  -5  -3   1        172.75        183.91        29.33 o
  -4  -3   1        396.52        376.39        34.73 o
  -3  -3   1       1985.38       1976.68        44.12 o
  -2  -3   1          5.69          0.90        31.41 o
  -1  -3   1       1990.51       1970.64        48.96 o
   0  -3   1       2648.86       2633.07        52.20 o
   1  -3   1         43.94         65.72        31.56 o
   2  -3   1       6744.61       6790.13        58.46 o
   3  -3   1       3641.43       3647.23        47.58 o
   4  -3   1        279.77        339.50        31.47 o
   5  -3   1         70.32         84.68        30.95 o
   6  -3   1        238.61        241.44        35.61 o
   7  -3   1       1023.11       1028.63        54.01 o
   8  -3   1        210.33        226.55        38.61 o
   9  -3   1        106.81         89.80        46.84 o
  10  -3   1         37.13         14.05        48.80 o
 -10  -2   1         53.66         88.32        56.47 o
  -9  -2   1         55.79         50.59        49.39 o
  -8  -2   1         62.39         90.72        46.44 o
  -7  -2   1        113.46         97.57        43.10 o
  -6  -2   1         95.80         56.38        40.28 o
  -5  -2   1         23.79         24.76        36.77 o
  -4  -2   1        143.04        131.25        28.11 o
  -3  -2   1        242.51        177.60        36.26 o
  -2  -2   1       2446.43       2367.05       120.96 o
  -1  -2   1         55.02         60.96        54.60 o
   0  -2   1       1057.19       1053.79        46.31 o
   1  -2   1        892.57        817.70        36.74 o
   2  -2   1         55.32         54.71        24.09 o
   3  -2   1       3766.10       3871.74        74.89 o
   4  -2   1        653.02        600.35        26.89 o
   5  -2   1         14.71         10.61        23.41 o
   6  -2   1         14.07          3.39        34.26 o
   7  -2   1         91.25         79.26        33.84 o
   8  -2   1        464.42        471.01        41.32 o
   9  -2   1        375.03        429.57        44.61 o
  10  -2   1         20.65         32.07        47.38 o
 -10  -1   1        107.63        108.05        56.66 o
  -9  -1   1         45.61         54.96        46.42 o
  -8  -1   1        170.68        164.42        40.43 o
  -7  -1   1         21.62         10.17        37.13 o
  -6  -1   1        969.46       1000.65        39.47 o
  -5  -1   1       2180.05       2116.75        43.51 o
  -4  -1   1         96.20        128.46        33.22 o
  -3  -1   1          1.25          3.44        32.28 o
  -2  -1   1        480.40        449.62        47.73 o
  -1  -1   1        818.62        971.74        48.80 o
   0  -1   1       1577.55       1698.30        50.82 o
   1  -1   1       3722.79       3755.44        78.38 o
   2  -1   1       1385.80       1370.48        44.67 o
   3  -1   1        921.76        934.11        39.10 o
   4  -1   1       2944.47       2674.72        83.50 o
   5  -1   1        676.17        683.30        31.73 o
   6  -1   1         75.98         89.23        28.47 o
   7  -1   1         12.48         30.08        38.13 o
   8  -1   1        363.55        365.65        38.41 o
   9  -1   1        311.62        332.79        46.88 o
  10  -1   1        189.79        181.40        50.67 o
 -10   0   1        388.25        359.60        50.33 o
  -9   0   1         99.25         96.76        43.61 o
  -8   0   1         12.56          1.38        39.65 o
  -7   0   1         81.54         80.31        41.83 o
  -6   0   1       1128.67       1169.57        38.24 o
  -5   0   1       1532.09       1466.16        38.44 o
  -4   0   1       1140.53       1105.17        37.47 o
  -3   0   1        209.62        240.03        33.00 o
  -2   0   1        884.14        887.51        39.82 o
  -1   0   1        338.64        319.11        56.29 o
   0   0   1       5106.96       5761.58       130.71 o
   1   0   1        128.18        140.25        42.28 o
   2   0   1       1508.27       1626.94        54.24 o
   3   0   1       1406.42       1355.93        38.07 o
   4   0   1         62.73         48.52        27.29 o
   5   0   1       2928.42       2687.62       129.18 o
   6   0   1        451.91        501.09        30.37 o
   7   0   1        117.52        115.16        30.32 o
   8   0   1          9.58         33.45        40.93 o
   9   0   1          2.14          0.00        41.17 o
  10   0   1        201.40        201.23        51.36 o
 -10   1   1         59.69         63.35        46.95 o
  -9   1   1         40.21         69.61        40.87 o
  -8   1   1        105.50        118.50        37.85 o
  -7   1   1         13.75         12.68        30.71 o
  -6   1   1         75.81         89.87        32.16 o
  -5   1   1        574.02        599.24        35.04 o
  -4   1   1       1186.03       1120.30        45.98 o
  -3   1   1        652.38        624.39        30.42 o
  -2   1   1          2.84         12.31        36.94 o
  -1   1   1       8530.66       8849.94       160.97 o
   0   1   1       1128.90       1460.16        68.21 o
   1   1   1        761.32        712.01        42.67 o
   2   1   1      10374.15      10298.59       169.59 o
   3   1   1       1128.93       1109.91        36.02 o
   4   1   1         12.44         34.66        30.01 o
   5   1   1        182.08        156.55        29.51 o
   6   1   1       2381.35       2364.80        42.97 o
   7   1   1          0.71          3.02        32.77 o
   8   1   1        327.59        310.72        40.03 o
   9   1   1          2.20          0.00        38.99 o
  10   1   1        223.39        227.53        47.82 o
  -9   2   1        452.21        423.26        43.51 o
  -8   2   1        566.49        557.73        39.90 o
  -7   2   1        241.88        249.36        31.84 o
  -6   2   1         34.41         22.34        32.94 o
  -5   2   1         32.11         28.14        30.00 o
  -4   2   1       2299.30       2336.68        41.38 o
  -3   2   1       1508.69       1500.53        38.50 o
  -2   2   1         33.23         43.23        57.23 o
  -1   2   1       9919.00       9611.72       160.13 o
   0   2   1       5684.96       6283.60       144.73 o
   1   2   1       7714.59       8167.29       404.63 o
   2   2   1       1395.86       1297.39        49.11 o
   3   2   1        501.63        475.15        30.04 o
   4   2   1         26.16         25.41        29.00 o
   5   2   1        717.24        704.74        31.16 o
   6   2   1         92.95         98.87        27.95 o
   7   2   1        148.91        135.04        30.73 o
   8   2   1        163.59        159.25        33.56 o
   9   2   1         52.20         48.68        39.40 o
  10   2   1         66.31         70.06        66.30 o
  -9   3   1         19.45          9.85        44.35 o
  -8   3   1         55.94         86.36        38.40 o
  -7   3   1        281.10        323.84        36.26 o
  -6   3   1        282.21        278.65        33.96 o
  -5   3   1       1046.53       1100.12        34.92 o
  -4   3   1        131.70        122.66        23.32 o
  -3   3   1        936.15        821.86        33.43 o
  -2   3   1        943.59        884.83        44.53 o
  -1   3   1          6.76          0.00        31.62 o
   0   3   1         53.19         55.67        37.70 o
   1   3   1        325.38        330.26        44.50 o
   2   3   1       4657.19       4932.67        89.48 o
   3   3   1       2994.08       3029.03        48.52 o
   4   3   1       1591.11       1598.15        41.95 o
   5   3   1         11.56          9.39        33.05 o
   6   3   1        340.41        329.95        33.82 o
   7   3   1        475.94        470.57        38.01 o
   8   3   1        329.73        310.34        36.99 o
   9   3   1         43.28         43.53        52.58 o
  10   3   1         61.47         56.62        57.70 o
  -9   4   1         20.70         31.17        42.92 o
  -8   4   1         16.51         30.00        39.18 o
  -7   4   1       1092.02       1118.18        40.03 o
  -6   4   1        135.36        108.07        24.72 o
  -5   4   1         48.61         52.06        31.12 o
  -4   4   1        290.41        307.69        47.46 o
  -3   4   1        314.76        315.79        27.27 o
  -2   4   1       2408.89       2377.12        51.05 o
  -1   4   1        853.70        847.29        44.11 o
   0   4   1         44.89         56.77        29.72 o
   1   4   1        564.82        543.56        37.72 o
   2   4   1       3724.59       3717.69        72.25 o
   3   4   1       5695.79       5298.61        86.99 o
   4   4   1       2205.96       2185.57        42.76 o
   5   4   1         19.80         32.47        30.77 o
   6   4   1         42.70         49.85        34.64 o
   7   4   1         49.88         84.12        39.91 o
   8   4   1        646.77        652.34        44.49 o
   9   4   1         17.58         26.50        42.62 o
  10   4   1          0.42         39.76        54.29 o
  -9   5   1          2.29         29.68        44.42 o
  -8   5   1         88.44         62.78        39.65 o
  -7   5   1        256.64        258.56        37.73 o
  -6   5   1        375.01        416.72        31.11 o
  -5   5   1        310.48        335.25        33.54 o
  -4   5   1         28.45         24.71        24.51 o
  -3   5   1        538.05        540.29        37.68 o
  -2   5   1        709.05        776.36        38.92 o
  -1   5   1        709.85        715.70        41.49 o
   0   5   1       1697.41       1708.10        41.95 o
   1   5   1        132.85        174.14        27.70 o
   2   5   1         15.57          9.30        30.40 o
   3   5   1       1290.14       1270.58        37.95 o
   4   5   1        737.60        667.40        33.82 o
   5   5   1        633.85        664.50        34.55 o
   6   5   1        137.98        105.31        30.18 o
   7   5   1         10.41         17.63        35.33 o
   8   5   1        456.16        454.74        42.11 o
   9   5   1        170.28        153.75        47.16 o
  10   5   1         16.62         14.81        61.13 o
  -9   6   1         35.65         49.07        38.52 o
  -8   6   1         25.10         25.41        35.46 o
  -7   6   1          2.36         24.08        32.95 o
  -6   6   1         77.09         60.69        30.73 o
  -5   6   1        687.92        651.32        38.32 o
  -4   6   1        696.08        652.17        34.53 o
  -3   6   1          0.58         24.02        34.14 o
  -2   6   1        105.55        166.54        37.77 o
  -1   6   1       1000.67        975.39        33.04 o
   0   6   1        591.33        590.20        34.55 o
   1   6   1        127.34        125.12        37.36 o
   2   6   1       2860.53       2980.53        42.26 o
   3   6   1          6.07         29.58        28.70 o
   4   6   1       2278.57       2229.33        49.09 o
   5   6   1       2787.71       2997.97       134.85 o
   6   6   1        590.51        585.72        34.08 o
   7   6   1          1.94         13.77        38.13 o
   8   6   1        142.64        140.63        41.06 o
   9   6   1        100.13        104.91        46.59 o
  -8   7   1          0.65         41.86        43.12 o
  -7   7   1         47.55         53.79        34.17 o
  -6   7   1         42.07         68.70        36.59 o
  -5   7   1        438.91        439.17        31.16 o
  -4   7   1        948.37        922.16        28.96 o
  -3   7   1        630.74        618.48        73.31 o
  -2   7   1          2.39          0.61        37.04 o
  -1   7   1        540.15        594.97        33.65 o
   0   7   1        349.25        366.97        38.98 o
   1   7   1       2028.61       2191.37       175.40 o
   2   7   1        167.98        151.46        36.62 o
   3   7   1        130.99        159.33        38.24 o
   4   7   1        390.80        409.33        35.36 o
   5   7   1       2763.74       2853.04        44.00 o
   6   7   1        335.49        346.45        36.18 o
   7   7   1        128.35        146.92        37.29 o
   8   7   1        124.79        112.14        42.08 o
   9   7   1          1.44         11.08        49.43 o
  -8   8   1         22.22         38.04        35.01 o
  -7   8   1          0.69         13.19        34.69 o
  -6   8   1         26.70         68.89        37.71 o
  -5   8   1          3.01         50.52        26.92 o
  -4   8   1        430.51        402.21        27.62 o
  -3   8   1        660.49        690.76        30.74 o
  -2   8   1          3.42         14.56        46.72 o
  -1   8   1          0.94          0.00        30.12 o
   0   8   1         26.56         73.39        31.79 o
   1   8   1        296.56        274.06        31.71 o
   2   8   1        988.12       1000.20        36.07 o
   3   8   1          0.70         19.78        38.08 o
   4   8   1         10.05          0.00        40.40 o
   5   8   1         16.60         20.10        34.33 o
   6   8   1       1952.39       1916.87        43.27 o
   7   8   1       1608.70       1481.26        51.30 o
   8   8   1          1.97          9.36        43.59 o
   9   8   1         45.17         35.63        50.75 o
  -7   9   1        152.05        170.02        42.78 o
  -6   9   1         33.94         37.78        34.14 o
  -5   9   1          6.51          0.00        28.37 o
  -4   9   1        379.43        395.79        36.08 o
  -3   9   1         30.29         46.06        36.32 o
  -2   9   1        237.74        215.22        40.08 o
  -1   9   1         12.26          0.00        31.92 o
   0   9   1         79.10         94.12        31.70 o
   1   9   1        160.07        112.24        27.83 o
   2   9   1        200.66        177.25        31.90 o
   3   9   1        310.33        310.18        34.27 o
   4   9   1         77.10         78.60        42.16 o
   5   9   1        225.47        232.82        43.62 o
   6   9   1        525.25        499.91        34.03 o
   7   9   1        188.72        225.09        42.85 o
   8   9   1        339.23        310.47        46.70 o
  -7  10   1        124.75        129.36        45.46 o
  -6  10   1        415.42        425.05        39.45 o
  -5  10   1        115.01        150.65        39.14 o
  -4  10   1        405.93        425.51        37.71 o
  -3  10   1        231.49        244.52        31.05 o
  -2  10   1       1171.76       1138.67        53.19 o
  -1  10   1        230.20        240.90        33.13 o
   0  10   1         30.35         58.71        33.11 o
   1  10   1          5.00         33.08        32.46 o
   2  10   1         40.56         46.77        28.27 o
   3  10   1        300.17        315.57        34.34 o
   4  10   1         99.25        107.16        37.32 o
   5  10   1          4.81          8.36        47.94 o
   6  10   1         36.22         70.13        39.14 o
   7  10   1        328.34        340.57        44.91 o
   8  10   1        132.04        145.04        48.48 o
  -6  11   1        212.03        182.83        38.47 o
  -5  11   1          0.29          0.00        31.74 o
  -4  11   1         94.47        110.63        30.26 o
  -3  11   1         98.37        107.35        36.71 o
  -2  11   1        618.81        587.33        29.39 o
  -1  11   1        493.38        504.36        39.07 o
   0  11   1        331.34        334.46        43.49 o
   1  11   1        125.44        146.85        42.22 o
   2  11   1         78.56        111.26        34.03 o
   3  11   1        371.98        334.28        37.58 o
   4  11   1        340.34        323.95        46.57 o
   5  11   1        258.25        249.70        40.14 o
   6  11   1          1.27         67.62        40.77 o
   7  11   1         55.93         94.65        46.46 o
  -5  12   1        296.13        252.39        35.20 o
  -4  12   1          4.31          0.00        35.42 o
  -3  12   1          7.18         28.78        33.12 o
  -2  12   1         42.78         79.33        32.86 o
  -1  12   1        467.27        478.12        38.07 o
   0  12   1        308.17        327.98        37.02 o
   1  12   1        162.28        148.67        36.37 o
   2  12   1        122.89        128.53        37.31 o
   3  12   1        259.31        277.41        81.92 o
   4  12   1        122.58         98.76        35.09 o
   5  12   1        155.42        161.62        50.03 o
   6  12   1          2.89         45.25        44.30 o
  -4  13   1        381.98        436.12        44.38 o
  -3  13   1         36.81         38.60        36.20 o
  -2  13   1         63.26         62.71        35.33 o
  -1  13   1        103.33        106.62        34.46 o
   0  13   1        331.39        328.11        47.10 o
   1  13   1        320.82        332.09        33.77 o
   2  13   1          7.21         31.08        35.08 o
   3  13   1         10.46          0.00        50.55 o
   4  13   1          1.26         89.13        51.52 o
   5  13   1         50.76         64.37        43.58 o
  -2  14   1         13.10          0.00        38.75 o
  -1  14   1         19.65         32.95        36.89 o
   0  14   1         60.24         18.20        35.76 o
   1  14   1         73.92        110.06        40.13 o
   2  14   1        104.01        104.52        53.35 o
   3  14   1         59.52         67.26        44.12 o
   4  14   1         10.35          0.00        54.86 o
   0 -14   2          0.32         10.51        37.47 o
  -3 -13   2          0.25          0.00        38.84 o
  -2 -13   2          0.95         56.82        35.76 o
  -1 -13   2         21.00         15.15        40.98 o
   0 -13   2         36.05         77.63        40.89 o
   1 -13   2          3.35         59.10        41.07 o
   2 -13   2         63.87         62.65        33.44 o
   3 -13   2        112.07         66.01        38.42 o
  -5 -12   2        117.94        127.11        44.55 o
  -4 -12   2        153.10        187.72        43.26 o
  -3 -12   2          0.42          6.03        35.72 o
  -2 -12   2          7.70          0.61        38.86 o
  -1 -12   2         91.55         85.52        33.91 o
   0 -12   2        139.73        148.06        29.71 o
   1 -12   2         26.30         44.01        33.41 o
   2 -12   2          7.82          6.80        30.78 o
   3 -12   2         15.27          0.00        31.29 o
   4 -12   2         57.23         86.62        42.33 o
   5 -12   2         76.35        106.12        44.84 o
  -6 -11   2         42.28         45.81        37.31 o
  -5 -11   2         20.80         55.33        36.15 o
  -4 -11   2        230.04        244.41        35.08 o
  -3 -11   2        507.00        547.25        56.27 o
  -2 -11   2          0.67         25.70        28.24 o
  -1 -11   2         93.12         66.92        38.56 o
   0 -11   2         85.79         92.37        27.75 o
   1 -11   2          0.66         36.41        30.88 o
   2 -11   2        190.98        160.41        28.93 o
   3 -11   2          4.13         10.36        38.23 o
   4 -11   2         28.10         12.60        33.89 o
   5 -11   2          1.37         10.93        35.86 o
   6 -11   2         79.33         94.77        39.41 o
  -7 -10   2          2.15         30.01        54.87 o
  -6 -10   2         12.13         21.65        35.40 o
  -5 -10   2          0.50          0.00        33.54 o
  -4 -10   2        203.29        196.54        33.42 o
  -3 -10   2       1375.91       1407.19        32.97 o
  -2 -10   2         76.14         89.72        27.32 o
  -1 -10   2        146.36        135.64        30.34 o
   0 -10   2         76.95         90.69        29.40 o
   1 -10   2         61.49         84.40        29.11 o
   2 -10   2        405.73        403.75        32.19 o
   3 -10   2         16.62         12.33        31.17 o
   4 -10   2        221.13        222.21        37.32 o
   5 -10   2         74.95         46.02        30.32 o
   6 -10   2        118.12        118.66        35.92 o
  -7  -9   2        174.39        145.18        52.51 o
  -6  -9   2        123.48        133.04        34.19 o
  -5  -9   2         79.19         95.17        37.59 o
  -4  -9   2        102.93        110.81        31.42 o
  -3  -9   2         26.84         34.34        34.16 o
  -2  -9   2        348.29        353.19        30.04 o
  -1  -9   2        240.10        237.02        26.15 o
   0  -9   2         24.97         23.48        33.01 o
   1  -9   2        186.81        207.98        28.37 o
   2  -9   2        540.68        512.46        31.37 o
   3  -9   2          6.37          0.00        35.00 o
   4  -9   2         14.90         23.46        37.18 o
   5  -9   2        141.47        117.09        32.42 o
   6  -9   2          4.20          0.00        37.82 o
   7  -9   2         25.47         50.69        36.95 o
  -8  -8   2          4.77         25.26        54.92 o
  -7  -8   2         66.23         79.31        50.45 o
  -6  -8   2        646.86        685.34        36.44 o
  -5  -8   2          5.74         20.80        37.45 o
  -4  -8   2        372.93        364.51        27.79 o
  -3  -8   2         85.39         44.59        32.89 o
  -2  -8   2        324.39        350.14        33.43 o
  -1  -8   2       1097.99       1148.50        31.97 o
   0  -8   2        107.43        103.30        27.97 o
   1  -8   2         20.95         66.58        26.67 o
   2  -8   2         27.57         41.45        24.29 o
   3  -8   2          9.07          0.00        33.84 o
   4  -8   2        278.01        257.85        25.19 o
   5  -8   2        123.03        156.63        31.01 o
   6  -8   2         17.24         45.63        33.66 o
   7  -8   2         22.01         29.56        40.68 o
   8  -8   2         68.66        144.21        45.00 o
  -8  -7   2         14.67          9.93        52.13 o
  -7  -7   2         79.96         82.83        48.03 o
  -6  -7   2         38.42         64.77        36.20 o
  -5  -7   2         39.87         32.04        26.67 o
  -4  -7   2        418.67        393.24        30.91 o
  -3  -7   2        364.79        377.15        28.87 o
  -2  -7   2        176.74        177.30        27.41 o
  -1  -7   2       1174.54       1145.94        29.38 o
   0  -7   2       1516.15       1529.92        36.08 o
   1  -7   2          0.40         15.62        23.37 o
   2  -7   2        295.58        353.79        27.44 o
   3  -7   2        293.27        329.90        30.14 o
   4  -7   2        469.46        446.73        32.77 o
   5  -7   2         78.43        121.67        30.30 o
   6  -7   2          1.06         39.24        31.25 o
   7  -7   2        384.39        370.96        34.34 o
   8  -7   2          0.32          7.47        36.09 o
  -9  -6   2          1.58         51.82        56.45 o
  -8  -6   2         81.62         76.92        50.14 o
  -7  -6   2          1.03         10.39        46.65 o
  -6  -6   2         51.96         43.76        44.42 o
  -5  -6   2        499.27        504.74        31.71 o
  -4  -6   2         90.95         93.33        29.94 o
  -3  -6   2         22.36         39.83        26.97 o
  -2  -6   2         74.32        117.57        30.71 o
  -1  -6   2        162.54        176.94        27.35 o
   0  -6   2        139.24        107.49        22.09 o
   1  -6   2        586.36        554.90        32.27 o
   2  -6   2        455.09        502.62        31.71 o
   3  -6   2          0.52          0.00        22.21 o
   4  -6   2         21.37         21.89        28.05 o
   5  -6   2        502.32        537.11        36.50 o
   6  -6   2         54.79         73.47        30.29 o
   7  -6   2        177.97        204.23        46.26 o
   8  -6   2         42.37         51.93        40.10 o
   9  -6   2         20.26         71.00        44.54 o
  -9  -5   2        238.40        191.50        45.55 o
  -8  -5   2        130.87        153.73        50.41 o
  -7  -5   2         13.40         21.90        44.60 o
  -6  -5   2         14.04         42.36        30.21 o
  -5  -5   2        549.95        586.19        41.98 o
  -4  -5   2        315.24        304.64        30.85 o
  -3  -5   2        110.39        120.86        30.23 o
  -2  -5   2        375.71        413.81        33.55 o
  -1  -5   2        159.24        155.62        31.87 o
   0  -5   2        116.85        113.39        23.78 o
   1  -5   2       1698.91       1661.79        36.88 o
   2  -5   2       1248.96       1244.24        31.00 o
   3  -5   2        642.99        656.92        37.83 o
   4  -5   2        284.59        289.74        28.81 o
   5  -5   2        659.69        717.65        34.83 o
   6  -5   2        376.00        478.28        36.86 o
   7  -5   2        151.18        161.44        37.23 o
   8  -5   2        126.29        143.56        35.28 o
   9  -5   2         15.42         52.54        48.69 o
  -9  -4   2          2.12          0.00        42.11 o
  -8  -4   2        276.67        241.57        48.59 o
  -7  -4   2         23.77         11.88        36.43 o
  -6  -4   2         56.80         89.15        34.60 o
  -5  -4   2         84.17         86.90        28.36 o
  -4  -4   2          4.07         15.57        31.03 o
  -3  -4   2         76.73         82.71        26.60 o
  -2  -4   2        503.74        551.48        33.67 o
  -1  -4   2          9.31         31.94        24.05 o
   0  -4   2         94.19        103.54        24.28 o
   1  -4   2       1945.54       1829.01        40.46 o
   2  -4   2       1094.47       1127.99        35.54 o
   3  -4   2        438.84        397.84        23.92 o
   4  -4   2        490.20        498.49        26.42 o
   5  -4   2          1.97          0.00        26.44 o
   6  -4   2        116.93        133.07        34.18 o
   7  -4   2        922.75        954.02        44.15 o
   8  -4   2        217.52        212.18        33.62 o
   9  -4   2        106.38        110.51        41.62 o
  -9  -3   2         63.50         66.31        52.07 o
  -8  -3   2        483.16        457.32        49.74 o
  -7  -3   2        142.98        138.36        35.94 o
  -6  -3   2         47.75         45.41        32.82 o
  -5  -3   2         56.77         75.34        38.03 o
  -4  -3   2         14.90         27.76        29.56 o
  -3  -3   2        606.63        564.39        28.08 o
  -2  -3   2       1952.35       1917.61        73.50 o
  -1  -3   2        268.60        266.18        26.44 o
   0  -3   2        673.52        703.42        33.65 o
   1  -3   2        831.82        840.06        28.19 o
   2  -3   2        326.98        291.93        25.13 o
   3  -3   2        550.60        573.49        25.66 o
   4  -3   2       1097.60       1024.21        51.34 o
   5  -3   2         30.62         55.63        23.80 o
   6  -3   2        161.96        197.38        30.83 o
   7  -3   2       1817.75       1833.70        44.27 o
   8  -3   2        177.23        189.23        39.96 o
   9  -3   2         27.32         18.86        40.60 o
  10  -3   2          1.56         26.99        51.60 o
  -9  -2   2         14.12         21.90        51.11 o
  -8  -2   2         85.43        118.05        46.93 o
  -7  -2   2        292.96        268.89        52.85 o
  -6  -2   2        114.04        132.66        41.29 o
  -5  -2   2         43.96         64.42        37.31 o
  -4  -2   2        178.40        225.10        34.70 o
  -3  -2   2        531.27        602.43        34.30 o
  -2  -2   2        432.56        439.09        29.70 o
  -1  -2   2        129.80        125.17        28.47 o
   0  -2   2       9372.39       9542.51        90.91 o
   1  -2   2          0.61          3.90        29.67 o
   2  -2   2        658.14        715.57        31.95 o
   3  -2   2       5049.38       4897.39       125.98 o
   4  -2   2       1143.18       1042.14        27.56 o
   5  -2   2         37.16         26.61        23.55 o
   6  -2   2         30.04         43.82        23.77 o
   7  -2   2         43.40         59.29        30.85 o
   8  -2   2        445.24        447.71        40.75 o
   9  -2   2        198.55        176.33        39.07 o
  10  -2   2          4.41         21.50        50.25 o
  -9  -1   2         33.42          0.00        71.16 o
  -8  -1   2          0.38         18.22        42.35 o
  -7  -1   2         37.68         51.51        38.50 o
  -6  -1   2        977.20        977.87        40.95 o
  -5  -1   2       1159.74       1159.61        35.79 o
  -4  -1   2        241.93        301.71        34.77 o
  -3  -1   2         87.39         91.53        26.36 o
  -2  -1   2        383.22        387.42        42.49 o
  -1  -1   2        221.70        241.66        42.09 o
   0  -1   2       1763.80       1801.59        46.66 o
   1  -1   2       2084.37       1990.87        47.47 o
   2  -1   2       1483.36       1438.51        39.38 o
   3  -1   2        767.67        714.17        33.02 o
   4  -1   2        722.13        726.48        44.81 o
   5  -1   2        359.29        331.44        29.85 o
   6  -1   2        157.44        155.31        27.06 o
   7  -1   2         88.38         99.62        29.00 o
   8  -1   2        306.12        286.92        41.88 o
   9  -1   2        550.39        564.18        46.93 o
  10  -1   2         64.75         79.25        52.01 o
  -9   0   2        121.16        126.53        45.25 o
  -8   0   2         39.97         65.01        34.84 o
  -7   0   2         25.76         14.36        37.37 o
  -6   0   2         84.42         83.45        35.12 o
  -5   0   2       1222.04       1180.79        34.45 o
  -4   0   2        335.41        297.51        33.14 o
  -3   0   2         10.82          0.00        32.72 o
  -2   0   2       1635.75       1733.69        48.69 o
  -1   0   2          5.01         28.14        35.19 o
   0   0   2       7393.31       7906.75       219.26 o
   1   0   2       6327.88       6513.38        76.89 o
   2   0   2      25882.67      25050.07      1226.44 o
   3   0   2          1.15          0.00        24.63 o
   4   0   2        682.76        675.43        33.23 o
   5   0   2        490.91        569.12        31.70 o
   6   0   2        435.27        455.54        31.49 o
   7   0   2        188.52        177.71        32.36 o
   8   0   2        166.94        187.29        34.51 o
   9   0   2         81.78         67.82        43.85 o
  10   0   2        290.07        256.80        55.02 o
  -9   1   2         12.17         14.83        44.76 o
  -8   1   2         65.37         59.95        37.99 o
  -7   1   2         46.93         60.98        27.78 o
  -6   1   2        359.93        375.25        46.03 o
  -5   1   2        382.84        397.29        32.99 o
  -4   1   2        462.36        457.24        29.02 o
  -3   1   2        368.34        361.13        29.10 o
  -2   1   2       2163.33       2199.58        51.51 o
  -1   1   2       3600.20       3671.90       129.08 o
   0   1   2          6.67          2.92        43.83 o
   1   1   2        296.25        272.66        37.17 o
   2   1   2        560.73        505.22        42.83 o
   3   1   2         25.18         29.47        32.76 o
   4   1   2          1.20          3.25        31.27 o
   5   1   2       3475.50       3305.77       100.45 o
   6   1   2       1773.94       1841.66        44.18 o
   7   1   2        431.65        415.19        33.99 o
   8   1   2        189.82        191.66        30.22 o
   9   1   2        107.91        111.20        39.80 o
  10   1   2        555.86        463.20        57.62 o
  -9   2   2        190.49        210.57        43.56 o
  -8   2   2        391.56        400.44        40.29 o
  -7   2   2        196.67        213.35        35.64 o
  -6   2   2         37.63         27.75        32.78 o
  -5   2   2        562.69        603.78        29.60 o
  -4   2   2        276.67        244.43        26.54 o
  -3   2   2       1612.94       1581.32        47.20 o
  -2   2   2        784.78        739.58        41.98 o
  -1   2   2       1486.33       1512.28        52.48 o
   0   2   2       3248.49       3601.28       126.79 o
   1   2   2        925.44       1037.49        64.89 o
   2   2   2         63.43         63.26        37.69 o
   3   2   2        330.43        327.62        27.26 o
   4   2   2          1.61          0.56        26.16 o
   5   2   2        387.67        404.33        30.20 o
   6   2   2       1066.99       1013.55        37.30 o
   7   2   2         25.06         20.37        30.96 o
   8   2   2          8.14         21.03        32.60 o
   9   2   2         21.23         12.64        40.31 o
  10   2   2        112.03         76.92        58.98 o
  -9   3   2          2.02         23.71        36.99 o
  -8   3   2         28.96         51.89        39.11 o
  -7   3   2        311.61        329.15        36.75 o
  -6   3   2         97.06        124.73        33.82 o
  -5   3   2         44.82         52.36        30.71 o
  -4   3   2        153.15        164.07        30.02 o
  -3   3   2       2837.94       2790.92        44.26 o
  -2   3   2       6172.39       5956.28        95.38 o
  -1   3   2       2971.00       3068.73        54.82 o
   0   3   2       7884.17       8954.92        88.86 o
   1   3   2        413.72        436.37        44.33 o
   2   3   2        119.18        109.71        39.97 o
   3   3   2          7.61         10.33        31.03 o
   4   3   2        209.06        228.98        30.01 o
   5   3   2         28.65         27.53        27.75 o
   6   3   2         13.06         18.50        28.79 o
   7   3   2        624.52        650.95        32.65 o
   8   3   2        195.95        199.42        35.70 o
   9   3   2        122.81        134.25        53.36 o
  10   3   2          9.87         15.71        66.19 o
  -9   4   2          5.91          0.00        42.95 o
  -8   4   2          7.73          0.00        38.95 o
  -7   4   2        652.25        686.11        38.88 o
  -6   4   2        157.77        178.69        34.42 o
  -5   4   2          1.53          9.03        24.97 o
  -4   4   2        981.88       1042.27        28.89 o
  -3   4   2        373.49        368.29        51.80 o
  -2   4   2       2160.95       2216.35        53.21 o
  -1   4   2       3169.62       3208.86        84.04 o
   0   4   2        817.69        884.24        70.98 o
   1   4   2       2113.48       2200.78        49.48 o
   2   4   2       2057.62       2007.38       101.20 o
   3   4   2       1360.82       1274.38        92.62 o
   4   4   2         65.35         66.30        31.68 o
   5   4   2        121.27        124.88        31.50 o
   6   4   2          0.55          9.09        33.84 o
   7   4   2        122.11        117.76        36.51 o
   8   4   2       1015.89        979.75        46.57 o
   9   4   2        188.26        181.33        43.00 o
  10   4   2          0.58          7.24        58.88 o
  -9   5   2         50.79         55.94        45.43 o
  -8   5   2          4.32          0.00        40.98 o
  -7   5   2         71.77         76.71        36.93 o
  -6   5   2          8.00         29.93        30.03 o
  -5   5   2        693.30        710.24        33.88 o
  -4   5   2         72.67         46.96        38.69 o
  -3   5   2         98.26        118.06        29.97 o
  -2   5   2       1414.78       1528.80        44.18 o
  -1   5   2       2136.63       2225.61        47.93 o
   0   5   2        760.64        817.92        36.93 o
   1   5   2         96.10         70.71        30.46 o
   2   5   2        723.02        786.58        59.16 o
   3   5   2        474.90        445.55        30.22 o
   4   5   2        156.45        168.61        31.35 o
   5   5   2         31.23         49.20        30.20 o
   6   5   2         26.94         35.70        32.57 o
   7   5   2         22.26          3.74        36.49 o
   8   5   2        266.97        295.70        40.42 o
   9   5   2         94.99        102.50        40.89 o
  10   5   2         63.49         38.77        55.23 o
  -8   6   2          5.98          0.00        41.33 o
  -7   6   2          4.89         11.59        33.20 o
  -6   6   2         75.80        110.27        31.00 o
  -5   6   2        859.65        844.66        32.53 o
  -4   6   2        652.74        663.21        34.65 o
  -3   6   2         28.46         21.33        36.96 o
  -2   6   2        948.84       1002.18        32.38 o
  -1   6   2       1840.98       1841.34       127.59 o
   0   6   2       1301.97       1285.52        46.40 o
   1   6   2        184.39        244.86        38.48 o
   2   6   2        767.07        862.76        40.25 o
   3   6   2        301.10        305.06        26.90 o
   4   6   2        220.41        207.15        38.68 o
   5   6   2        727.84        696.31        35.37 o
   6   6   2         21.91         15.74        33.05 o
   7   6   2         41.02         40.76        36.32 o
   8   6   2          3.78          0.00        37.71 o
   9   6   2        184.16        193.46        48.22 o
  -8   7   2        109.78        133.86        43.73 o
  -7   7   2        115.19        103.11        34.42 o
  -6   7   2          1.69          0.00        36.30 o
  -5   7   2        487.38        476.91        43.95 o
  -4   7   2        189.33        176.78        56.52 o
  -3   7   2        112.53        138.75        37.94 o
  -2   7   2         21.14         15.39        36.28 o
  -1   7   2         28.71         60.53        38.30 o
   0   7   2       1712.74       1728.42        35.83 o
   1   7   2       2947.51       3132.83        46.49 o
   2   7   2        135.84        122.69        26.19 o
   3   7   2        174.64        157.95        27.05 o
   4   7   2        351.26        346.40        33.23 o
   5   7   2          0.89          0.00        25.49 o
   6   7   2         21.54          0.00        34.82 o
   7   7   2          5.30         28.75        39.50 o
   8   7   2        290.48        271.77        40.91 o
   9   7   2          1.13          8.25        51.72 o
  -8   8   2        124.88        164.58        45.76 o
  -7   8   2          0.52         23.58        40.87 o
  -6   8   2         71.52         99.61        29.48 o
  -5   8   2        170.48        184.22        35.71 o
  -4   8   2        812.24        835.82        32.41 o
  -3   8   2       1050.54       1067.25        61.80 o
  -2   8   2        199.15        218.73        28.22 o
  -1   8   2         10.13         56.07        37.14 o
   0   8   2        833.11        882.53        41.50 o
   1   8   2       3356.93       3490.59       109.65 o
   2   8   2       1679.23       1752.71        56.09 o
   3   8   2          1.33          4.06        38.06 o
   4   8   2        103.04        102.32        40.57 o
   5   8   2          1.55         15.11        33.36 o
   6   8   2        157.93        150.49        36.38 o
   7   8   2       1295.05       1311.28        42.58 o
   8   8   2        178.50        202.18        41.17 o
   9   8   2         21.44          8.69        50.11 o
  -7   9   2         81.12         71.68        38.29 o
  -6   9   2          0.48         25.27        33.87 o
  -5   9   2          5.74         29.46        32.17 o
  -4   9   2       1232.05       1248.55        34.18 o
  -3   9   2        254.92        200.38        34.65 o
  -2   9   2        108.20        115.62        28.07 o
  -1   9   2         64.87        104.83        39.26 o
   0   9   2          0.25         23.51        31.04 o
   1   9   2        809.14        781.68        30.58 o
   2   9   2       1045.22       1018.64        36.46 o
   3   9   2          7.82         43.16        32.07 o
   4   9   2        198.10        234.68        51.38 o
   5   9   2        109.70        105.52        42.59 o
   6   9   2        536.24        471.35        40.78 o
   7   9   2         12.98         10.81        39.99 o
   8   9   2        132.07        129.80        41.94 o
  -6  10   2        211.93        208.02        43.23 o
  -5  10   2         32.24         36.42        33.82 o
  -4  10   2        634.68        603.09        30.44 o
  -3  10   2         40.14         29.79        30.50 o
  -2  10   2       1423.22       1358.88        45.45 o
  -1  10   2        188.73        206.72        41.23 o
   0  10   2         62.75        103.46        40.71 o
   1  10   2         29.25         79.96        32.16 o
   2  10   2        364.90        319.85        59.22 o
   3  10   2        467.34        477.27        36.50 o
   4  10   2        282.92        294.26        43.66 o
   5  10   2         53.16         64.66        35.82 o
   6  10   2         81.07         65.54        38.48 o
   7  10   2        267.95        276.26        42.30 o
   8  10   2        142.41        153.57        38.60 o
  -6  11   2        137.53         85.84        34.64 o
  -5  11   2         53.84         39.76        36.81 o
  -4  11   2          1.50          0.00        27.32 o
  -3  11   2         61.04         61.92        31.94 o
  -2  11   2        397.45        386.14        36.26 o
  -1  11   2        616.45        583.46        44.11 o
   0  11   2        328.18        313.58        35.68 o
   1  11   2         13.00         16.08        33.97 o
   2  11   2         25.79         53.29        41.29 o
   3  11   2        259.31        247.97        35.67 o
   4  11   2        876.32        892.68        40.31 o
   5  11   2         40.59         62.29        37.38 o
   6  11   2          1.83         20.48        41.13 o
   7  11   2          5.73          2.90        42.99 o
  -5  12   2        156.45        174.08        38.89 o
  -4  12   2         15.33         44.51        35.84 o
  -3  12   2         29.85         47.73        33.62 o
  -2  12   2         67.11         29.27        38.35 o
  -1  12   2        338.19        343.03        45.30 o
   0  12   2        546.03        536.60        32.63 o
   1  12   2         26.87         33.75        43.22 o
   2  12   2         72.03         91.43        43.80 o
   3  12   2         77.43         87.40        49.29 o
   4  12   2        281.91        256.33        34.88 o
   5  12   2        226.65        226.20        35.61 o
   6  12   2         19.16         23.76        36.61 o
  -4  13   2         93.21         98.16        38.78 o
  -3  13   2         18.25          0.00        31.84 o
  -2  13   2          4.46         12.43        31.41 o
  -1  13   2        190.01        204.80        38.62 o
   0  13   2        200.12        206.29        46.63 o
   1  13   2        430.59        378.81        39.10 o
   2  13   2         58.93        131.19        40.15 o
   3  13   2          3.05         22.20        42.82 o
   4  13   2        134.35        152.80        42.15 o
   5  13   2        109.80         37.10        54.32 o
  -2  14   2          0.37          0.00        35.83 o
  -1  14   2         40.93         33.21        35.77 o
   0  14   2          7.25         61.36        49.11 o
   1  14   2        347.34        354.70        36.75 o
   2  14   2        440.93        403.44        52.66 o
   3  14   2         19.94         20.48        37.32 o
   4  14   2          0.51         26.17        39.59 o
  -3 -13   3         12.69         21.02        35.15 o
  -2 -13   3         12.31          0.00        30.53 o
  -1 -13   3         96.43         95.78        42.49 o
   0 -13   3         80.03         92.49        33.56 o
   1 -13   3         27.86         46.65        43.10 o
   2 -13   3         43.09         52.62        39.22 o
   3 -13   3          8.04         42.66        45.80 o
  -4 -12   3         46.27         52.18        37.85 o
  -3 -12   3         30.03         69.26        33.02 o
  -2 -12   3          0.17          0.00        35.24 o
  -1 -12   3         11.00         43.54        30.18 o
   0 -12   3        153.24        233.10        40.09 o
   1 -12   3        458.43        438.55        41.01 o
   2 -12   3         26.07          4.12        31.92 o
   3 -12   3          4.00         11.13        36.51 o
   4 -12   3          0.25         64.49        37.92 o
  -5 -11   3          0.26          1.76        42.62 o
  -4 -11   3         92.24         92.96        41.40 o
  -3 -11   3         87.65        118.04        36.98 o
  -2 -11   3          0.32          0.00        32.43 o
  -1 -11   3         90.50         97.90        32.56 o
   0 -11   3         70.36         61.96        32.37 o
   1 -11   3        205.94        242.16        29.19 o
   2 -11   3        263.90        300.12        38.45 o
   3 -11   3         88.86        103.48        33.97 o
   4 -11   3          0.44          2.34        35.50 o
   5 -11   3          0.30         53.18        46.87 o
  -6 -10   3          0.28          6.82        43.31 o
  -5 -10   3         31.72         38.29        33.85 o
  -4 -10   3         39.07         45.78        35.40 o
  -3 -10   3        621.43        646.17        33.91 o
  -2 -10   3         46.05         52.57        35.61 o
  -1 -10   3         56.32         47.75        27.42 o
   0 -10   3         60.69         80.38        26.89 o
   1 -10   3          7.94         18.94        34.74 o
   2 -10   3        835.38        858.65        33.59 o
   3 -10   3        570.06        551.87        33.26 o
   4 -10   3        156.66        168.66        32.97 o
   5 -10   3         10.13         13.26        34.08 o
   6 -10   3        164.85        144.63        30.94 o
  -7  -9   3         10.29         14.57        43.94 o
  -6  -9   3        150.19        122.49        37.11 o
  -5  -9   3          4.13          0.00        29.80 o
  -4  -9   3        321.50        339.75        39.11 o
  -3  -9   3          0.50         19.87        30.14 o
  -2  -9   3         17.92         37.96        26.99 o
  -1  -9   3        209.92        229.58        26.16 o
   0  -9   3         15.30         59.77        33.60 o
   1  -9   3        252.00        244.60        29.61 o
   2  -9   3         29.60         53.40        33.75 o
   3  -9   3         67.74         67.99        30.12 o
   4  -9   3         43.99         28.03        35.83 o
   5  -9   3         58.04         78.20        40.79 o
   6  -9   3         47.50         23.73        35.36 o
   7  -9   3         80.81         78.67        43.57 o
  -7  -8   3        245.17        234.55        51.51 o
  -6  -8   3        469.36        442.53        41.18 o
  -5  -8   3        297.74        319.06        30.25 o
  -4  -8   3         46.31         64.87        27.84 o
  -3  -8   3        268.92        320.87        40.62 o
  -2  -8   3        327.08        327.46        26.42 o
  -1  -8   3        149.27        146.94        28.40 o
   0  -8   3        228.15        272.90        32.80 o
   1  -8   3          7.43         13.23        24.76 o
   2  -8   3        103.97        110.90        25.50 o
   3  -8   3          2.59         20.47        28.52 o
   4  -8   3        359.42        374.87        28.48 o
   5  -8   3         41.86         60.38        27.99 o
   6  -8   3          1.83          0.00        29.63 o
   7  -8   3          0.29          8.92        41.38 o
   8  -8   3         56.37         84.75        44.05 o
  -8  -7   3          0.16         44.29        44.60 o
  -7  -7   3        218.92        198.16        50.54 o
  -6  -7   3        502.54        471.20        39.56 o
  -5  -7   3         55.73         73.48        35.56 o
  -4  -7   3        408.07        379.67        34.83 o
  -3  -7   3        335.02        335.68        29.01 o
  -2  -7   3          1.55          5.80        27.33 o
  -1  -7   3       1227.72       1229.78        36.44 o
   0  -7   3        593.92        563.71        25.71 o
   1  -7   3          0.41          0.00        30.35 o
   2  -7   3        594.09        604.43        26.29 o
   3  -7   3        214.21        200.73        28.73 o
   4  -7   3        314.52        291.63        34.15 o
   5  -7   3         43.92         44.19        34.76 o
   6  -7   3         51.74         62.17        32.62 o
   7  -7   3        109.20         96.85        34.01 o
   8  -7   3          0.38         13.33        43.05 o
  -8  -6   3         54.28         68.80        52.44 o
  -7  -6   3          7.12         26.55        47.25 o
  -6  -6   3         11.25         36.20        34.86 o
  -5  -6   3        247.47        270.72        42.89 o
  -4  -6   3         60.61         72.64        34.70 o
  -3  -6   3         26.05         40.44        30.99 o
  -2  -6   3        678.35        683.36        33.77 o
  -1  -6   3        176.03        187.65        24.62 o
   0  -6   3       1378.48       1363.94        29.63 o
   1  -6   3          3.58          4.40        29.79 o
   2  -6   3         55.48         60.84        30.33 o
   3  -6   3        235.07        221.25        29.58 o
   4  -6   3          8.22         21.99        24.63 o
   5  -6   3        546.41        532.64        31.16 o
   6  -6   3        166.74        206.08        36.02 o
   7  -6   3        147.89        128.89        38.13 o
   8  -6   3         53.04         35.14        35.82 o
   9  -6   3         42.63         56.40        47.09 o
  -8  -5   3        168.25        164.85        51.02 o
  -7  -5   3          8.62         12.29        38.54 o
  -6  -5   3         10.97         22.77        41.67 o
  -5  -5   3        401.11        460.45        43.08 o
  -4  -5   3       1349.08       1238.97        53.89 o
  -3  -5   3        443.30        461.75        34.43 o
  -2  -5   3        100.80         91.31        27.08 o
  -1  -5   3        151.77        138.76        31.57 o
   0  -5   3        224.77        185.90        24.36 o
   1  -5   3        885.82        864.05        33.29 o
   2  -5   3         48.26         85.55        29.50 o
   3  -5   3        481.94        536.86        28.79 o
   4  -5   3        107.99        121.60        26.68 o
   5  -5   3        277.39        264.09        33.12 o
   6  -5   3          8.38         28.79        34.87 o
   7  -5   3         27.63         38.31        44.96 o
   8  -5   3         14.01         18.86        39.43 o
   9  -5   3          2.15          0.00        43.49 o
  -9  -4   3          5.61         10.41        45.45 o
  -8  -4   3        160.98        219.74        50.04 o
  -7  -4   3        386.26        364.75        38.92 o
  -6  -4   3        397.13        418.48        43.97 o
  -5  -4   3          1.40         56.64        40.16 o
  -4  -4   3        160.01        186.81        31.15 o
  -3  -4   3        834.22        829.58        28.88 o
  -2  -4   3          2.14          0.00        28.84 o
  -1  -4   3        596.69        653.97        30.33 o
   0  -4   3        351.81        374.35        28.02 o
   1  -4   3        132.39        134.33        26.98 o
   2  -4   3       4558.40       4574.42        89.08 o
   3  -4   3        171.41        164.12        21.67 o
   4  -4   3        160.63        132.28        20.30 o
   5  -4   3          5.17          9.87        23.82 o
   6  -4   3          3.77          0.00        33.20 o
   7  -4   3         10.65         66.22        35.73 o
   8  -4   3         17.73         51.34        40.34 o
   9  -4   3         35.04         13.92        47.04 o
  -9  -3   3          1.61          7.37        43.72 o
  -8  -3   3        263.46        281.51        50.01 o
  -7  -3   3        127.04        138.90        37.10 o
  -6  -3   3        406.16        384.28        38.72 o
  -5  -3   3         32.88         71.40        39.56 o
  -4  -3   3         59.50         68.11        27.48 o
  -3  -3   3       3141.21       3182.87        42.54 o
  -2  -3   3       6338.40       6432.28        55.80 o
  -1  -3   3         46.85         56.29        27.09 o
   0  -3   3         60.22         66.12        23.80 o
   1  -3   3        374.14        388.73        26.03 o
   2  -3   3       2049.25       2004.13        38.88 o
   3  -3   3       2545.07       2443.08        38.31 o
   4  -3   3          0.53          0.00        26.38 o
   5  -3   3        300.61        320.60        28.12 o
   6  -3   3         95.86        112.53        26.81 o
   7  -3   3        328.93        355.71        29.52 o
   8  -3   3         75.01        109.79        42.24 o
   9  -3   3         62.87         40.19        46.72 o
  10  -3   3          4.78          0.00        53.44 o
  -9  -2   3          3.66         12.20        53.66 o
  -8  -2   3         43.40         27.73        47.80 o
  -7  -2   3          0.50          9.46        43.82 o
  -6  -2   3         26.17         22.23        40.71 o
  -5  -2   3         10.45          5.83        31.97 o
  -4  -2   3        477.43        500.28        39.49 o
  -3  -2   3        473.67        456.41        31.94 o
  -2  -2   3       2141.08       2056.32        40.68 o
  -1  -2   3       1086.40       1087.84        30.63 o
   0  -2   3          8.70         20.69        25.43 o
   1  -2   3        197.76        223.91        29.97 o
   2  -2   3        241.50        265.15        27.82 o
   3  -2   3       1877.41       1904.36        38.70 o
   4  -2   3       1625.64       1515.23        32.61 o
   5  -2   3        210.45        215.58        25.21 o
   6  -2   3          0.44         19.44        23.66 o
   7  -2   3         58.08         62.71        32.68 o
   8  -2   3         87.78        108.62        30.89 o
   9  -2   3        158.20        177.51        50.32 o
  10  -2   3         14.03         18.14        59.94 o
  -9  -1   3         40.08         28.33        43.85 o
  -8  -1   3         14.59         30.64        47.75 o
  -7  -1   3        137.58        138.05        37.13 o
  -6  -1   3        544.94        551.89        44.28 o
  -5  -1   3        983.05        997.65        36.93 o
  -4  -1   3          3.08          0.00        28.52 o
  -3  -1   3          0.82         18.46        25.57 o
  -2  -1   3        847.17        886.53        34.80 o
  -1  -1   3         95.87         81.32        29.28 o
   0  -1   3       3587.09       3474.74        51.54 o
   1  -1   3        417.50        406.62        36.13 o
   2  -1   3        570.12        536.27        27.22 o
   3  -1   3       1998.42       1902.48        35.21 o
   4  -1   3         22.90         15.88        24.99 o
   5  -1   3       1311.62       1282.71        41.99 o
   6  -1   3         10.43         47.57        31.23 o
   7  -1   3          0.29         12.39        28.43 o
   8  -1   3        306.85        293.74        36.81 o
   9  -1   3        156.01        185.30        52.64 o
  10  -1   3          0.36          0.00        76.61 o
  -9   0   3         53.15         66.54        48.72 o
  -8   0   3         63.90         62.22        43.10 o
  -7   0   3        162.10        166.16        40.24 o
  -6   0   3        167.76        154.49        37.87 o
  -5   0   3        630.32        637.14        32.56 o
  -4   0   3         90.34         58.55        31.89 o
  -3   0   3          5.77          0.00        29.59 o
  -2   0   3        107.02        108.25        39.02 o
  -1   0   3        844.64        898.72        37.22 o
   0   0   3       4259.60       4263.27        57.79 o
   1   0   3       1635.00       1538.64        43.40 o
   2   0   3       1476.30       1448.60        48.88 o
   3   0   3          5.10          0.00        27.95 o
   4   0   3       1703.16       1687.29        40.41 o
   5   0   3         58.57         29.50        26.72 o
   6   0   3        501.37        546.92        30.91 o
   7   0   3         11.38         32.81        34.23 o
   8   0   3          7.54         14.65        36.87 o
   9   0   3         10.06         15.08        37.25 o
  10   0   3          7.66         88.99        75.26 o
  -9   1   3          2.60          5.76        45.72 o
  -8   1   3         10.64         13.61        34.74 o
  -7   1   3         70.84         81.06        48.35 o
  -6   1   3          1.62          4.19        35.06 o
  -5   1   3        279.33        238.81        33.23 o
  -4   1   3        906.72        835.73        31.13 o
  -3   1   3       1423.60       1394.22        44.43 o
  -2   1   3        833.95        816.71        34.07 o
  -1   1   3       5054.23       5198.52       148.51 o
   0   1   3       9507.69       9691.59       236.38 o
   1   1   3        426.76        420.23        39.32 o
   2   1   3       3010.61       3016.59        52.51 o
   3   1   3        149.84        146.89        39.45 o
   4   1   3       2369.06       2484.48       157.59 o
   5   1   3       1709.08       1735.22        72.62 o
   6   1   3       1258.20       1314.22       111.14 o
   7   1   3        259.94        263.35        35.94 o
   8   1   3        134.93        118.99        37.94 o
   9   1   3          5.12         15.80        47.52 o
  10   1   3        319.78        317.74        54.03 o
  -9   2   3        143.03        159.00        46.93 o
  -8   2   3        514.12        510.36        42.92 o
  -7   2   3        119.88        136.37        37.23 o
  -6   2   3         18.63         18.12        33.23 o
  -5   2   3        346.08        388.74        33.04 o
  -4   2   3        176.64        131.42        37.78 o
  -3   2   3        222.63        207.60        31.54 o
  -2   2   3        947.93       1015.46        45.03 o
  -1   2   3       2422.53       2554.09        80.85 o
   0   2   3       8746.74       8883.33        91.69 o
   1   2   3        312.23        290.27        55.17 o
   2   2   3        413.97        399.83        31.36 o
   3   2   3         53.92         40.06        26.39 o
   4   2   3         39.58         53.90        31.86 o
   5   2   3        245.97        228.85        28.10 o
   6   2   3       1036.67       1104.94        40.35 o
   7   2   3        122.91        125.13        33.95 o
   8   2   3         70.71         65.35        37.32 o
   9   2   3        175.08        154.67        43.14 o
  10   2   3          5.59         21.30        53.13 o
  -9   3   3          0.92          0.00        42.97 o
  -8   3   3          8.02         45.83        40.11 o
  -7   3   3        402.56        415.80        33.40 o
  -6   3   3          1.17          0.00        29.46 o
  -5   3   3        101.69        112.33        28.22 o
  -4   3   3        409.80        468.60        34.00 o
  -3   3   3       2919.07       2898.42        46.18 o
  -2   3   3        935.77        943.18        43.13 o
  -1   3   3          0.49          4.53        54.54 o
   0   3   3       2238.86       2122.60       140.22 o
   1   3   3       1263.52       1185.54        46.75 o
   2   3   3       1690.47       1473.55        89.28 o
   3   3   3       3519.27       3252.08       106.84 o
   4   3   3       2085.93       2207.91        59.72 o
   5   3   3          0.50          0.00        25.39 o
   6   3   3        104.93         90.29        29.95 o
   7   3   3        323.70        361.10        35.05 o
   8   3   3        171.51        186.60        40.73 o
   9   3   3         85.77         55.45        41.12 o
  10   3   3          4.71          5.62        74.32 o
  -9   4   3         81.79         58.07        44.82 o
  -8   4   3         43.60         46.07        40.41 o
  -7   4   3        364.42        370.48        40.08 o
  -6   4   3        376.19        392.66        31.49 o
  -5   4   3        359.35        368.11        26.92 o
  -4   4   3        122.52        144.19        31.39 o
  -3   4   3        391.74        349.84        40.76 o
  -2   4   3          1.71          0.00        51.27 o
  -1   4   3         15.92          0.00        38.14 o
   0   4   3       1988.54       2152.30       119.80 o
   1   4   3         98.62         76.08        39.93 o
   2   4   3        176.92        152.74        37.50 o
   3   4   3       1065.26       1002.11        33.47 o
   4   4   3         33.95         22.98        31.26 o
   5   4   3          1.45         13.59        26.53 o
   6   4   3        135.95        147.87        34.46 o
   7   4   3         39.00         53.59        38.92 o
   8   4   3        422.68        441.90        44.33 o
   9   4   3        323.47        310.87        46.95 o
  10   4   3          0.97         13.37        58.59 o
  -8   5   3         20.63         24.15        35.47 o
  -7   5   3         14.80          3.94        32.83 o
  -6   5   3         24.14         27.74        30.35 o
  -5   5   3        471.25        543.88        34.57 o
  -4   5   3        258.99        288.61        39.50 o
  -3   5   3         37.91         56.65        50.84 o
  -2   5   3       1106.66       1123.55        33.60 o
  -1   5   3       1931.09       1842.20        41.48 o
   0   5   3       1005.70       1092.58        41.63 o
   1   5   3          2.49         24.93        36.27 o
   2   5   3        510.38        537.94        29.95 o
   3   5   3        136.30        112.70        38.12 o
   4   5   3        849.73        771.44        31.12 o
   5   5   3          1.71          8.24        30.35 o
   6   5   3         31.40         35.62        32.64 o
   7   5   3         19.49         21.62        36.14 o
   8   5   3        658.11        642.77        42.05 o
   9   5   3        264.23        280.74        46.61 o
  10   5   3         15.93          2.94        54.38 o
  -8   6   3          0.83         20.96        42.76 o
  -7   6   3         32.40         69.85        38.59 o
  -6   6   3          1.46         17.31        31.33 o
  -5   6   3        524.64        510.84        35.49 o
  -4   6   3         56.42         66.80        27.59 o
  -3   6   3          2.39         27.01        30.80 o
  -2   6   3        220.38        201.71        30.93 o
  -1   6   3       2491.59       2439.06        43.27 o
   0   6   3        103.63        101.47        37.57 o
   1   6   3        351.29        360.21        27.67 o
   2   6   3        116.46        155.28        36.48 o
   3   6   3        488.51        542.86        37.80 o
   4   6   3          6.77          0.00        26.30 o
   5   6   3       1148.17       1162.60        36.29 o
   6   6   3          0.94          0.00        33.18 o
   7   6   3          0.49         20.81        37.16 o
   8   6   3          3.20         41.27        45.81 o
   9   6   3         98.28         73.93        47.27 o
  10   6   3        205.95        185.12        52.65 o
  -8   7   3         14.15          2.71        34.20 o
  -7   7   3        207.21        182.79        35.04 o
  -6   7   3         16.50         12.15        32.19 o
  -5   7   3         12.30          6.17        34.86 o
  -4   7   3        190.29        192.87        28.02 o
  -3   7   3        344.21        384.76        49.39 o
  -2   7   3         53.33         56.85        38.12 o
  -1   7   3         64.01        108.38        50.84 o
   0   7   3         80.58         71.40        38.27 o
   1   7   3       1374.12       1446.72        45.17 o
   2   7   3        242.30        208.54        30.59 o
   3   7   3        593.73        644.93        52.52 o
   4   7   3        127.60        123.95        26.70 o
   5   7   3        354.46        377.87        33.66 o
   6   7   3        331.81        344.90        35.88 o
   7   7   3          0.32          0.00        36.55 o
   8   7   3         33.56         57.46        44.44 o
   9   7   3         83.89         79.02        42.43 o
  -7   8   3         33.97         30.46        41.63 o
  -6   8   3         63.05         82.44        38.58 o
  -5   8   3         21.11         60.75        35.64 o
  -4   8   3         32.76         57.59        29.75 o
  -3   8   3        532.69        497.10        35.62 o
  -2   8   3          1.99         22.03        42.61 o
  -1   8   3        109.97        129.30        31.99 o
   0   8   3        152.90        163.83        31.53 o
   1   8   3       1429.12       1402.98        33.46 o
   2   8   3        195.69        202.96        31.59 o
   3   8   3        267.52        321.98        39.65 o
   4   8   3         73.82        117.38        40.15 o
   5   8   3         30.27         55.64        34.23 o
   6   8   3        561.61        534.37        37.54 o
   7   8   3        664.77        616.34        42.36 o
   8   8   3         40.36         63.04        40.33 o
   9   8   3         45.25         47.04        43.20 o
  -7   9   3          9.66         27.22        37.29 o
  -6   9   3          0.22          0.00        34.48 o
  -5   9   3         31.79         70.93        32.33 o
  -4   9   3         29.79         64.96        35.65 o
  -3   9   3          1.39         27.94        28.66 o
  -2   9   3          7.99         48.72        39.77 o
  -1   9   3        246.73        226.15        33.21 o
   0   9   3        188.38        185.86        28.48 o
   1   9   3        891.59        865.30        31.02 o
   2   9   3        292.24        234.32        31.73 o
   3   9   3        510.49        509.91        41.18 o
   4   9   3         18.75          0.00        32.88 o
   5   9   3        610.06        632.95        44.39 o
   6   9   3         56.58         46.16        37.00 o
   7   9   3        122.20        116.92        39.41 o
   8   9   3          1.15          0.00        41.29 o
   9   9   3         27.00         35.12        45.89 o
  -6  10   3        144.30        215.08        36.56 o
  -5  10   3         77.69         75.37        31.09 o
  -4  10   3        298.08        337.61        29.60 o
  -3  10   3          0.54          0.00        34.22 o
  -2  10   3       1493.85       1515.02        46.29 o
  -1  10   3         43.28         35.61        40.08 o
   0  10   3        113.78         96.31        40.38 o
   1  10   3        182.37        186.60        43.58 o
   2  10   3        173.42        192.65        53.35 o
   3  10   3        558.31        524.05        37.29 o
   4  10   3        115.91        123.68        34.80 o
   5  10   3          0.31         25.96        36.08 o
   6  10   3         93.10        117.54        38.41 o
   7  10   3         77.54         62.66        41.58 o
   8  10   3        140.04        158.48        46.29 o
  -6  11   3        136.47        152.42        38.84 o
  -5  11   3          1.65          0.00        32.08 o
  -4  11   3         31.22         82.23        46.94 o
  -3  11   3         47.21         70.48        61.49 o
  -2  11   3          0.65         18.95        30.25 o
  -1  11   3         42.59         37.81        35.02 o
   0  11   3        201.23        235.11        34.84 o
   1  11   3          4.05          6.97        33.47 o
   2  11   3        126.33        170.44        42.58 o
   3  11   3        679.99        722.50        38.68 o
   4  11   3       1364.38       1237.27       107.21 o
   5  11   3        366.26        410.75        47.98 o
   6  11   3          0.27         23.61        34.66 o
   7  11   3          7.65        195.67       133.89 o
  -5  12   3        131.76        173.49        37.52 o
  -4  12   3          8.50          0.00        41.37 o
  -3  12   3        105.15         64.15        48.32 o
  -2  12   3          0.72         35.83        37.57 o
  -1  12   3        148.83        161.72        36.75 o
   0  12   3        555.95        598.87        44.62 o
   1  12   3         28.18         23.75        42.96 o
   2  12   3         36.98          0.00        44.14 o
   3  12   3        559.81        569.71        38.84 o
   4  12   3        385.35        438.26        47.66 o
   5  12   3        151.68        151.85        40.45 o
   6  12   3          1.75         45.34        42.14 o
   7  12   3         36.43         52.43        35.05 o
  -4  13   3        148.91        142.88        34.60 o
  -3  13   3         37.70         23.27        36.36 o
  -2  13   3         61.20         89.92        34.89 o
  -1  13   3         11.03          0.00        39.68 o
   0  13   3        165.44        146.73        33.02 o
   1  13   3         49.58         43.18        46.64 o
   2  13   3         18.33         32.71        54.09 o
   3  13   3          0.55         13.52        39.74 o
   4  13   3         70.07         99.96        40.88 o
   5  13   3        107.42        104.22        52.87 o
   6  13   3        150.07        155.36        46.56 o
  -2  14   3          7.92         25.32        43.97 o
  -1  14   3         36.54         57.12        91.47 o
   0  14   3         12.02         41.52        40.32 o
   1  14   3        158.94        144.46        36.62 o
   2  14   3        115.50         68.52        36.01 o
   3  14   3          6.96         23.91        52.46 o
   4  14   3          7.19          8.18        44.38 o
   0  15   3          0.83          0.00        43.95 o
   1  15   3        160.65        176.74        44.93 o
   2  15   3        217.69        202.09        45.68 o
  -1 -13   4        122.10        103.69        44.79 o
   0 -13   4        299.15        267.76        45.26 o
   1 -13   4        281.29        289.06        36.07 o
  -3 -12   4         14.96          6.16        44.08 o
  -2 -12   4          0.36         25.62        41.52 o
  -1 -12   4        120.87        140.59        32.20 o
   0 -12   4        276.96        379.92        42.00 o
   1 -12   4        295.71        308.71        36.50 o
   2 -12   4          8.57         48.17        42.65 o
   3 -12   4          6.88         57.23        42.92 o
   4 -12   4         15.44         52.54        35.44 o
  -5 -11   4          0.29          6.43        40.14 o
  -4 -11   4        144.95        125.43        42.99 o
  -3 -11   4        434.69        455.16        36.96 o
  -2 -11   4        114.43        131.71        38.79 o
  -1 -11   4          3.68          0.00        38.18 o
   0 -11   4        121.13        111.41        30.61 o
   1 -11   4        254.70        266.28        48.78 o
   2 -11   4         41.37         68.87        39.44 o
   3 -11   4        170.42        175.17        40.85 o
   4 -11   4         53.85        103.97        40.79 o
   5 -11   4         24.96         77.40        38.23 o
  -6 -10   4         21.91         14.25        54.11 o
  -5 -10   4          8.25         18.14        32.87 o
  -4 -10   4        115.09        127.21        31.01 o
  -3 -10   4        673.40        702.30        41.05 o
  -2 -10   4        144.03        164.43        26.22 o
  -1 -10   4        173.59        202.89        31.25 o
   0 -10   4        136.86        181.38        30.83 o
   1 -10   4        713.41        683.25        34.24 o
   2 -10   4       1129.47       1035.21        56.11 o
   3 -10   4        211.39        195.50        29.26 o
   4 -10   4          0.96          0.00        29.25 o
   5 -10   4          0.34         11.70        31.68 o
   6 -10   4         44.68         44.85        38.06 o
  -6  -9   4         94.52        115.60        42.79 o
  -5  -9   4          2.67          0.00        36.06 o
  -4  -9   4          6.53          0.00        35.10 o
  -3  -9   4         13.12         17.31        35.89 o
  -2  -9   4        102.18        124.01        30.64 o
  -1  -9   4        809.03        775.12        32.26 o
   0  -9   4          5.50          0.00        29.75 o
   1  -9   4        208.66        202.51        27.31 o
   2  -9   4       1386.95       1353.23        34.49 o
   3  -9   4        533.02        565.97        36.74 o
   4  -9   4         38.23         48.77        36.61 o
   5  -9   4         59.14         80.39        38.56 o
   6  -9   4         18.47          7.66        35.56 o
   7  -9   4        106.48         84.14        38.77 o
  -7  -8   4        130.66        125.38        53.54 o
  -6  -8   4        381.80        375.32        42.02 o
  -5  -8   4        198.75        198.61        42.39 o
  -4  -8   4        112.41        134.04        31.42 o
  -3  -8   4         33.59         38.59        34.32 o
  -2  -8   4        797.28        789.78        31.59 o
  -1  -8   4         67.78         56.56        33.35 o
   0  -8   4          9.07         39.12        32.99 o
   1  -8   4          2.78          0.00        28.97 o
   2  -8   4        424.91        433.14        27.24 o
   3  -8   4        404.65        416.07        34.72 o
   4  -8   4        522.48        475.89        31.65 o
   5  -8   4        355.67        370.76        41.17 o
   6  -8   4         98.53        122.85        33.52 o
   7  -8   4         39.84         61.79        41.28 o
   8  -8   4        105.58        116.54        46.17 o
  -7  -7   4        168.65        174.54        51.30 o
  -6  -7   4        144.47        147.63        38.84 o
  -5  -7   4        167.02        137.42        36.38 o
  -4  -7   4        165.27        186.68        31.72 o
  -3  -7   4          0.84          0.00        28.23 o
  -2  -7   4        328.03        339.16        29.28 o
  -1  -7   4       1800.52       1803.68        31.26 o
   0  -7   4         48.74         70.84        25.09 o
   1  -7   4         34.37         69.06        31.08 o
   2  -7   4        270.44        304.49        25.52 o
   3  -7   4         12.34         40.63        32.70 o
   4  -7   4        827.72        791.75        29.33 o
   5  -7   4        412.05        445.44        36.44 o
   6  -7   4        133.75        116.26        37.70 o
   7  -7   4          1.00          9.01        39.67 o
   8  -7   4          9.00          0.00        42.70 o
  -8  -6   4         41.04         25.61        44.11 o
  -7  -6   4        100.10        131.78        49.82 o
  -6  -6   4          8.48         15.47        35.95 o
  -5  -6   4        502.22        550.67        41.06 o
  -4  -6   4        649.27        628.45        30.15 o
  -3  -6   4          7.32         35.37        24.37 o
  -2  -6   4          3.53          2.79        31.21 o
  -1  -6   4        129.16        137.19        27.33 o
   0  -6   4        986.71        909.49        27.97 o
   1  -6   4          3.50         14.64        30.50 o
   2  -6   4          1.62          9.01        23.63 o
   3  -6   4         58.11         55.56        27.62 o
   4  -6   4        103.57         90.75        28.41 o
   5  -6   4       1934.51       1867.10        35.97 o
   6  -6   4        352.64        331.64        32.38 o
   7  -6   4         46.39         45.40        33.36 o
   8  -6   4          0.15         33.08        41.15 o
   9  -6   4         70.05         80.26        41.76 o
  -8  -5   4        113.15        106.13        53.30 o
  -7  -5   4         42.68        106.55        46.91 o
  -6  -5   4         15.90         15.19        36.43 o
  -5  -5   4        661.89        668.53        53.24 o
  -4  -5   4        186.86        220.93        41.94 o
  -3  -5   4        120.19        125.48        27.40 o
  -2  -5   4         24.09         32.07        31.08 o
  -1  -5   4         42.62         37.67        31.08 o
   0  -5   4          1.39          0.00        24.49 o
   1  -5   4        207.54        195.50        30.46 o
   2  -5   4        506.51        493.67        28.00 o
   3  -5   4          0.77          0.79        22.10 o
   4  -5   4        275.19        319.48        27.93 o
   5  -5   4         62.23         54.84        28.53 o
   6  -5   4        225.26        248.37        30.96 o
   7  -5   4        139.19        164.20        38.93 o
   8  -5   4         17.05          0.00        39.37 o
   9  -5   4         15.70         26.73        49.29 o
  -8  -4   4         70.49         93.72        42.52 o
  -7  -4   4        134.02        185.30        39.11 o
  -6  -4   4         12.79          0.00        35.38 o
  -5  -4   4         30.90         42.78        29.25 o
  -4  -4   4        153.41         94.01        32.37 o
  -3  -4   4       1403.60       1427.38        34.68 o
  -2  -4   4        870.83        856.53        28.13 o
  -1  -4   4        493.62        564.11        29.85 o
   0  -4   4        164.38        166.32        26.90 o
   1  -4   4        401.53        354.44        24.41 o
   2  -4   4       1055.04        986.69        27.35 o
   3  -4   4        123.31        163.76        26.82 o
   4  -4   4         61.39         50.19        23.17 o
   5  -4   4         90.83        117.71        25.15 o
   6  -4   4         57.26         65.32        25.79 o
   7  -4   4       1776.14       1501.88       146.48 o
   8  -4   4        498.89        443.66        42.99 o
   9  -4   4          7.11          2.03        39.49 o
  -9  -3   4         13.81         55.32        55.73 o
  -8  -3   4        463.07        478.69        51.68 o
  -7  -3   4        129.18        146.07        32.90 o
  -6  -3   4          6.99         26.85        43.86 o
  -5  -3   4         62.11         89.99        41.09 o
  -4  -3   4        141.26        130.13        38.61 o
  -3  -3   4       1049.12        982.00        78.62 o
  -2  -3   4        398.95        399.53        36.97 o
  -1  -3   4          9.67         27.08        24.39 o
   0  -3   4         23.87         26.02        21.57 o
   1  -3   4         69.62         85.76        20.32 o
   2  -3   4         28.42         21.56        23.61 o
   3  -3   4        215.53        278.08        27.75 o
   4  -3   4        160.96        157.02        27.29 o
   5  -3   4         31.58         40.26        26.78 o
   6  -3   4          8.11          0.31        26.44 o
   7  -3   4        297.87        244.73        29.51 o
   8  -3   4        346.22        351.60        36.94 o
   9  -3   4          0.21          6.22        49.73 o
  10  -3   4          0.10          0.00        77.01 o
  -9  -2   4         10.60         22.00        55.44 o
  -8  -2   4         39.30         45.92        40.94 o
  -7  -2   4        380.09        360.97        38.48 o
  -6  -2   4        274.07        247.26        31.05 o
  -5  -2   4          1.64         61.52        39.56 o
  -4  -2   4        128.74        138.89        35.79 o
  -3  -2   4         11.81         21.42        31.06 o
  -2  -2   4          4.04         27.24        28.92 o
  -1  -2   4       2733.15       2636.23        60.38 o
   0  -2   4          7.70          6.41        23.57 o
   1  -2   4        149.23        155.28        24.96 o
   2  -2   4        493.05        456.44        22.88 o
   3  -2   4       1636.66       1535.01        44.79 o
   4  -2   4       2266.02       2191.40        76.41 o
   5  -2   4        545.48        578.05        28.26 o
   6  -2   4        443.04        494.37        31.81 o
   7  -2   4          0.77          0.00        29.70 o
   8  -2   4        171.32        201.59        33.17 o
   9  -2   4        350.53        418.29        50.33 o
  10  -2   4          0.25         27.84        75.44 o
  -9  -1   4         56.89         11.55        55.25 o
  -8  -1   4         39.83          0.00        40.45 o
  -7  -1   4        173.31        181.71        37.48 o
  -6  -1   4        462.53        416.22        44.24 o
  -5  -1   4        215.90        224.12        46.39 o
  -4  -1   4         29.00         17.29        36.81 o
  -3  -1   4         92.84         67.59        28.19 o
  -2  -1   4       4159.61       4283.04        55.21 o
  -1  -1   4        944.69        885.63        28.63 o
   0  -1   4         49.27         48.91        24.61 o
   1  -1   4         11.66         28.25        28.43 o
   2  -1   4       2333.67       2309.97        54.48 o
   3  -1   4        209.09        195.22        27.53 o
   4  -1   4        776.37        874.50        38.09 o
   5  -1   4        222.88        204.64        34.00 o
   6  -1   4          6.18         32.36        33.33 o
   7  -1   4        157.43        142.76        41.65 o
   8  -1   4        135.45        198.35        44.94 o
   9  -1   4        183.05        210.74        48.78 o
  10  -1   4         18.44         62.21        54.12 o
  -9   0   4         62.34        123.35        54.52 o
  -8   0   4         23.75         13.38        49.16 o
  -7   0   4        361.01        390.88        45.22 o
  -6   0   4        200.71        190.11        39.99 o
  -5   0   4        316.08        327.31        37.01 o
  -4   0   4        641.03        636.52        35.87 o
  -3   0   4        210.29        198.53        33.13 o
  -2   0   4        437.02        404.13        33.49 o
  -1   0   4        513.31        543.64        30.33 o
   0   0   4       5971.89       5840.08        67.46 o
   1   0   4       2460.91       2431.21        41.57 o
   2   0   4       1166.73       1178.74        29.86 o
   3   0   4        527.90        490.36        26.26 o
   4   0   4       1969.40       1840.01        37.37 o
   5   0   4        375.35        397.00        37.75 o
   6   0   4        282.44        291.29        40.71 o
   7   0   4         15.59         25.68        29.11 o
   8   0   4          1.72         47.14        44.12 o
   9   0   4         28.58         71.61        48.15 o
  10   0   4         80.67         75.25        53.17 o
  -9   1   4        117.18         83.44        37.36 o
  -8   1   4         24.17         19.31        42.65 o
  -7   1   4         79.67         87.26        50.07 o
  -6   1   4         59.83         69.71        36.15 o
  -5   1   4        285.68        289.00        30.70 o
  -4   1   4        567.64        519.78        40.47 o
  -3   1   4         77.23        116.93        30.19 o
  -2   1   4        420.83        484.68        40.94 o
  -1   1   4         13.81          1.57        32.21 o
   0   1   4       8452.31       7966.17       157.45 o
   1   1   4       1945.50       1820.81        36.15 o
   2   1   4        983.49        968.54        49.89 o
   3   1   4        137.32        130.94        25.48 o
   4   1   4         11.43         47.43        37.42 o
   5   1   4       1090.54       1066.27        36.10 o
   6   1   4        899.48        946.96        63.54 o
   7   1   4         28.83         33.74        32.75 o
   8   1   4        259.79        236.00        44.85 o
   9   1   4         66.48         96.25        39.27 o
  10   1   4        267.77        268.75        53.82 o
  -9   2   4         37.08         46.33        47.95 o
  -8   2   4        584.93        608.41        39.07 o
  -7   2   4          0.41          0.00        39.32 o
  -6   2   4         17.43         50.72        29.63 o
  -5   2   4         21.64         49.69        40.00 o
  -4   2   4        243.55        238.84        33.05 o
  -3   2   4        198.33        158.47        40.72 o
  -2   2   4         77.83         64.54        32.16 o
  -1   2   4       1332.79       1374.72        50.22 o
   0   2   4       1415.49       1425.91        45.90 o
   1   2   4         33.47         47.01        35.50 o
   2   2   4       1280.45       1245.55        52.35 o
   3   2   4        195.81        225.35        27.12 o
   4   2   4        302.20        379.74        40.13 o
   5   2   4        303.65        399.45        37.88 o
   6   2   4        481.73        495.75        34.72 o
   7   2   4         82.08        102.61        33.37 o
   8   2   4         69.46         70.77        44.74 o
   9   2   4         34.90         29.79        48.23 o
  10   2   4          0.43          0.00        51.94 o
  -9   3   4        196.64        173.84        40.03 o
  -8   3   4         50.20         72.37        41.02 o
  -7   3   4        397.98        425.82        38.98 o
  -6   3   4        133.86        131.16        35.41 o
  -5   3   4        177.76        157.74        33.02 o
  -4   3   4        166.73        181.94        38.59 o
  -3   3   4        413.19        371.82        32.00 o
  -2   3   4       5655.17       5718.63        93.86 o
  -1   3   4        155.57        169.74        38.78 o
   0   3   4        129.93        130.58        33.70 o
   1   3   4          5.57          0.00        55.82 o
   2   3   4       4354.33       4088.64        89.25 o
   3   3   4        868.42        757.76        32.98 o
   4   3   4          0.40         57.08        57.46 o
   5   3   4         13.74         24.59        26.54 o
   6   3   4        336.80        311.89        35.73 o
   7   3   4        197.54        252.55        36.31 o
   8   3   4        187.91        226.92        45.48 o
   9   3   4          9.87         41.92        48.22 o
  10   3   4          5.73          4.18        52.46 o
  -8   4   4         91.68         72.45        36.75 o
  -7   4   4        287.85        282.67        33.86 o
  -6   4   4          7.47          4.72        30.05 o
  -5   4   4        162.56        138.42        28.63 o
  -4   4   4          0.72          0.00        30.89 o
  -3   4   4         51.20        100.19        36.13 o
  -2   4   4         96.92        144.96        40.80 o
  -1   4   4       5341.04       5296.81        54.49 o
   0   4   4        657.80        674.37        36.39 o
   1   4   4          1.60         11.69        37.41 o
   2   4   4        169.32        161.47        27.78 o
   3   4   4       3834.56       3876.56        51.00 o
   4   4   4        328.18        263.23        27.97 o
   5   4   4          0.30         16.70        30.69 o
   6   4   4         64.44         64.53        36.47 o
   7   4   4         40.05         35.67        41.22 o
   8   4   4        853.76        853.54        52.74 o
   9   4   4        153.25        155.43        67.93 o
  10   4   4         42.09          5.16        92.35 o
  -8   5   4          0.19          6.92        42.46 o
  -7   5   4        204.60        213.61        34.18 o
  -6   5   4        372.42        406.43        32.73 o
  -5   5   4         10.69         25.98        24.06 o
  -4   5   4         81.24        118.03        39.33 o
  -3   5   4        473.79        544.51        33.03 o
  -2   5   4        450.97        501.36        57.31 o
  -1   5   4        277.28        224.43        38.74 o
   0   5   4       1031.48       1072.39        37.66 o
   1   5   4        717.27        789.02        36.20 o
   2   5   4         63.08         49.16        36.61 o
   3   5   4       2168.72       2129.29        60.02 o
   4   5   4       1672.54       1585.78        49.16 o
   5   5   4        366.29        324.10        33.73 o
   6   5   4         53.67         91.02        36.76 o
   7   5   4         32.60         16.98        37.30 o
   8   5   4        464.74        469.95        49.91 o
   9   5   4        177.72        181.68        50.07 o
  10   5   4          0.39          8.60        92.77 o
  -8   6   4         35.94         33.39        43.45 o
  -7   6   4         97.78        136.34        39.78 o
  -6   6   4         93.53        137.62        28.23 o
  -5   6   4        411.15        465.53        35.60 o
  -4   6   4          4.19          2.31        33.33 o
  -3   6   4         20.96         35.00        31.08 o
  -2   6   4        457.72        492.63        33.55 o
  -1   6   4        182.64        212.09        31.81 o
   0   6   4         90.82        106.75        31.37 o
   1   6   4         15.71         31.15        36.20 o
   2   6   4        138.36        166.66        36.29 o
   3   6   4        320.96        341.55        37.54 o
   4   6   4          1.81          0.00        30.43 o
   5   6   4        879.84        869.01        31.94 o
   6   6   4        121.92        141.77        33.09 o
   7   6   4         91.94         79.88        32.23 o
   8   6   4         44.36         57.45        42.70 o
   9   6   4         48.68         47.35        47.87 o
  10   6   4        376.84        387.72        64.63 o
  -8   7   4        219.69        211.46        39.90 o
  -7   7   4         59.97         69.12        35.69 o
  -6   7   4          0.37         33.60        32.63 o
  -5   7   4        241.66        231.86        31.02 o
  -4   7   4        262.71        276.97        34.14 o
  -3   7   4         21.76         63.68        31.06 o
  -2   7   4         42.97         42.30        47.97 o
  -1   7   4         25.15          9.13        30.38 o
   0   7   4        622.50        602.07        30.03 o
   1   7   4       1746.45       1720.43        39.15 o
   2   7   4        135.35        145.32        36.48 o
   3   7   4        324.50        336.61        29.19 o
   4   7   4        235.99        283.52        32.00 o
   5   7   4       1217.35       1277.31        37.57 o
   6   7   4         23.82         30.26        34.45 o
   7   7   4         96.60        103.86        40.92 o
   8   7   4         18.96         34.64        38.71 o
   9   7   4        112.33         75.86        45.05 o
  -7   8   4          0.20         58.71        36.55 o
  -6   8   4          1.18         47.20        33.35 o
  -5   8   4         45.06         82.72        26.05 o
  -4   8   4        674.64        669.42        63.41 o
  -3   8   4        470.79        455.14        47.37 o
  -2   8   4          3.46          0.00        32.39 o
  -1   8   4        447.99        501.64        40.36 o
   0   8   4         28.71         17.98        26.21 o
   1   8   4        371.75        370.79        32.00 o
   2   8   4        727.06        674.16        33.72 o
   3   8   4          7.99         20.67        38.91 o
   4   8   4         22.06         23.02        33.45 o
   5   8   4        156.15        160.07        35.67 o
   6   8   4        237.11        246.95        36.28 o
   7   8   4        332.11        307.51        38.87 o
   8   8   4         28.36         29.70        42.41 o
   9   8   4        188.43        174.77        44.00 o
  -7   9   4         63.95         80.40        38.69 o
  -6   9   4          0.15          5.54        29.53 o
  -5   9   4          3.31          0.27        37.42 o
  -4   9   4        103.24        132.61        35.25 o
  -3   9   4        583.80        561.61        36.31 o
  -2   9   4        271.93        245.45        33.94 o
  -1   9   4        122.18        148.15        40.13 o
   0   9   4        195.17        236.95        32.83 o
   1   9   4        165.78        194.94        38.91 o
   2   9   4        433.25        446.37        47.04 o
   3   9   4        302.32        302.69        41.62 o
   4   9   4         33.30         13.25        40.16 o
   5   9   4         90.99         75.04        30.43 o
   6   9   4        567.78        555.46        38.27 o
   7   9   4        386.82        383.39        40.03 o
   8   9   4         26.57         24.59        41.48 o
   9   9   4         72.52         71.42        45.14 o
  -6  10   4        111.37        198.30        37.79 o
  -5  10   4          0.99         62.09        33.85 o
  -4  10   4         92.71        143.18        37.79 o
  -3  10   4         74.98         70.03        35.58 o
  -2  10   4       1234.54       1275.52        38.86 o
  -1  10   4        117.77        152.90        40.71 o
   0  10   4         97.78        105.78        33.05 o
   1  10   4          2.76          0.00        32.47 o
   2  10   4        122.56        121.89        29.79 o
   3  10   4         77.76         32.85        42.31 o
   4  10   4         51.37         34.85        34.75 o
   5  10   4         46.76         25.38        44.54 o
   6  10   4        137.06        138.29        33.48 o
   7  10   4        121.38        114.79        35.39 o
   8  10   4        123.65        125.20        44.81 o
  -5  11   4          4.59          0.00        51.10 o
  -4  11   4        237.62        196.73        48.92 o
  -3  11   4        105.10        115.46        38.05 o
  -2  11   4          1.64         14.91        34.73 o
  -1  11   4        392.64        422.74        36.60 o
   0  11   4        295.71        242.57        35.32 o
   1  11   4        350.19        355.40        30.64 o
   2  11   4        145.32        140.81        35.17 o
   3  11   4         79.81        112.15        46.11 o
   4  11   4        235.13        240.27        38.09 o
   5  11   4         28.58         37.64        32.63 o
   6  11   4         35.43         34.23        34.91 o
   7  11   4          3.85          0.55        42.29 o
   8  11   4         97.69        101.63        45.83 o
  -5  12   4        200.44        258.91        46.47 o
  -4  12   4          0.80          0.00        37.26 o
  -3  12   4         15.38         64.59        74.06 o
  -2  12   4         15.62         50.13        40.97 o
  -1  12   4        189.34        190.49        32.96 o
   0  12   4        242.68        264.17        40.21 o
   1  12   4         47.90         14.77        35.97 o
   2  12   4         72.35        104.00        36.82 o
   3  12   4        334.99        259.54        46.17 o
   4  12   4        131.44        180.29        37.69 o
   5  12   4        185.24        190.19        46.53 o
   6  12   4         10.21          0.00        31.85 o
   7  12   4          0.98         38.67        44.23 o
  -4  13   4        163.58        183.88        39.53 o
  -3  13   4         15.96         15.96        51.68 o
  -2  13   4        159.53         96.71        35.15 o
  -1  13   4         30.24          0.00        38.42 o
   0  13   4         39.51         86.64        37.77 o
   1  13   4         17.61         24.75        39.87 o
   2  13   4         62.74         53.11        37.41 o
   3  13   4         35.23         10.82        76.13 o
   4  13   4        133.06         90.79        35.66 o
   5  13   4        170.43        186.60        52.05 o
   6  13   4         46.06         67.81        45.12 o
  -2  14   4         94.94         74.00        39.44 o
  -1  14   4          1.24          0.00        50.04 o
   0  14   4          8.10         75.74        37.96 o
   1  14   4         57.18         21.33        50.34 o
   2  14   4        163.71        191.04        36.70 o
   3  14   4          6.39         53.90        52.64 o
   4  14   4         39.65         56.17        71.05 o
   5  14   4         17.19         25.71        38.86 o
   0  15   4         87.49         95.35        76.52 o
   1  15   4         48.64         90.64        53.29 o
   2  15   4         24.98         57.47        44.86 o
  -2 -12   5         69.84         25.51        38.40 o
  -1 -12   5         16.41          0.00        36.41 o
   0 -12   5        130.83        144.03        36.67 o
   1 -12   5        127.43        147.02        41.50 o
   2 -12   5          3.17         68.09        38.06 o
   3 -12   5          1.44         22.48        34.73 o
  -4 -11   5         79.94         99.73        35.43 o
  -3 -11   5        468.80        485.23        43.21 o
  -2 -11   5         12.14         16.12        40.42 o
  -1 -11   5          1.37          0.00        28.12 o
   0 -11   5         66.33         84.29        39.86 o
   1 -11   5        262.01        328.47        40.66 o
   2 -11   5        184.32        176.71        33.95 o
   3 -11   5        109.67        114.61        36.45 o
   4 -11   5         16.20         40.77        43.14 o
   5 -11   5         98.89        128.74        45.92 o
  -5 -10   5          5.67          1.64        39.41 o
  -4 -10   5        300.23        294.97        36.43 o
  -3 -10   5        248.46        247.85        39.41 o
  -2 -10   5        193.97        163.52        33.21 o
  -1 -10   5        106.41         68.58        29.22 o
   0 -10   5         26.00         33.33        32.10 o
   1 -10   5         42.64         13.91        32.33 o
   2 -10   5        152.24        176.80        31.37 o
   3 -10   5        370.09        417.59        39.63 o
   4 -10   5          7.06          7.47        34.35 o
   5 -10   5          8.56         73.20        41.66 o
   6 -10   5        183.19        153.71        34.90 o
  -6  -9   5         29.63         13.52        38.43 o
  -5  -9   5        126.44        138.86        45.65 o
  -4  -9   5        131.71        113.29        30.38 o
  -3  -9   5        632.16        643.66        38.96 o
  -2  -9   5         34.90         72.20        27.52 o
  -1  -9   5        847.55        743.71        37.39 o
   0  -9   5         15.51         25.52        30.46 o
   1  -9   5        209.95        234.92        36.86 o
   2  -9   5        239.30        220.23        31.24 o
   3  -9   5        304.98        330.05        29.11 o
   4  -9   5         70.64         57.88        29.53 o
   5  -9   5         23.95          8.83        33.72 o
   6  -9   5         72.70         77.70        36.28 o
   7  -9   5        415.95        409.24        55.76 o
  -6  -8   5        529.31        512.00        74.58 o
  -5  -8   5         43.28         53.48        39.34 o
  -4  -8   5         34.45         31.64        33.59 o
  -3  -8   5         21.69          0.52        37.13 o
  -2  -8   5        588.37        593.87        31.97 o
  -1  -8   5        143.97        168.67        34.57 o
   0  -8   5        114.23        124.29        33.68 o
   1  -8   5        967.13        963.68        36.75 o
   2  -8   5          2.29         37.62        26.44 o
   3  -8   5        122.56        106.42        34.86 o
   4  -8   5        109.85        121.93        27.60 o
   5  -8   5        130.65        132.50        29.95 o
   6  -8   5          3.18         17.91        33.85 o
   7  -8   5         13.34         16.96        36.39 o
  -7  -7   5         95.44         77.22        43.79 o
  -6  -7   5        166.32        219.72        50.36 o
  -5  -7   5        130.48        138.83        38.23 o
  -4  -7   5          1.24         17.65        37.60 o
  -3  -7   5         34.44         37.04        29.17 o
  -2  -7   5          1.41         15.25        28.62 o
  -1  -7   5        989.33       1008.37        31.82 o
   0  -7   5       2023.39       2010.94        58.35 o
   1  -7   5        601.04        598.45        34.48 o
   2  -7   5          0.85          6.28        24.71 o
   3  -7   5          1.27          0.00        26.51 o
   4  -7   5       1378.54       1421.96        34.54 o
   5  -7   5        254.37        216.99        31.72 o
   6  -7   5         77.34         88.33        38.51 o
   7  -7   5          1.22          0.00        40.19 o
   8  -7   5         43.70         87.43        44.12 o
  -7  -6   5         72.47         63.58        51.89 o
  -6  -6   5         11.46        101.32        54.93 o
  -5  -6   5        369.32        405.65        38.21 o
  -4  -6   5        359.54        382.23        39.05 o
  -3  -6   5          4.01         13.55        32.88 o
  -2  -6   5        388.57        399.80        26.20 o
  -1  -6   5       1003.81        999.19        30.71 o
   0  -6   5         10.60         19.16        31.40 o
   1  -6   5        410.68        425.36        29.99 o
   2  -6   5         35.01         52.83        22.63 o
   3  -6   5        135.87        170.61        28.29 o
   4  -6   5         88.04        100.86        30.32 o
   5  -6   5       1293.77       1174.70        96.71 o
   6  -6   5        372.23        330.05        32.36 o
   7  -6   5          6.39          3.75        34.72 o
   8  -6   5         19.26         43.69        37.24 o
  -8  -5   5        255.58        230.82        56.83 o
  -7  -5   5          0.28         25.51        49.52 o
  -6  -5   5          0.82          0.00        36.70 o
  -5  -5   5        558.06        552.57        44.60 o
  -4  -5   5        433.48        406.63        31.10 o
  -3  -5   5         96.72        115.34        28.77 o
  -2  -5   5        117.99        144.41        31.67 o
  -1  -5   5        103.30        147.18        26.86 o
   0  -5   5          5.96          7.45        26.40 o
   1  -5   5        295.94        271.10        24.85 o
   2  -5   5        881.62        875.20        33.59 o
   3  -5   5          0.84         30.46        21.95 o
   4  -5   5         39.09         52.37        24.95 o
   5  -5   5        501.67        523.30        27.62 o
   6  -5   5        294.24        304.73        27.41 o
   7  -5   5         54.45         75.99        32.70 o
   8  -5   5         25.94         13.07        36.53 o
   9  -5   5         38.67         81.07        49.63 o
  -8  -4   5        201.19        281.54        53.32 o
  -7  -4   5        274.13        236.28        52.75 o
  -6  -4   5         34.29         57.37        37.16 o
  -5  -4   5        104.80        146.71        34.91 o
  -4  -4   5         99.12        108.80        29.40 o
  -3  -4   5       1367.50       1459.89        35.15 o
  -2  -4   5        261.26        265.66        27.52 o
  -1  -4   5         24.76          8.06        23.53 o
   0  -4   5         39.49         37.93        23.38 o
   1  -4   5       2245.56       2116.64        30.56 o
   2  -4   5       1326.54       1320.72        25.00 o
   3  -4   5        179.44        201.27        24.14 o
   4  -4   5         20.32         29.30        21.82 o
   5  -4   5         39.11         33.60        27.71 o
   6  -4   5        330.01        327.86        25.31 o
   7  -4   5        354.34        357.66        33.90 o
   8  -4   5         74.89         91.88        32.56 o
   9  -4   5          1.91          0.00        41.05 o
  -8  -3   5         99.83        129.26        43.44 o
  -7  -3   5         92.49        130.38        48.99 o
  -6  -3   5         47.06         50.04        35.42 o
  -5  -3   5         20.95          0.00        34.69 o
  -4  -3   5         11.22         19.19        31.41 o
  -3  -3   5        822.51        828.05        40.26 o
  -2  -3   5       2955.02       3013.96        41.95 o
  -1  -3   5        278.56        262.09        23.24 o
   0  -3   5        458.96        480.69        25.62 o
   1  -3   5        113.93         99.67        23.57 o
   2  -3   5        158.94        133.15        26.51 o
   3  -3   5       1311.47       1320.31        29.44 o
   4  -3   5        308.92        343.25        29.01 o
   5  -3   5         10.47         23.48        26.93 o
   6  -3   5         65.98         96.59        25.54 o
   7  -3   5       1024.30        971.35        35.28 o
   8  -3   5         87.86        118.24        32.56 o
   9  -3   5          3.25         33.02        35.16 o
  10  -3   5         18.84          0.00        77.52 o
  -8  -2   5         49.40         58.64        51.61 o
  -7  -2   5         80.80        137.90        38.44 o
  -6  -2   5        143.39        154.76        35.47 o
  -5  -2   5         90.24         79.83        41.50 o
  -4  -2   5         12.38         15.05        37.83 o
  -3  -2   5        556.72        610.79        33.87 o
  -2  -2   5       1931.20       1898.35        46.41 o
  -1  -2   5       2213.69       2226.99        37.07 o
   0  -2   5        102.31        100.78        26.90 o
   1  -2   5        555.32        611.59        28.87 o
   2  -2   5          4.15          0.59        21.14 o
   3  -2   5       1838.13       1784.33        69.31 o
   4  -2   5       2219.74       2246.65       133.91 o
   5  -2   5        446.56        431.90        26.41 o
   6  -2   5        104.46         98.26        27.67 o
   7  -2   5       1179.20       1146.88        49.11 o
   8  -2   5        572.60        601.41        46.99 o
   9  -2   5        298.30        309.46        50.43 o
  10  -2   5         57.79         20.84        76.85 o
  -8  -1   5         17.91         22.47        40.83 o
  -7  -1   5          9.21          0.00        38.59 o
  -6  -1   5          0.64         31.95        40.66 o
  -5  -1   5        426.06        382.52        35.19 o
  -4  -1   5          4.90          0.00        37.87 o
  -3  -1   5        217.70        235.73        30.33 o
  -2  -1   5       1153.07       1107.05        34.46 o
  -1  -1   5        249.37        258.89        25.54 o
   0  -1   5         28.57          0.82        22.39 o
   1  -1   5       1924.15       1938.65        51.67 o
   2  -1   5       1149.09       1192.69        27.79 o
   3  -1   5        275.70        231.12        25.83 o
   4  -1   5          6.78          9.60        29.51 o
   5  -1   5         86.49         81.48        29.41 o
   6  -1   5         32.67          0.00        37.99 o
   7  -1   5         19.17          0.00        41.78 o
   8  -1   5        260.44        274.06        44.95 o
   9  -1   5        355.46        429.86        48.60 o
  10  -1   5         99.07        109.31        53.95 o
  -8   0   5         31.72         77.42        41.53 o
  -7   0   5          3.74         29.25        46.17 o
  -6   0   5        169.25         79.02        43.82 o
  -5   0   5       1723.56       1760.35        40.04 o
  -4   0   5        493.58        469.86        30.68 o
  -3   0   5          1.13          0.00        31.73 o
  -2   0   5        382.96        406.15        30.66 o
  -1   0   5          2.69         14.12        26.67 o
   0   0   5       6951.40       6816.67       104.81 o
   1   0   5       2425.68       2426.62        36.73 o
   2   0   5        115.14         99.19        24.02 o
   3   0   5        538.25        581.58        33.52 o
   4   0   5       1414.69       1344.35        43.90 o
   5   0   5        373.73        333.56        32.27 o
   6   0   5        241.41        268.91        40.02 o
   7   0   5          4.82         14.03        41.39 o
   8   0   5        103.36        120.13        44.71 o
   9   0   5        105.09        164.44        48.49 o
  10   0   5        186.58        214.44        43.84 o
  -8   1   5         28.39         46.58        39.21 o
  -7   1   5        200.94        185.67        42.17 o
  -6   1   5        346.74        349.26        40.16 o
  -5   1   5        112.75        119.45        30.71 o
  -4   1   5        389.80        423.79        33.70 o
  -3   1   5        166.22        153.77        26.41 o
  -2   1   5         93.58         96.01        27.15 o
  -1   1   5        103.17        114.45        27.46 o
   0   1   5       5238.98       5226.57       201.35 o
   1   1   5       1653.46       1659.10        34.98 o
   2   1   5        158.20        149.73        24.93 o
   3   1   5         52.79         45.76        27.32 o
   4   1   5       1463.81       1469.28        38.00 o
   5   1   5         44.26          8.49        43.30 o
   6   1   5       1737.36       1841.11        46.12 o
   7   1   5         87.23         14.30        41.10 o
   8   1   5         47.27         35.05        37.13 o
   9   1   5          2.15         22.25        38.94 o
  10   1   5        270.95        285.01        45.46 o
  -8   2   5        402.04        368.45        45.34 o
  -7   2   5        117.13         79.44        41.19 o
  -6   2   5        175.64        126.02        43.69 o
  -5   2   5        185.23        215.33        34.48 o
  -4   2   5        318.71        329.81        33.15 o
  -3   2   5        708.59        630.08        39.89 o
  -2   2   5          5.70          3.70        33.97 o
  -1   2   5        503.63        491.19        35.31 o
   0   2   5       2370.71       2321.15        64.32 o
   1   2   5        213.66        180.22        26.27 o
   2   2   5       2230.75       2192.43        41.65 o
   3   2   5         24.93         28.02        24.91 o
   4   2   5        184.52        235.74        32.85 o
   5   2   5        459.88        485.24        33.04 o
   6   2   5        595.23        634.74        55.22 o
   7   2   5        277.93        296.66        35.12 o
   8   2   5        126.31        124.18        36.61 o
   9   2   5          7.35         45.09        48.41 o
  10   2   5         28.33         34.49        42.34 o
  -8   3   5        102.74        105.17        44.20 o
  -7   3   5        472.94        506.25        42.26 o
  -6   3   5       1002.61       1001.83        39.40 o
  -5   3   5         51.15         69.56        29.46 o
  -4   3   5        254.98        270.11        32.27 o
  -3   3   5        483.39        438.67        56.09 o
  -2   3   5        726.90        735.11        46.00 o
  -1   3   5        434.56        549.12        43.92 o
   0   3   5       1198.70       1257.75        45.73 o
   1   3   5         86.12         95.74        27.51 o
   2   3   5       1908.84       1867.62        37.62 o
   3   3   5        758.94        691.88        28.02 o
   4   3   5        532.96        591.13        31.01 o
   5   3   5         53.81         78.34        24.93 o
   6   3   5         15.23         46.72        40.03 o
   7   3   5          3.45         49.36        42.42 o
   8   3   5         14.44         57.86        44.38 o
   9   3   5         16.45         53.13        39.70 o
  10   3   5          6.01          2.34        53.37 o
  -8   4   5        119.05        136.18        45.45 o
  -7   4   5        759.82        704.12        41.44 o
  -6   4   5        240.15        254.18        29.58 o
  -5   4   5         97.13         70.17        36.90 o
  -4   4   5         24.60         39.34        37.75 o
  -3   4   5        443.76        497.08        33.16 o
  -2   4   5       1277.58       1238.57        43.68 o
  -1   4   5        242.80        245.75        32.03 o
   0   4   5        235.91        246.76        32.67 o
   1   4   5        704.30        748.96        58.30 o
   2   4   5        286.93        288.59        32.16 o
   3   4   5        385.73        337.65        33.50 o
   4   4   5        844.41        812.96        35.20 o
   5   4   5         23.19         23.79        34.95 o
   6   4   5          1.80         20.10        34.13 o
   7   4   5          6.50         59.45        33.53 o
   8   4   5        271.34        353.97        65.06 o
   9   4   5        132.25        149.02        66.42 o
  10   4   5          5.75         29.89        74.75 o
  -8   5   5         10.10          0.00        43.61 o
  -7   5   5        256.94        244.48        34.47 o
  -6   5   5        373.35        383.12        30.22 o
  -5   5   5        585.27        512.33        70.28 o
  -4   5   5        302.43        303.23        32.65 o
  -3   5   5          0.30         15.38        30.37 o
  -2   5   5       3618.46       3678.12        47.77 o
  -1   5   5       3992.35       4077.21        46.73 o
   0   5   5         28.11         39.89        30.95 o
   1   5   5         10.62          4.69        29.17 o
   2   5   5        191.73        218.37        37.12 o
   3   5   5        184.82        153.39        31.68 o
   4   5   5       1235.48       1158.51        37.29 o
   5   5   5        280.38        283.40        35.08 o
   6   5   5        137.41        140.20        37.36 o
   7   5   5         84.12        109.33        42.45 o
   8   5   5        160.38        210.33        51.39 o
   9   5   5         32.58         50.37        70.62 o
  10   5   5          0.71          5.00        75.73 o
  -8   6   5         34.41         55.64        45.34 o
  -7   6   5         11.79         15.80        28.70 o
  -6   6   5        193.46        187.77        37.25 o
  -5   6   5        591.58        643.43        61.97 o
  -4   6   5        481.08        438.77        44.52 o
  -3   6   5         75.55         77.86        31.42 o
  -2   6   5        155.87        140.77        27.22 o
  -1   6   5        990.46        998.30        41.52 o
   0   6   5       1368.05       1326.15        45.26 o
   1   6   5        416.13        438.81        57.82 o
   2   6   5        343.49        333.28        77.40 o
   3   6   5         12.51          0.94        36.85 o
   4   6   5          6.63          0.00        30.38 o
   5   6   5        345.33        329.14        33.67 o
   6   6   5        179.83        200.91        38.44 o
   7   6   5         29.76         45.22        37.28 o
   8   6   5         49.87         32.51        35.80 o
   9   6   5         50.59         78.15        52.91 o
  10   6   5        167.69        159.32        79.14 o
  -7   7   5          3.96          8.06        41.85 o
  -6   7   5          0.37         28.77        33.69 o
  -5   7   5       1046.88        980.19        60.45 o
  -4   7   5        407.42        418.18        36.83 o
  -3   7   5        220.77        193.74        33.29 o
  -2   7   5          0.40         40.56        38.85 o
  -1   7   5         73.42         98.01        31.71 o
   0   7   5        173.60        179.01        37.04 o
   1   7   5        699.07        649.08        33.91 o
   2   7   5        167.48        167.73        37.97 o
   3   7   5        366.40        415.49        39.52 o
   4   7   5        691.02        666.85        29.84 o
   5   7   5       1178.34       1191.17        34.25 o
   6   7   5        149.16        147.69        34.47 o
   7   7   5        156.89        144.95        37.13 o
   8   7   5          3.21          0.00        36.12 o
   9   7   5         51.41         75.37        47.08 o
  -7   8   5          0.75         33.83        33.97 o
  -6   8   5         91.89         93.58        39.90 o
  -5   8   5          5.66         26.86        45.25 o
  -4   8   5       1041.53       1038.88        39.59 o
  -3   8   5        353.17        342.28        41.34 o
  -2   8   5        112.35         85.02        32.60 o
  -1   8   5         83.43        121.88        38.67 o
   0   8   5         44.84         38.96        30.35 o
   1   8   5       1230.42       1175.83        41.88 o
   2   8   5        570.21        560.00        34.08 o
   3   8   5         17.55          0.00        39.17 o
   4   8   5          6.11          0.00        32.21 o
   5   8   5         52.99         46.28        33.51 o
   6   8   5         31.21         26.15        37.51 o
   7   8   5        524.82        511.62        40.01 o
   8   8   5         13.07         30.49        45.39 o
   9   8   5         80.34         65.40        45.90 o
  -6   9   5         16.49         10.55        32.09 o
  -5   9   5        143.24        157.97        55.14 o
  -4   9   5        412.11        420.42        46.13 o
  -3   9   5       1083.39       1010.47        38.74 o
  -2   9   5         87.16         94.09        29.03 o
  -1   9   5         37.76         34.35        40.57 o
   0   9   5        674.65        708.92        30.99 o
   1   9   5        298.08        279.04        32.42 o
   2   9   5        468.79        482.71        40.26 o
   3   9   5         53.11         68.23        40.46 o
   4   9   5          0.79         11.34        40.03 o
   5   9   5        555.15        521.25        53.53 o
   6   9   5        112.96        125.99        37.10 o
   7   9   5        542.07        542.65        41.25 o
   8   9   5         96.25         98.60        41.83 o
   9   9   5          8.43         11.96        47.57 o
  -6  10   5        166.28        125.27        44.22 o
  -5  10   5        176.46        164.58        35.09 o
  -4  10   5        134.55         38.65        67.19 o
  -3  10   5          1.61         34.58        43.24 o
  -2  10   5       1288.21       1284.24        45.58 o
  -1  10   5        300.02        290.48        30.39 o
   0  10   5        334.41        312.31        41.44 o
   1  10   5        467.14        488.47        41.87 o
   2  10   5          1.78          0.00        29.39 o
   3  10   5        297.93        314.65        42.95 o
   4  10   5        146.27        205.53        43.25 o
   5  10   5         41.84         29.74        31.51 o
   6  10   5         64.00         81.87        38.21 o
   7  10   5        213.05        207.99        40.50 o
   8  10   5         58.76         76.46        43.58 o
  -5  11   5         52.42         40.98        37.37 o
  -4  11   5          0.59          0.00        49.91 o
  -3  11   5        155.11         91.90        38.56 o
  -2  11   5        234.64        256.89        43.40 o
  -1  11   5         86.77         92.91        31.01 o
   0  11   5        582.60        601.74        65.15 o
   1  11   5          4.90          4.08        34.22 o
   2  11   5          0.29         42.22        33.78 o
   3  11   5         33.59         66.34        50.71 o
   4  11   5       1109.52       1099.96       138.49 o
   5  11   5        385.12        395.56        47.16 o
   6  11   5         44.26          1.31        39.52 o
   7  11   5          5.16         20.31        42.29 o
   8  11   5         89.59        104.43        39.33 o
  -4  12   5          0.26         12.34        50.91 o
  -3  12   5         28.64          0.00        40.48 o
  -2  12   5        206.73        136.29        46.11 o
  -1  12   5        828.44        814.52        54.50 o
   0  12   5        230.23        282.81        36.68 o
   1  12   5          6.44          8.24        35.78 o
   2  12   5        211.68        218.58        32.69 o
   3  12   5         65.08         63.61        32.17 o
   4  12   5         30.47         60.13        33.43 o
   5  12   5         64.52         55.96        48.59 o
   6  12   5         14.34         11.03        35.62 o
   7  12   5         12.65         15.05        34.40 o
  -3  13   5         68.22         65.77        42.87 o
  -2  13   5          3.04          0.00        39.97 o
  -1  13   5        159.47        172.12        40.17 o
   0  13   5        191.19        125.14        37.35 o
   1  13   5         55.89         70.21        37.82 o
   2  13   5         11.35         13.10        75.14 o
   3  13   5         22.80         53.76        49.07 o
   4  13   5         22.59         75.11        40.77 o
   5  13   5        182.93        161.07        42.43 o
   6  13   5         24.28         41.59        38.49 o
  -2  14   5          0.72          1.46        42.68 o
  -1  14   5         25.69         63.05        40.75 o
   0  14   5        115.96        133.29        50.59 o
   1  14   5        320.99        379.88        51.89 o
   2  14   5        225.13        180.79        42.82 o
   3  14   5         17.40          0.00        51.64 o
   4  14   5         11.55          1.73        52.92 o
   5  14   5         20.39         50.65        54.38 o
   0  15   5         23.31         55.92        45.38 o
   1  15   5        306.70        365.86       102.94 o
   2  15   5        159.41        124.49        44.81 o
  -1 -12   6          6.94         36.48        35.31 o
   0 -12   6        137.67        166.91        39.14 o
   1 -12   6        110.62        124.05        39.00 o
   2 -12   6          6.10          7.39        39.29 o
  -3 -11   6        299.41        308.30        39.42 o
  -2 -11   6         94.47         98.40        42.47 o
  -1 -11   6         19.04         22.21        28.86 o
   0 -11   6         73.94         43.91        32.05 o
   1 -11   6         52.24         66.26        33.22 o
   2 -11   6         68.82         44.42        41.79 o
   3 -11   6         19.38         49.70        37.35 o
   4 -11   6          0.46          0.00        45.45 o
  -4 -10   6        116.31         99.95        39.08 o
  -3 -10   6        462.43        491.76        34.13 o
  -2 -10   6        124.11        156.27        38.61 o
  -1 -10   6          3.30         71.84        38.37 o
   0 -10   6         11.38         34.99        29.32 o
   1 -10   6        312.57        289.90        33.93 o
   2 -10   6        183.45        241.15        40.19 o
   3 -10   6        169.63        231.54        40.47 o
   4 -10   6         34.70         35.53        41.76 o
   5 -10   6         21.80         39.21        37.59 o
  -5  -9   6         14.55          7.06        37.63 o
  -4  -9   6         61.45         75.36        41.54 o
  -3  -9   6        148.80        173.72        30.38 o
  -2  -9   6        228.66        298.54        29.75 o
  -1  -9   6        106.22        127.59        31.88 o
   0  -9   6        224.62        210.73        31.63 o
   1  -9   6         38.24         48.74        32.15 o
   2  -9   6       1028.33       1023.15        34.75 o
   3  -9   6        497.31        462.97        37.34 o
   4  -9   6          2.12         12.38        33.23 o
   5  -9   6         12.96         43.04        40.78 o
   6  -9   6         18.09         59.11        42.97 o
  -6  -8   6        279.42        239.59        54.30 o
  -5  -8   6         95.13         90.19        41.37 o
  -4  -8   6         36.86         45.30        35.15 o
  -3  -8   6          3.77         33.03        31.86 o
  -2  -8   6        211.45        207.69        30.91 o
  -1  -8   6        558.70        505.30        38.74 o
   0  -8   6        110.30        102.62        29.73 o
   1  -8   6         45.15         97.68        26.60 o
   2  -8   6        104.65         97.68        25.34 o
   3  -8   6         60.51         95.89        30.77 o
   4  -8   6          7.68          0.00        31.62 o
   5  -8   6         36.90         42.72        38.65 o
   6  -8   6         37.78         77.52        40.47 o
   7  -8   6          0.91         11.30        37.96 o
  -6  -7   6        340.94        338.35        44.21 o
  -5  -7   6        166.00        185.00        40.15 o
  -4  -7   6        201.39        175.11        30.41 o
  -3  -7   6          3.29         15.49        37.11 o
  -2  -7   6         83.39         78.15        29.96 o
  -1  -7   6        789.07        770.31        31.64 o
   0  -7   6       2254.05       2233.88        40.31 o
   1  -7   6        116.00         93.96        29.75 o
   2  -7   6        285.37        311.74        36.22 o
   3  -7   6        105.69        114.86        27.13 o
   4  -7   6        250.66        212.99        25.83 o
   5  -7   6        320.27        326.87        36.94 o
   6  -7   6         21.16          8.31        33.25 o
   7  -7   6          4.28          6.15        35.94 o
   8  -7   6         32.64         63.77        44.96 o
  -7  -6   6         70.10         66.61        53.86 o
  -6  -6   6          9.76         13.20        40.11 o
  -5  -6   6         97.91         91.71        47.29 o
  -4  -6   6        316.06        292.76        34.04 o
  -3  -6   6         16.32         31.23        28.96 o
  -2  -6   6         81.79         92.29        33.11 o
  -1  -6   6        615.70        638.33        28.68 o
   0  -6   6       1793.69       1751.70        31.83 o
   1  -6   6        505.21        538.40        27.02 o
   2  -6   6          9.44         26.48        28.63 o
   3  -6   6         40.60         41.47        25.36 o
   4  -6   6        131.05        111.55        24.38 o
   5  -6   6        156.69        141.67        27.03 o
   6  -6   6        192.29        180.46        37.84 o
   7  -6   6        216.29        270.17        44.03 o
   8  -6   6         17.15          0.00        42.82 o
  -7  -5   6          3.28         12.34        37.23 o
  -6  -5   6          3.17         23.27        33.14 o
  -5  -5   6        194.99        187.19        37.81 o
  -4  -5   6        256.37        325.96        31.24 o
  -3  -5   6        179.17        213.19        27.25 o
  -2  -5   6        209.36        207.36        28.63 o
  -1  -5   6        240.40        242.93        28.54 o
   0  -5   6       1075.83       1032.03        27.90 o
   1  -5   6       1871.57       1883.48        47.05 o
   2  -5   6        910.53        923.14        25.04 o
   3  -5   6        130.66        140.58        23.30 o
   4  -5   6         24.11         39.91        21.34 o
   5  -5   6        623.21        622.69        31.35 o
   6  -5   6         17.41         43.67        27.54 o
   7  -5   6         59.25         51.80        27.68 o
   8  -5   6         15.52          0.00        46.41 o
   9  -5   6         10.44         24.74        50.75 o
  -7  -4   6         39.41         66.75        51.67 o
  -6  -4   6        113.61         98.05        38.01 o
  -5  -4   6          3.38         39.66        44.39 o
  -4  -4   6         94.64         86.17        33.99 o
  -3  -4   6       1342.49       1292.42        31.56 o
  -2  -4   6        838.92        841.80        35.23 o
  -1  -4   6         55.45         85.38        26.70 o
   0  -4   6        441.51        461.43        25.47 o
   1  -4   6        232.10        236.20        27.30 o
   2  -4   6       1294.78       1272.64        28.43 o
   3  -4   6         62.24         70.95        23.69 o
   4  -4   6         18.63         13.23        20.69 o
   5  -4   6         40.51         70.41        28.51 o
   6  -4   6        202.11        192.73        27.63 o
   7  -4   6        340.99        344.31        30.81 o
   8  -4   6        144.07        150.76        33.57 o
   9  -4   6          2.34         24.45        43.59 o
  -8  -3   6        229.99        222.56        55.82 o
  -7  -3   6        318.20        277.59        51.38 o
  -6  -3   6         69.94        104.98        46.00 o
  -5  -3   6         42.83         57.39        34.56 o
  -4  -3   6         16.90          0.00        39.17 o
  -3  -3   6        462.26        527.08        59.31 o
  -2  -3   6        249.26        230.85        22.97 o
  -1  -3   6        259.67        257.63        27.83 o
   0  -3   6        143.99        179.14        23.87 o
   1  -3   6       1862.68       1894.84        26.93 o
   2  -3   6        974.11        949.62        23.53 o
   3  -3   6       1148.91       1153.64        29.83 o
   4  -3   6        653.18        672.93        24.02 o
   5  -3   6          4.34         10.03        22.69 o
   6  -3   6         40.05          8.97        31.73 o
   7  -3   6        152.45        177.22        34.35 o
   8  -3   6        205.12        235.06        33.78 o
   9  -3   6          5.15          0.00        36.19 o
  -8  -2   6        111.88         94.94        43.71 o
  -7  -2   6        502.66        545.66        62.05 o
  -6  -2   6        890.90        890.55        48.23 o
  -5  -2   6         37.86          0.00        34.77 o
  -4  -2   6         47.83         35.65        32.76 o
  -3  -2   6        664.30        679.40        28.60 o
  -2  -2   6        773.52        703.23        31.18 o
  -1  -2   6       1605.39       1634.55        32.82 o
   0  -2   6       1949.25       2064.04        33.12 o
   1  -2   6         19.60         52.80        22.60 o
   2  -2   6       2028.40       2045.08        41.45 o
   3  -2   6       2544.15       2526.37        33.03 o
   4  -2   6        580.30        605.48        29.17 o
   5  -2   6          8.27         30.47        25.74 o
   6  -2   6        200.39        199.67        32.59 o
   7  -2   6         33.13         13.22        31.77 o
   8  -2   6         82.13        129.14        49.98 o
   9  -2   6        199.69        241.69        50.75 o
  10  -2   6          0.78          0.00        54.44 o
  -8  -1   6          2.89          9.89        52.42 o
  -7  -1   6          2.67         24.23        34.29 o
  -6  -1   6        349.01        362.86        45.75 o
  -5  -1   6        355.28        331.56        44.08 o
  -4  -1   6         55.14         41.41        31.89 o
  -3  -1   6        999.80       1046.73        32.55 o
  -2  -1   6       1463.30       1504.33        33.94 o
  -1  -1   6        704.22        698.85        27.37 o
   0  -1   6         11.13         31.44        20.02 o
   1  -1   6        373.32        381.46        21.28 o
   2  -1   6        271.08        283.36        22.99 o
   3  -1   6       2191.65       2244.00        31.17 o
   4  -1   6        673.39        606.85        30.66 o
   5  -1   6        279.63        303.58        30.57 o
   6  -1   6       1901.65       1774.65        44.03 o
   7  -1   6        190.60        185.24        42.57 o
   8  -1   6         11.49         12.50        48.50 o
   9  -1   6        443.64        552.59        50.26 o
  10  -1   6         40.89         67.29        53.58 o
  -8   0   6         61.47         21.58        52.31 o
  -7   0   6         67.30        114.97        47.98 o
  -6   0   6         78.29         45.81        30.61 o
  -5   0   6       1809.00       1783.86        47.44 o
  -4   0   6        498.97        499.56        37.03 o
  -3   0   6        442.10        451.54        26.97 o
  -2   0   6         91.57         88.57        32.80 o
  -1   0   6        178.12        168.12        25.69 o
   0   0   6       3435.82       3409.66        38.58 o
   1   0   6       1914.31       1846.21        41.12 o
   2   0   6         44.91         36.28        24.19 o
   3   0   6        868.08        902.88        31.47 o
   4   0   6       1527.52       1497.42        42.05 o
   5   0   6       2063.35       2141.18       102.80 o
   6   0   6         46.44         83.39        39.34 o
   7   0   6        435.61        412.49        48.60 o
   8   0   6         84.89         90.11        35.48 o
   9   0   6         74.04        103.67        33.97 o
  10   0   6        118.38        148.83        44.61 o
  -8   1   6          0.37          0.00        51.38 o
  -7   1   6         44.78         64.12        43.39 o
  -6   1   6        352.43        312.44        29.60 o
  -5   1   6        124.12        129.39        29.76 o
  -4   1   6        176.01        213.53        29.53 o
  -3   1   6        706.46        715.45        34.00 o
  -2   1   6        422.17        430.12        27.05 o
  -1   1   6        300.00        313.64        28.99 o
   0   1   6       4233.75       4275.63        72.26 o
   1   1   6       1696.19       1629.66        31.28 o
   2   1   6        193.05        201.00        23.26 o
   3   1   6         69.55         64.04        27.43 o
   4   1   6         48.14         67.74        28.87 o
   5   1   6         21.23          7.10        26.72 o
   6   1   6       2087.77       2176.16        58.56 o
   7   1   6        204.49        177.41        43.38 o
   8   1   6         15.05         62.75        71.57 o
   9   1   6         17.04         30.57        48.27 o
  10   1   6        147.15        143.32        44.14 o
  -8   2   6        354.19        318.97        41.20 o
  -7   2   6        148.38        144.50        36.42 o
  -6   2   6         52.04         59.60        35.58 o
  -5   2   6        534.03        538.64        38.22 o
  -4   2   6        605.33        648.67        34.80 o
  -3   2   6        909.90        899.84        64.79 o
  -2   2   6        138.42        134.37        39.33 o
  -1   2   6        435.67        420.21        26.86 o
   0   2   6       1415.59       1480.65        37.22 o
   1   2   6       1694.60       1650.28        35.80 o
   2   2   6       1322.52       1254.63        32.87 o
   3   2   6        419.65        426.78        29.22 o
   4   2   6          9.82         30.63        29.88 o
   5   2   6        652.58        685.99        39.92 o
   6   2   6       1240.71       1279.71        41.06 o
   7   2   6        512.52        577.93        43.16 o
   8   2   6         18.04          0.00        44.33 o
   9   2   6          0.14          0.00        47.57 o
  10   2   6         53.69         97.53        52.40 o
  -8   3   6         55.82         58.52        45.65 o
  -7   3   6        124.46        158.76        35.89 o
  -6   3   6        156.62        151.34        31.87 o
  -5   3   6         68.77         98.93        42.70 o
  -4   3   6         19.99          4.34        54.15 o
  -3   3   6        942.45        978.84        35.49 o
  -2   3   6        694.68        653.54        30.93 o
  -1   3   6       3790.02       3783.26        46.36 o
   0   3   6        275.98        319.96        39.88 o
   1   3   6       1415.81       1406.41        33.72 o
   2   3   6       2457.55       2324.79        85.71 o
   3   3   6        465.22        434.83        24.77 o
   4   3   6        189.22        158.98        26.12 o
   5   3   6        122.25         93.17        33.33 o
   6   3   6        280.33        314.38        40.99 o
   7   3   6        204.22        168.15        41.25 o
   8   3   6        175.28        190.46        37.14 o
   9   3   6         59.49         46.63        39.34 o
  10   3   6          8.53         31.69        56.06 o
  -8   4   6          5.97         20.92        35.24 o
  -7   4   6        175.39        160.51        35.38 o
  -6   4   6         56.70         80.91        32.41 o
  -5   4   6         19.32         43.11        34.95 o
  -4   4   6         46.83         69.20        43.76 o
  -3   4   6        473.33        458.87        45.08 o
  -2   4   6       1189.15       1176.39        48.46 o
  -1   4   6       1675.34       1677.94        48.54 o
   0   4   6       1946.61       2042.67        75.03 o
   1   4   6         94.93         97.90        31.15 o
   2   4   6         31.26         48.50        31.48 o
   3   4   6       5244.89       5286.87       106.95 o
   4   4   6       1608.92       1593.91        56.94 o
   5   4   6          2.92          3.67        29.03 o
   6   4   6         71.74         64.94        36.43 o
   7   4   6         14.88         19.80        34.29 o
   8   4   6        845.21        866.96        51.43 o
   9   4   6        406.60        374.28        70.46 o
  10   4   6         16.14         78.58        74.62 o
  -8   5   6          3.91         20.85        39.74 o
  -7   5   6        318.88        281.59        36.71 o
  -6   5   6        183.68        223.46        38.86 o
  -5   5   6        286.72        312.54        44.01 o
  -4   5   6         10.14         30.51        45.31 o
  -3   5   6          6.57          6.08        27.20 o
  -2   5   6         10.96         21.99        30.08 o
  -1   5   6         91.51        137.21        30.76 o
   0   5   6          1.22         50.39        31.50 o
   1   5   6        105.89         99.24        26.44 o
   2   5   6         25.79         24.35        23.30 o
   3   5   6       2638.19       2727.99        45.99 o
   4   5   6       2722.03       2752.01       113.09 o
   5   5   6        225.33        192.41        34.90 o
   6   5   6         25.74         43.25        39.95 o
   7   5   6          0.25         44.12        51.82 o
   8   5   6        332.09        402.55        65.94 o
   9   5   6        237.41        267.51        70.46 o
  10   5   6         25.58         46.72        54.20 o
  -7   6   6          8.56         19.90        36.21 o
  -6   6   6        157.45        147.08        33.47 o
  -5   6   6        198.16        208.24        44.08 o
  -4   6   6        176.95        202.20        41.80 o
  -3   6   6         43.69         10.00        39.62 o
  -2   6   6         23.09         70.73        38.54 o
  -1   6   6        136.28        133.40        39.21 o
   0   6   6       1363.58       1404.29        60.80 o
   1   6   6        790.89        776.16        34.13 o
   2   6   6          0.30          0.00        35.10 o
   3   6   6         77.71         64.04        22.30 o
   4   6   6        173.37        178.17        31.13 o
   5   6   6        801.46        811.17        31.77 o
   6   6   6        435.76        445.80        40.43 o
   7   6   6         21.62         30.81        39.98 o
   8   6   6          5.12         39.78        48.24 o
   9   6   6        186.92        236.52        71.42 o
  10   6   6        190.55        217.35        80.23 o
  -7   7   6         26.44         53.86        36.92 o
  -6   7   6          0.17         25.91        39.54 o
  -5   7   6        642.70        610.08        47.54 o
  -4   7   6        307.82        289.94        34.85 o
  -3   7   6        507.53        541.55        34.79 o
  -2   7   6       1203.18       1219.52        36.88 o
  -1   7   6        142.29        149.92        37.40 o
   0   7   6       1135.08       1095.67        41.53 o
   1   7   6        327.45        342.32        32.22 o
   2   7   6         31.84          0.00        39.41 o
   3   7   6        208.58        207.87        32.99 o
   4   7   6        178.75        149.82        28.71 o
   5   7   6       1218.95       1240.51        38.00 o
   6   7   6        244.40        219.87        30.94 o
   7   7   6         15.79         16.57        40.59 o
   8   7   6         39.67         39.39        44.05 o
   9   7   6         25.87         15.17        52.51 o
  -7   8   6         18.13         34.05        38.32 o
  -6   8   6          4.50         12.59        41.42 o
  -5   8   6         70.03         48.62        37.34 o
  -4   8   6        222.24        281.39        44.90 o
  -3   8   6        693.71        673.31        43.58 o
  -2   8   6        158.26        126.18        57.07 o
  -1   8   6          0.20         12.01        31.64 o
   0   8   6        291.86        280.40        39.64 o
   1   8   6       1812.38       1771.22        45.02 o
   2   8   6        691.92        716.42        40.48 o
   3   8   6         76.00        117.43        40.51 o
   4   8   6         71.85         92.60        28.65 o
   5   8   6         22.48         47.62        35.92 o
   6   8   6        501.87        511.83        37.10 o
   7   8   6        648.70        635.61        35.36 o
   8   8   6          8.67          4.89        45.31 o
   9   8   6          9.12         29.58        48.62 o
  -6   9   6          1.66          0.00        37.02 o
  -5   9   6         12.10         39.24        48.45 o
  -4   9   6        464.24        495.96        46.79 o
  -3   9   6        388.20        404.22        37.19 o
  -2   9   6        236.47        219.26        34.13 o
  -1   9   6        107.04        164.99        30.15 o
   0   9   6        909.15        882.46        36.32 o
   1   9   6        403.61        459.86        33.51 o
   2   9   6        787.04        811.76        42.96 o
   3   9   6        431.26        429.19        42.97 o
   4   9   6          4.59         14.54        32.76 o
   5   9   6          8.43          0.00        30.07 o
   6   9   6        439.87        408.41        37.13 o
   7   9   6        573.57        549.53        41.23 o
   8   9   6         54.53         65.09        41.30 o
   9   9   6         16.03         14.82        51.20 o
  -6  10   6        129.30        145.59        39.15 o
  -5  10   6         49.57         33.18        51.49 o
  -4  10   6         17.65         45.35        47.92 o
  -3  10   6         52.41         49.57        43.87 o
  -2  10   6        702.13        669.31        44.71 o
  -1  10   6        867.12        851.04        32.82 o
   0  10   6         18.82          4.37        28.19 o
   1  10   6         43.85         76.59        37.77 o
   2  10   6        179.63        180.50        31.21 o
   3  10   6        183.33        156.03        33.54 o
   4  10   6         29.33         17.08        42.35 o
   5  10   6        188.17        170.82        28.01 o
   6  10   6        284.36        236.81        34.12 o
   7  10   6         58.37         68.28        40.30 o
   8  10   6        125.93        137.69        43.11 o
  -5  11   6        153.38        158.66        53.40 o
  -4  11   6         26.67         20.86        51.41 o
  -3  11   6          2.81         34.76        67.71 o
  -2  11   6        735.34        789.08        38.94 o
  -1  11   6        197.35        206.41        43.35 o
   0  11   6       1494.73       1400.96        36.04 o
   1  11   6         13.69         47.52        34.80 o
   2  11   6         40.95         27.72        35.83 o
   3  11   6        591.12        575.78        41.89 o
   4  11   6        208.71        231.67        45.37 o
   5  11   6         61.08        109.47        38.07 o
   6  11   6         48.30         55.35        40.17 o
   7  11   6         61.72         77.72        35.83 o
   8  11   6        102.24        103.22        45.19 o
  -4  12   6          6.05         24.38        43.13 o
  -3  12   6         11.77          0.00        40.99 o
  -2  12   6         46.08         63.60        37.41 o
  -1  12   6        460.45        434.96        39.27 o
   0  12   6        831.81        828.70        48.94 o
   1  12   6          2.74         20.41        81.23 o
   2  12   6          5.29          0.00        46.09 o
   3  12   6        183.01        185.56        37.64 o
   4  12   6        797.42        874.40        50.05 o
   5  12   6         77.88         92.93        48.43 o
   6  12   6         44.09         57.77        32.14 o
   7  12   6         22.60         34.59        44.22 o
  -3  13   6         88.07         84.85        43.05 o
  -2  13   6         15.52          0.00        34.87 o
  -1  13   6         53.04         61.38        39.45 o
   0  13   6        549.20        622.21        48.03 o
   1  13   6        211.63        163.99        49.62 o
   2  13   6         30.50         36.99        39.21 o
   3  13   6         94.35         72.73        49.04 o
   4  13   6        169.53        189.59        41.28 o
   5  13   6        438.21        469.09        38.51 o
   6  13   6          3.51         12.95        34.12 o
  -2  14   6         20.79         11.09        53.74 o
  -1  14   6          3.93         19.32        42.42 o
   0  14   6        143.57        127.12        52.80 o
   1  14   6        240.32        245.02        42.57 o
   2  14   6        268.99        245.90        43.90 o
   3  14   6          4.44         43.66        41.66 o
   4  14   6          0.18          1.22        37.71 o
   5  14   6          8.42         54.12        55.30 o
   1  15   6        171.57        180.31        39.11 o
   2  15   6        393.83        399.30        57.18 o
  -1 -11   7          0.20          0.00        37.50 o
   0 -11   7        221.27        253.30        35.06 o
   1 -11   7        258.76        295.03        34.33 o
   2 -11   7         75.43        114.73        33.36 o
   3 -11   7          3.65         25.02        44.72 o
  -3 -10   7        452.03        459.95        45.17 o
  -2 -10   7         30.45          6.34        35.28 o
  -1 -10   7         23.36          0.00        34.55 o
   0 -10   7          2.96         29.92        35.37 o
   1 -10   7         84.84        104.87        40.57 o
   2 -10   7        314.37        317.58        33.77 o
   3 -10   7         75.76        114.65        36.49 o
   4 -10   7          2.11         35.10        43.21 o
   5 -10   7          1.30          7.96        38.84 o
  -4  -9   7         78.51         59.09        45.68 o
  -3  -9   7        237.89        229.69        41.12 o
  -2  -9   7        115.62        154.11        38.77 o
  -1  -9   7         27.83         29.63        32.94 o
   0  -9   7         93.15         53.21        29.72 o
   1  -9   7         44.70         66.37        27.01 o
   2  -9   7        395.80        393.40        39.04 o
   3  -9   7        924.34        938.03        48.60 o
   4  -9   7          0.34          6.67        31.17 o
   5  -9   7         34.85         43.08        32.64 o
   6  -9   7          3.62          0.00        38.07 o
  -5  -8   7          2.18          8.66        42.31 o
  -4  -8   7          1.84          0.00        44.67 o
  -3  -8   7          2.63         25.23        33.92 o
  -2  -8   7         40.46         50.27        32.16 o
  -1  -8   7        336.55        343.65        46.96 o
   0  -8   7         96.53        137.49        40.80 o
   1  -8   7        759.25        724.08        32.76 o
   2  -8   7        733.99        792.05        39.10 o
   3  -8   7          1.59          0.00        25.54 o
   4  -8   7        296.93        344.43        37.17 o
   5  -8   7         17.45          0.00        34.24 o
   6  -8   7          2.02         58.83        41.72 o
   7  -8   7          1.14          0.00        45.05 o
  -6  -7   7         74.77         16.71        54.93 o
  -5  -7   7         63.63         75.47        51.24 o
  -4  -7   7          0.89          0.00        35.99 o
  -3  -7   7         53.43         39.17        29.74 o
  -2  -7   7          0.66         34.15        27.34 o
  -1  -7   7        730.29        736.16        32.70 o
   0  -7   7       1008.21        995.09        37.47 o
   1  -7   7        363.10        324.12        28.42 o
   2  -7   7          8.93         45.55        34.98 o
   3  -7   7        123.62        125.56        30.71 o
   4  -7   7        531.60        472.50        30.05 o
   5  -7   7        720.85        659.50        38.05 o
   6  -7   7          1.32         21.00        37.86 o
   7  -7   7          2.34          0.00        35.89 o
  -6  -6   7         74.80         69.41        42.97 o
  -5  -6   7         27.45         31.42        39.14 o
  -4  -6   7        128.43        143.83        39.49 o
  -3  -6   7         75.43         82.57        35.37 o
  -2  -6   7         12.37         18.92        29.92 o
  -1  -6   7         40.60          0.43        34.00 o
   0  -6   7          7.11          0.00        28.60 o
   1  -6   7          1.97         11.01        28.75 o
   2  -6   7        244.38        239.50        24.84 o
   3  -6   7         58.83         45.81        23.87 o
   4  -6   7        306.05        297.24        27.39 o
   5  -6   7        755.86        774.60        27.25 o
   6  -6   7        562.00        512.83        30.50 o
   7  -6   7         23.00         45.06        40.21 o
   8  -6   7         62.92         62.82        38.91 o
  -7  -5   7         41.58         31.49        55.72 o
  -6  -5   7        108.11        102.32        41.42 o
  -5  -5   7        225.69        198.60        47.85 o
  -4  -5   7        319.94        284.44        43.87 o
  -3  -5   7          1.72         21.20        30.78 o
  -2  -5   7          1.89         18.12        33.15 o
  -1  -5   7        183.56        161.88        26.32 o
   0  -5   7         49.62         35.37        27.74 o
   1  -5   7        414.71        407.34        25.98 o
   2  -5   7        795.81        778.54        30.52 o
   3  -5   7         19.20         32.02        25.16 o
   4  -5   7         80.59         72.38        21.84 o
   5  -5   7        917.06        875.72        29.92 o
   6  -5   7        307.02        341.23        29.53 o
   7  -5   7         15.66          0.61        30.27 o
   8  -5   7         11.57         29.29        33.57 o
  -7  -4   7          3.04         18.21        44.37 o
  -6  -4   7         29.41         31.97        40.46 o
  -5  -4   7         24.86          1.73        32.88 o
  -4  -4   7        154.28        178.42        58.59 o
  -3  -4   7        238.00        248.31        31.95 o
  -2  -4   7         81.70         69.23        24.11 o
  -1  -4   7         13.16         16.05        25.84 o
   0  -4   7        217.57        250.64        24.83 o
   1  -4   7        155.53        148.71        27.81 o
   2  -4   7        761.71        781.08        29.42 o
   3  -4   7        328.85        293.37        22.10 o
   4  -4   7          4.64         28.08        22.99 o
   5  -4   7        252.10        253.79        27.00 o
   6  -4   7         23.54          9.85        30.36 o
   7  -4   7        304.48        285.62        28.75 o
   8  -4   7         45.31         62.41        43.73 o
   9  -4   7          2.94         10.54        41.28 o
  -7  -3   7        169.85        191.83        53.14 o
  -6  -3   7         57.49         78.00        39.33 o
  -5  -3   7          0.19          6.89        37.32 o
  -4  -3   7          3.53         19.54        41.45 o
  -3  -3   7        149.42        164.92        76.76 o
  -2  -3   7        602.38        624.79        27.89 o
  -1  -3   7        108.22        118.37        24.87 o
   0  -3   7         61.91         68.54        24.08 o
   1  -3   7        142.18        189.72        36.54 o
   2  -3   7       1998.55       1999.06        42.36 o
   3  -3   7        793.27        746.09        26.62 o
   4  -3   7       1208.58       1197.58        31.32 o
   5  -3   7          7.13          0.00        29.52 o
   6  -3   7        312.39        341.34        28.77 o
   7  -3   7        936.64        970.81        34.70 o
   8  -3   7        347.30        303.10        42.47 o
   9  -3   7          7.18          0.00        45.31 o
  -7  -2   7        139.85        165.35        42.12 o
  -6  -2   7        115.20        104.91        46.88 o
  -5  -2   7         54.97         89.65        43.25 o
  -4  -2   7          0.35          0.00        32.80 o
  -3  -2   7         43.82         31.50        28.90 o
  -2  -2   7        541.19        554.71        26.76 o
  -1  -2   7        425.30        439.53        28.29 o
   0  -2   7         26.80         30.74        23.77 o
   1  -2   7         14.82         19.19        20.92 o
   2  -2   7         99.19        129.28        24.05 o
   3  -2   7       1497.10       1477.42        29.06 o
   4  -2   7        850.75        821.81        25.60 o
   5  -2   7        118.01         87.57        30.85 o
   6  -2   7         21.17         38.15        31.80 o
   7  -2   7       1074.43       1068.10        38.78 o
   8  -2   7        418.25        469.94        60.02 o
   9  -2   7          7.79          5.60        42.88 o
  -7  -1   7          6.14         26.14        50.34 o
  -6  -1   7        172.31        173.73        38.17 o
  -5  -1   7        153.86        159.88        35.21 o
  -4  -1   7        365.95        332.81        38.49 o
  -3  -1   7         17.44         99.82        34.62 o
  -2  -1   7        100.03         87.22        25.25 o
  -1  -1   7        291.46        288.85        22.94 o
   0  -1   7        300.84        256.50        23.88 o
   1  -1   7          1.90          5.91        22.18 o
   2  -1   7        100.63         85.07        23.48 o
   3  -1   7        201.17        164.27        27.00 o
   4  -1   7       1746.26       1685.28        50.61 o
   5  -1   7        243.66        242.63        24.37 o
   6  -1   7         75.90         82.73        32.87 o
   7  -1   7         64.50         93.06        34.58 o
   8  -1   7        165.19        177.20        45.88 o
   9  -1   7        734.22        752.73        52.02 o
  10  -1   7         41.62          0.00        54.98 o
  -8   0   7         11.12          0.00        55.38 o
  -7   0   7         81.78         47.59        41.63 o
  -6   0   7        231.41        214.26        33.83 o
  -5   0   7       1163.22       1128.43        42.08 o
  -4   0   7        700.62        706.07        29.77 o
  -3   0   7         16.60         45.05        28.93 o
  -2   0   7          4.98          0.00        31.48 o
  -1   0   7         21.22         26.01        24.09 o
   0   0   7        913.41        895.37        26.84 o
   1   0   7       2156.05       2265.40        32.97 o
   2   0   7          3.41         13.01        26.14 o
   3   0   7        327.46        342.95        25.61 o
   4   0   7        453.74        447.01        28.75 o
   5   0   7       1214.06       1233.69        38.93 o
   6   0   7         35.69         90.55        32.12 o
   7   0   7         14.15         23.74        41.66 o
   8   0   7        631.50        604.28        39.11 o
   9   0   7         68.99         91.41        39.29 o
  10   0   7        104.35        123.06        54.02 o
  -8   1   7          5.41          0.00        54.49 o
  -7   1   7          0.25         17.87        42.01 o
  -6   1   7        217.12        179.42        34.47 o
  -5   1   7          4.17          0.00        25.71 o
  -4   1   7        500.07        488.07        27.92 o
  -3   1   7       1691.23       1760.92        33.98 o
  -2   1   7          0.38          0.00        24.38 o
  -1   1   7         35.35         41.41        24.00 o
   0   1   7       1013.90        964.99        34.56 o
   1   1   7       1490.48       1443.65        29.34 o
   2   1   7       1282.26       1235.47        29.25 o
   3   1   7          2.57          0.82        23.72 o
   4   1   7         40.97         50.05        21.65 o
   5   1   7       1445.62       1391.00        66.94 o
   6   1   7       2571.60       2595.00        43.20 o
   7   1   7        697.00        741.13        33.14 o
   8   1   7         66.74         43.03        37.51 o
   9   1   7          2.42          0.00        48.22 o
  10   1   7         99.41        117.98        53.03 o
  -8   2   7         18.84          6.06        54.98 o
  -7   2   7         31.37         24.64        39.41 o
  -6   2   7          1.22         10.73        35.23 o
  -5   2   7        174.88        165.14        31.63 o
  -4   2   7       1865.38       1822.25        72.94 o
  -3   2   7        953.80        976.53        40.34 o
  -2   2   7         52.52         71.73        30.88 o
  -1   2   7        318.40        330.41        29.05 o
   0   2   7       1582.38       1551.82        33.94 o
   1   2   7        143.27        155.00        23.97 o
   2   2   7        305.30        292.43        25.32 o
   3   2   7        423.48        436.52        26.19 o
   4   2   7         21.30         24.77        26.49 o
   5   2   7       1124.72       1147.83        81.20 o
   6   2   7       2005.59       1869.15       118.50 o
   7   2   7        287.87        293.60        35.36 o
   8   2   7         12.09          0.00        44.07 o
   9   2   7          0.22          0.00        39.48 o
  10   2   7        100.87         69.29        53.27 o
  -7   3   7         50.66         97.55        44.58 o
  -6   3   7        260.94        287.26        38.80 o
  -5   3   7          0.18         31.28        44.11 o
  -4   3   7         88.58         82.48        33.00 o
  -3   3   7        340.49        377.73        29.79 o
  -2   3   7        579.37        608.74        33.37 o
  -1   3   7        962.56        979.21        49.74 o
   0   3   7        174.73        201.05        30.82 o
   1   3   7         13.37         15.86        25.58 o
   2   3   7        951.98        906.35        26.47 o
   3   3   7        446.93        418.32        29.10 o
   4   3   7         45.85         34.41        24.58 o
   5   3   7        156.15        178.39        28.27 o
   6   3   7        145.69        175.60        40.85 o
   7   3   7        545.17        661.00        44.26 o
   8   3   7        168.06        257.71        44.75 o
   9   3   7        104.75        122.72        34.58 o
  10   3   7          6.67          0.00        42.95 o
  -7   4   7        256.07        250.20        37.37 o
  -6   4   7         62.02         88.77        32.84 o
  -5   4   7         37.89         88.17        34.89 o
  -4   4   7         60.21         57.53        33.46 o
  -3   4   7        696.15        713.20        32.01 o
  -2   4   7       2519.43       2517.86        43.13 o
  -1   4   7       1690.36       1740.99        87.69 o
   0   4   7        121.12        166.93        37.79 o
   1   4   7        192.04        206.93        30.51 o
   2   4   7        478.94        466.15        28.30 o
   3   4   7       2101.01       2022.75        36.92 o
   4   4   7        596.97        600.12        30.92 o
   5   4   7        216.51        243.41        26.80 o
   6   4   7         93.45         97.84        43.43 o
   7   4   7        184.52        174.44        35.03 o
   8   4   7        534.63        502.64        38.72 o
   9   4   7        177.34        190.51        40.99 o
  10   4   7          1.45         14.61        76.29 o
  -7   5   7          9.48         16.94        42.41 o
  -6   5   7         38.95         36.73        33.34 o
  -5   5   7         61.17        124.25        44.47 o
  -4   5   7         35.53         74.13        33.59 o
  -3   5   7         22.49         25.19        39.66 o
  -2   5   7       1090.27       1147.72        55.66 o
  -1   5   7       2456.57       2597.16       100.42 o
   0   5   7        825.13        872.80        44.14 o
   1   5   7          1.15          8.23        36.10 o
   2   5   7        312.07        358.12        31.67 o
   3   5   7        603.08        553.71        27.08 o
   4   5   7        155.25        151.78        31.68 o
   5   5   7        412.93        366.28        31.76 o
   6   5   7         23.93         32.57        32.70 o
   7   5   7          1.87          0.00        42.30 o
   8   5   7        938.22        848.97        50.29 o
   9   5   7        199.14        314.01        70.86 o
  10   5   7         67.18        112.12        78.74 o
  -7   6   7          0.11         30.20        37.60 o
  -6   6   7         10.80         30.58        34.80 o
  -5   6   7        404.20        433.96        33.61 o
  -4   6   7          4.07         18.27        29.06 o
  -3   6   7        112.97        131.80        32.80 o
  -2   6   7          3.90          0.00        31.95 o
  -1   6   7       2961.85       2979.66        79.86 o
   0   6   7       2129.39       2186.40        45.95 o
   1   6   7        197.90        232.47        38.37 o
   2   6   7        397.50        426.85        55.37 o
   3   6   7        858.46        899.16        34.23 o
   4   6   7        533.46        529.70        33.03 o
   5   6   7        876.64        855.49        37.85 o
   6   6   7        263.74        244.47        36.23 o
   7   6   7        119.42        117.12        37.04 o
   8   6   7        233.17        253.05        65.49 o
   9   6   7        350.34        315.53        52.95 o
  10   6   7        213.87        239.71        80.05 o
  -7   7   7          2.17          0.00        39.07 o
  -6   7   7         13.19         13.49        35.65 o
  -5   7   7          5.89          0.00        37.65 o
  -4   7   7        208.40        240.03        36.21 o
  -3   7   7         19.25         51.61        33.07 o
  -2   7   7        168.56        154.92        40.74 o
  -1   7   7         27.70         36.79        27.80 o
   0   7   7        696.53        717.92        30.98 o
   1   7   7        469.20        475.88        33.27 o
   2   7   7       1025.67       1005.27        42.40 o
   3   7   7        336.83        354.41        26.09 o
   4   7   7        262.92        293.05        32.62 o
   5   7   7       1641.78       1670.69        54.43 o
   6   7   7         53.50         56.14        31.74 o
   7   7   7          0.60         29.09        36.09 o
   8   7   7         81.92        103.38        53.61 o
   9   7   7         12.43          0.00        50.82 o
  -6   8   7          4.79         33.12        37.03 o
  -5   8   7          5.17          0.00        33.23 o
  -4   8   7         18.60         58.57        47.69 o
  -3   8   7       1117.11       1047.30        39.41 o
  -2   8   7         51.68         48.94        33.50 o
  -1   8   7        101.77        117.30        29.12 o
   0   8   7         75.34         33.61        31.77 o
   1   8   7       1347.41       1355.43        33.77 o
   2   8   7       1795.70       1817.77        82.82 o
   3   8   7         16.00         42.91        31.67 o
   4   8   7         60.98         78.44        26.11 o
   5   8   7         73.46         82.85        34.95 o
   6   8   7        260.97        252.72        31.86 o
   7   8   7        344.42        386.39        41.39 o
   8   8   7         31.80         18.80        42.61 o
   9   8   7         10.11         17.48        53.45 o
  -6   9   7          4.25         13.26        34.50 o
  -5   9   7         10.48         19.32        41.21 o
  -4   9   7        242.27        250.39        38.20 o
  -3   9   7        307.56        318.79        36.14 o
  -2   9   7         58.29         95.54        42.87 o
  -1   9   7         17.58          0.00        56.25 o
   0   9   7         47.13         21.10        32.81 o
   1   9   7        791.10        785.11        45.53 o
   2   9   7         48.60         54.71        28.26 o
   3   9   7        690.73        703.53        43.08 o
   4   9   7        122.79        145.56        34.64 o
   5   9   7         11.87         27.08        30.24 o
   6   9   7        211.94        178.43        37.43 o
   7   9   7        917.63        920.91        53.03 o
   8   9   7        192.91        192.39        41.76 o
   9   9   7          1.91          4.90        51.16 o
  -5  10   7         14.87         49.36        42.98 o
  -4  10   7         14.27         94.59        48.47 o
  -3  10   7          2.76         10.96        45.47 o
  -2  10   7        109.79        151.89        43.15 o
  -1  10   7        165.56        198.67        30.29 o
   0  10   7         93.80        137.58        33.34 o
   1  10   7         16.94         27.05        33.19 o
   2  10   7       1994.36       1930.35        62.76 o
   3  10   7        393.98        378.80        43.95 o
   4  10   7        385.82        425.71        44.99 o
   5  10   7         65.88         75.59        36.68 o
   6  10   7        281.14        322.58        38.98 o
   7  10   7        177.65        202.56        43.29 o
   8  10   7        172.08        195.64        46.67 o
  -5  11   7         74.28        118.89        44.85 o
  -4  11   7         83.52         10.24        52.01 o
  -3  11   7          2.77         43.71        46.66 o
  -2  11   7         99.52        159.03        64.85 o
  -1  11   7         29.61         15.45        43.88 o
   0  11   7        186.60        214.54        35.69 o
   1  11   7        201.03        156.07        35.76 o
   2  11   7        112.50        164.07        59.67 o
   3  11   7        215.93        246.93        44.66 o
   4  11   7        230.96        257.78        38.16 o
   5  11   7        428.42        400.40        34.71 o
   6  11   7         37.17         41.19        34.51 o
   7  11   7          0.81         23.68        36.08 o
   8  11   7        337.70        386.30        48.93 o
  -4  12   7          3.77         52.10        38.35 o
  -3  12   7          2.84          1.82        42.23 o
  -2  12   7         22.33         55.92        42.09 o
  -1  12   7        306.90        379.68        46.96 o
   0  12   7        194.37        220.75        47.62 o
   1  12   7        149.16        173.09        45.84 o
   2  12   7         15.71         77.82        36.90 o
   3  12   7         20.50         14.51        45.44 o
   4  12   7        252.64        220.27        48.70 o
   5  12   7        310.44        284.70        35.61 o
   6  12   7        100.92         94.61        37.07 o
   7  12   7         28.10         17.85        44.28 o
  -3  13   7         46.96        162.52        76.77 o
  -2  13   7         49.36         29.06        35.88 o
  -1  13   7        162.84        223.82        80.99 o
   0  13   7        305.64        294.25        35.34 o
   1  13   7          3.36         31.37        39.31 o
   2  13   7         81.54         61.90        39.58 o
   3  13   7         53.91         72.22        40.07 o
   4  13   7         67.87        120.00        41.43 o
   5  13   7        152.71        197.11        43.74 o
   6  13   7        137.27        109.05        39.07 o
  -1  14   7          0.25         13.07        44.50 o
   0  14   7         32.39         49.61        51.71 o
   1  14   7        222.56        281.11        42.32 o
   2  14   7         91.90        105.91        89.20 o
   3  14   7         72.70         81.03        43.59 o
   4  14   7          1.72         16.81        53.98 o
   5  14   7          7.53          0.00        55.22 o
  -2 -10   8         72.12         83.32        43.51 o
  -1 -10   8          4.74          0.00        43.05 o
   0 -10   8          9.29         66.48        42.58 o
   1 -10   8         53.58         44.21        30.31 o
   2 -10   8        223.10        222.00        38.01 o
   3 -10   8         85.92        110.63        34.80 o
   4 -10   8         54.34         56.71        39.30 o
  -3  -9   8         94.03         94.86        33.17 o
  -2  -9   8          9.56         48.67        40.42 o
  -1  -9   8          4.03         37.14        34.64 o
   0  -9   8          0.34          0.32        34.07 o
   1  -9   8          6.64         56.76        34.47 o
   2  -9   8         64.94        123.90        40.83 o
   3  -9   8        534.33        461.73        36.86 o
   4  -9   8          4.63         45.36        36.92 o
   5  -9   8         11.16         45.82        43.68 o
  -4  -8   8         11.37         23.34        49.15 o
  -3  -8   8          0.20         34.37        40.32 o
  -2  -8   8         12.25         39.52        36.88 o
  -1  -8   8        163.30        197.51        38.26 o
   0  -8   8         29.83         45.08        37.87 o
   1  -8   8         23.18          0.00        38.31 o
   2  -8   8        127.64        163.36        29.43 o
   3  -8   8         17.24         21.70        29.70 o
   4  -8   8        120.72        142.77        35.15 o
   5  -8   8         48.00        137.40        41.75 o
   6  -8   8         47.74         34.18        37.48 o
  -5  -7   8        192.65        161.23        43.58 o
  -4  -7   8         45.40         27.53        46.52 o
  -3  -7   8         15.23         40.70        39.94 o
  -2  -7   8         33.96         59.36        40.56 o
  -1  -7   8        280.07        284.77        29.04 o
   0  -7   8        228.96        204.47        28.79 o
   1  -7   8          1.89         42.41        27.80 o
   2  -7   8        285.70        291.82        29.05 o
   3  -7   8         42.05         37.54        31.36 o
   4  -7   8        342.76        372.09        33.54 o
   5  -7   8         76.27         79.82        28.29 o
   6  -7   8         53.87         64.47        35.06 o
   7  -7   8         11.45         33.46        39.07 o
  -5  -6   8         25.17          4.21        84.92 o
  -4  -6   8         63.50         51.47        39.67 o
  -3  -6   8         33.90         63.86        39.37 o
  -2  -6   8         27.68         52.55        27.71 o
  -1  -6   8        131.14        126.36        35.48 o
   0  -6   8        946.83        924.06        32.90 o
   1  -6   8        703.85        729.38        27.25 o
   2  -6   8         15.28         41.78        30.03 o
   3  -6   8          8.22          0.00        26.58 o
   4  -6   8         87.17        130.61        28.01 o
   5  -6   8        384.60        435.39        39.77 o
   6  -6   8        197.54        204.38        33.55 o
   7  -6   8          4.22          5.95        35.60 o
   8  -6   8          7.55         41.42        47.37 o
  -6  -5   8         62.76         65.41        43.74 o
  -5  -5   8        108.51        139.77        40.60 o
  -4  -5   8        201.26        247.93        47.56 o
  -3  -5   8          5.86         42.88        37.45 o
  -2  -5   8         96.39         92.90        30.09 o
  -1  -5   8          3.19         16.94        23.89 o
   0  -5   8        453.57        443.22        29.76 o
   1  -5   8        552.08        536.87        27.03 o
   2  -5   8         76.63         48.43        22.78 o
   3  -5   8         18.09         35.95        24.06 o
   4  -5   8        138.83        142.82        24.26 o
   5  -5   8        447.92        442.66        28.99 o
   6  -5   8        301.97        319.70        29.20 o
   7  -5   8         12.56         24.20        34.03 o
   8  -5   8         19.95         26.85        40.73 o
  -6  -4   8          2.15          0.00        36.89 o
  -5  -4   8         47.49         68.49        41.38 o
  -4  -4   8         26.41         49.00        30.94 o
  -3  -4   8        307.37        318.50        32.65 o
  -2  -4   8        198.41        217.57        27.53 o
  -1  -4   8        162.89        161.39        29.12 o
   0  -4   8        801.76        821.38        30.65 o
   1  -4   8        118.90        117.56        22.99 o
   2  -4   8        477.22        528.38        29.58 o
   3  -4   8        189.00        200.90        28.75 o
   4  -4   8         51.40         40.72        25.61 o
   5  -4   8        156.72        133.15        27.43 o
   6  -4   8        143.55        156.72        28.27 o
   7  -4   8        451.76        456.51        32.59 o
   8  -4   8         81.16         66.35        34.81 o
   9  -4   8         19.96         29.31        44.97 o
  -7  -3   8         89.72        100.03        41.42 o
  -6  -3   8         59.29         84.08        49.79 o
  -5  -3   8          3.21          0.00        46.84 o
  -4  -3   8         25.82          0.00        43.03 o
  -3  -3   8        108.32        136.83        27.73 o
  -2  -3   8        572.56        590.15        28.00 o
  -1  -3   8          1.14          0.00        28.30 o
   0  -3   8         67.24         75.81        27.80 o
   1  -3   8         55.02         61.49        28.45 o
   2  -3   8       1387.29       1451.84        39.37 o
   3  -3   8         85.38         59.75        24.65 o
   4  -3   8         77.12         66.62        25.49 o
   5  -3   8         10.19         40.63        25.54 o
   6  -3   8          6.94          0.00        32.84 o
   7  -3   8        493.98        507.63        31.60 o
   8  -3   8        175.54        195.24        36.71 o
   9  -3   8         68.60         74.25        44.18 o
  -7  -2   8         58.29         82.64        76.47 o
  -6  -2   8          8.96          0.00        48.80 o
  -5  -2   8          3.09          0.00        40.12 o
  -4  -2   8         61.15         25.34        35.34 o
  -3  -2   8         18.63         82.64        29.96 o
  -2  -2   8        315.88        297.06        26.88 o
  -1  -2   8        285.86        263.77        25.50 o
   0  -2   8         86.71        108.37        26.35 o
   1  -2   8          9.29          0.00        23.59 o
   2  -2   8        156.63        178.04        22.58 o
   3  -2   8        570.07        544.99        23.83 o
   4  -2   8        983.41        925.12        65.22 o
   5  -2   8         29.62         63.53        29.87 o
   6  -2   8         18.74         39.46        28.11 o
   7  -2   8        125.37        138.56        33.18 o
   8  -2   8        380.36        364.72        40.58 o
   9  -2   8         75.52         95.59        51.28 o
  -7  -1   8          3.13          0.00        53.71 o
  -6  -1   8         54.87         70.56        39.94 o
  -5  -1   8         68.43         45.25        31.32 o
  -4  -1   8          5.64          0.00        38.00 o
  -3  -1   8          0.92         23.07        26.51 o
  -2  -1   8        545.52        500.89        27.54 o
  -1  -1   8        381.72        382.63        24.93 o
   0  -1   8         10.92         16.42        23.04 o
   1  -1   8        131.47        154.58        24.37 o
   2  -1   8         42.46         61.33        26.61 o
   3  -1   8       1119.09       1127.52        25.65 o
   4  -1   8        720.47        729.56        29.76 o
   5  -1   8        460.89        409.44        26.09 o
   6  -1   8        292.26        323.91        27.11 o
   7  -1   8        274.58        252.01        36.46 o
   8  -1   8          0.38         46.54        73.27 o
   9  -1   8        754.70        793.04        53.64 o
  10  -1   8        166.02        117.23        55.57 o
  -7   0   8         71.24         82.74        54.24 o
  -6   0   8          3.00          0.00        47.65 o
  -5   0   8        159.79        179.92        36.61 o
  -4   0   8         78.42         86.34        30.79 o
  -3   0   8         68.98         64.87        33.06 o
  -2   0   8         80.03         63.85        27.98 o
  -1   0   8         91.72         88.10        30.78 o
   0   0   8        450.55        454.32        25.54 o
   1   0   8          4.05         21.88        25.94 o
   2   0   8         87.54        117.09        21.93 o
   3   0   8          8.54          9.44        23.40 o
   4   0   8        100.09         91.67        23.22 o
   5   0   8         60.24         64.91        24.65 o
   6   0   8        334.84        313.91        32.87 o
   7   0   8         62.91         63.48        34.57 o
   8   0   8        503.56        455.90        39.08 o
   9   0   8         99.95        178.00        50.12 o
  10   0   8        157.23        182.98        55.37 o
  -7   1   8          7.69          0.00        54.60 o
  -6   1   8          1.71          0.00        42.31 o
  -5   1   8        325.15        310.71        31.42 o
  -4   1   8         30.36         22.55        26.60 o
  -3   1   8        164.53        179.69        33.28 o
  -2   1   8        201.91        216.68        28.17 o
  -1   1   8        351.37        347.18        28.45 o
   0   1   8       1189.37       1133.05        38.58 o
   1   1   8       1313.73       1293.74        25.95 o
   2   1   8        113.16        152.90        23.77 o
   3   1   8        268.07        263.98        24.53 o
   4   1   8          3.84          6.84        26.23 o
   5   1   8        125.39        133.37        34.55 o
   6   1   8        314.71        338.39        34.61 o
   7   1   8       1057.21       1040.07        54.09 o
   8   1   8          1.99         27.53        61.32 o
   9   1   8         19.08         45.17        49.01 o
  10   1   8        456.05        480.38        55.83 o
  -7   2   8        164.98        138.42        45.29 o
  -6   2   8          9.74         46.16        36.93 o
  -5   2   8         12.50         16.94        33.28 o
  -4   2   8       1103.53       1079.95        37.41 o
  -3   2   8         36.18         62.49        33.07 o
  -2   2   8        227.57        266.97        28.01 o
  -1   2   8         39.70         29.45        31.40 o
   0   2   8        817.08        859.78        55.55 o
   1   2   8        267.97        251.50        24.08 o
   2   2   8        460.78        443.95        25.56 o
   3   2   8         39.51         31.12        26.84 o
   4   2   8         16.36         30.01        33.67 o
   5   2   8         24.09         27.91        30.40 o
   6   2   8        133.66         66.48        40.42 o
   7   2   8        291.40        303.74        35.19 o
   8   2   8         16.53         36.59        37.19 o
   9   2   8          2.21          0.00        48.27 o
  10   2   8         47.27         44.97        53.43 o
  -7   3   8        157.56        131.61        41.63 o
  -6   3   8        137.09        121.62        33.38 o
  -5   3   8          0.76         23.59        46.51 o
  -4   3   8         30.03         58.47        34.04 o
  -3   3   8        824.87        823.44        32.16 o
  -2   3   8        913.38        937.99        31.09 o
  -1   3   8        308.67        319.51        31.45 o
   0   3   8         66.45         31.85        31.01 o
   1   3   8          1.26          0.00        23.28 o
   2   3   8       1257.32       1186.38        34.19 o
   3   3   8         22.12         26.11        24.19 o
   4   3   8         56.57         67.82        24.80 o
   5   3   8         52.63         90.71        26.92 o
   6   3   8        352.97        319.79        29.53 o
   7   3   8        304.59        367.99        65.70 o
   8   3   8        165.91        199.77        51.50 o
   9   3   8         51.34         28.80        40.35 o
  10   3   8         12.77         40.15        43.44 o
  -7   4   8        319.65        316.75        39.18 o
  -6   4   8        117.54        130.57        40.35 o
  -5   4   8          0.65         28.77        36.43 o
  -4   4   8        290.22        303.40        35.41 o
  -3   4   8        143.68        155.67        33.89 o
  -2   4   8        577.35        574.49        58.01 o
  -1   4   8        330.95        324.26        40.14 o
   0   4   8        127.09        136.96        24.13 o
   1   4   8         13.57          0.00        23.88 o
   2   4   8          6.66          5.91        30.87 o
   3   4   8        524.58        496.71        29.25 o
   4   4   8        952.41        998.73        36.21 o
   5   4   8         28.89         47.83        26.82 o
   6   4   8          5.20          0.00        34.86 o
   7   4   8         75.04         74.49        42.86 o
   8   4   8        120.07        107.96        37.63 o
   9   4   8        499.05        459.09        64.21 o
  10   4   8         10.93         11.49        45.38 o
  -7   5   8        134.26        147.06        45.67 o
  -6   5   8        344.79        402.28        50.92 o
  -5   5   8         47.89         49.03        46.14 o
  -4   5   8         16.91         12.76        49.66 o
  -3   5   8         18.79          0.00        38.25 o
  -2   5   8         15.44         21.18        32.84 o
  -1   5   8        461.41        414.84        29.68 o
   0   5   8        107.43        114.58        37.55 o
   1   5   8         12.27          0.00        26.17 o
   2   5   8        102.62        144.13        24.17 o
   3   5   8        413.70        365.67        28.17 o
   4   5   8        783.97        751.82        30.56 o
   5   5   8         31.08         61.67        34.52 o
   6   5   8        274.56        286.34        40.73 o
   7   5   8        109.54        123.70        42.65 o
   8   5   8        551.31        599.99        65.99 o
   9   5   8        264.56        277.41        50.68 o
  10   5   8         88.72         86.86        77.49 o
  -6   6   8         95.74         88.27        50.34 o
  -5   6   8        510.86        503.36        39.84 o
  -4   6   8        104.43        112.44        31.94 o
  -3   6   8        180.67        246.53        41.47 o
  -2   6   8        867.14        761.21        36.29 o
  -1   6   8        415.55        442.40        41.40 o
   0   6   8        883.48        854.36        34.60 o
   1   6   8        363.17        389.63        33.21 o
   2   6   8         16.64         28.53        24.20 o
   3   6   8         17.87         14.02        24.71 o
   4   6   8        109.84         91.98        28.13 o
   5   6   8        229.32        231.56        29.41 o
   6   6   8         50.65         90.00        39.60 o
   7   6   8         25.39         30.13        43.66 o
   8   6   8          6.02          0.00        47.78 o
   9   6   8        149.22        212.80        51.75 o
  10   6   8        275.53        228.43        57.42 o
  -6   7   8          6.32         61.59        42.75 o
  -5   7   8        239.35        266.82        35.25 o
  -4   7   8        427.47        384.21        33.85 o
  -3   7   8        110.18         85.68        41.29 o
  -2   7   8        286.89        283.79        40.84 o
  -1   7   8        625.30        586.53        43.76 o
   0   7   8          0.95         14.13        27.10 o
   1   7   8        942.24        965.95        41.53 o
   2   7   8        112.03        126.51        31.76 o
   3   7   8        183.91        225.21        39.80 o
   4   7   8         30.03          4.98        40.39 o
   5   7   8        643.90        602.98        44.58 o
   6   7   8        138.89         89.07        43.65 o
   7   7   8         18.36         28.56        34.09 o
   8   7   8          3.17          0.00        40.93 o
   9   7   8          7.05         34.15        73.34 o
  -6   8   8          0.21          0.00        39.59 o
  -5   8   8         30.47        119.67        50.02 o
  -4   8   8         73.05        149.12        48.21 o
  -3   8   8        154.15        133.59        36.12 o
  -2   8   8        203.90        215.65        41.02 o
  -1   8   8        100.05         62.11        40.72 o
   0   8   8        209.01        236.93        33.09 o
   1   8   8       1131.34       1123.93        65.22 o
   2   8   8       2605.56       2617.86        50.88 o
   3   8   8         52.21         29.01        32.63 o
   4   8   8         41.66         54.15        29.55 o
   5   8   8        198.13        219.56        35.93 o
   6   8   8         83.74        130.71        40.10 o
   7   8   8        424.24        428.90        41.49 o
   8   8   8         13.39         18.83        54.88 o
   9   8   8          8.76         18.94        57.34 o
  -5   9   8          8.45          0.00        45.67 o
  -4   9   8        113.77         99.38        43.63 o
  -3   9   8        181.61        198.85        37.47 o
  -2   9   8         12.46         14.01        35.00 o
  -1   9   8         13.25          0.00        35.17 o
   0   9   8          2.60          0.00        57.58 o
   1   9   8       1213.67       1203.18        35.40 o
   2   9   8         54.20         45.35        42.50 o
   3   9   8        683.64        669.08        44.04 o
   4   9   8        212.51        264.19        30.48 o
   5   9   8        286.17        303.36        36.68 o
   6   9   8         73.06         74.98        32.60 o
   7   9   8        378.68        339.91        42.56 o
   8   9   8         60.31         81.92        39.98 o
   9   9   8          3.03          0.00        60.45 o
  -5  10   8         12.17         50.44        45.15 o
  -4  10   8         30.67          0.00        51.36 o
  -3  10   8         13.40         50.72        37.46 o
  -2  10   8        195.71        184.09        38.11 o
  -1  10   8        199.06        210.63        36.75 o
   0  10   8          2.66          0.00        40.96 o
   1  10   8         23.28         31.13        42.14 o
   2  10   8       1025.72        958.09        35.17 o
   3  10   8        635.51        646.81        45.53 o
   4  10   8          1.94         13.93        31.16 o
   5  10   8          1.94          2.35        36.64 o
   6  10   8         59.31         51.94        33.57 o
   7  10   8        376.57        348.06        41.91 o
   8  10   8         85.71         95.23        43.77 o
  -4  11   8         12.60         48.81        43.54 o
  -3  11   8          2.64         22.63        48.86 o
  -2  11   8        116.10         99.72        46.50 o
  -1  11   8        151.49        118.75        64.18 o
   0  11   8        398.36        351.92        37.69 o
   1  11   8        241.72        185.56        31.94 o
   2  11   8         48.47         33.49        44.85 o
   3  11   8        322.14        298.85        37.98 o
   4  11   8        747.14        779.52        48.60 o
   5  11   8         92.28        100.23        30.86 o
   6  11   8         55.80         83.42        40.51 o
   7  11   8          0.63         18.69        36.30 o
   8  11   8        236.91        213.21        40.46 o
  -3  12   8          1.82         41.24        43.35 o
  -2  12   8          5.78          0.00        34.61 o
  -1  12   8        150.45        216.32        47.47 o
   0  12   8        216.17        255.19        82.22 o
   1  12   8         21.43          0.20        38.89 o
   2  12   8         51.88         44.68        32.57 o
   3  12   8        317.23        284.71        39.57 o
   4  12   8        804.07        755.06        42.54 o
   5  12   8        696.81        715.38        37.39 o
   6  12   8          8.00         39.77        37.03 o
   7  12   8         32.58         16.85        38.44 o
  -2  13   8         44.30         38.89        52.89 o
  -1  13   8          3.51          0.00        49.69 o
   0  13   8        195.92        168.14        40.78 o
   1  13   8         20.39         23.55        40.72 o
   2  13   8         11.73          0.00        39.72 o
   3  13   8          1.18          1.09        35.17 o
   4  13   8        255.66        319.53        52.18 o
   5  13   8        532.53        533.82        38.72 o
   6  13   8        129.90        161.24        44.64 o
  -1  14   8          6.40         62.32        43.53 o
   0  14   8          1.30          0.00        44.17 o
   1  14   8        143.60        204.35        49.38 o
   2  14   8         23.76         29.29        43.54 o
   3  14   8          3.64         45.65        42.33 o
   4  14   8          3.99         20.02        44.43 o
   0 -10   9          0.26         24.92        34.93 o
   1 -10   9          1.88         13.46        34.61 o
   2 -10   9        123.89        148.58        35.21 o
  -2  -9   9          0.87         15.52        37.67 o
  -1  -9   9          1.08          9.11        36.93 o
   0  -9   9         48.48         37.10        35.83 o
   1  -9   9         43.70         93.29        36.65 o
   2  -9   9         27.29         29.65        36.90 o
   3  -9   9        579.10        568.27        38.89 o
   4  -9   9          3.27         14.56        43.79 o
  -3  -8   9         56.09         82.13        38.53 o
  -2  -8   9         46.09         71.12        40.75 o
  -1  -8   9        141.53        115.01        40.47 o
   0  -8   9         15.47          6.84        39.46 o
   1  -8   9         22.30         26.38        30.37 o
   2  -8   9        173.01        166.16        31.19 o
   3  -8   9         27.94         63.72        35.68 o
   4  -8   9          1.38         29.82        41.18 o
   5  -8   9         20.53         45.20        33.42 o
  -4  -7   9         62.41         65.41        43.48 o
  -3  -7   9         15.38          0.00        36.30 o
  -2  -7   9          2.93          0.00        33.69 o
  -1  -7   9         31.92          0.56        32.62 o
   0  -7   9         21.57         44.54        27.57 o
   1  -7   9         10.34          0.00        37.33 o
   2  -7   9        235.75        240.04        33.60 o
   3  -7   9         22.04         46.32        29.12 o
   4  -7   9        101.60        141.49        27.89 o
   5  -7   9         84.05        125.96        31.98 o
   6  -7   9         39.89         22.87        42.68 o
  -5  -6   9        311.58        291.87        54.97 o
  -4  -6   9        104.46        104.61        50.72 o
  -3  -6   9         28.72         45.63        34.56 o
  -2  -6   9         24.98          7.64        38.48 o
  -1  -6   9         71.44        117.40        31.18 o
   0  -6   9         82.89        119.46        25.89 o
   1  -6   9          4.59          2.72        25.97 o
   2  -6   9         27.47         44.82        27.72 o
   3  -6   9         61.51         79.19        28.38 o
   4  -6   9          0.84          0.00        28.94 o
   5  -6   9        401.32        395.90        30.75 o
   6  -6   9        232.84        217.26        31.53 o
   7  -6   9          4.54         22.05        33.01 o
  -5  -5   9         82.51         90.91        43.67 o
  -4  -5   9        447.18        395.33        36.37 o
  -3  -5   9         99.09        123.33        40.10 o
  -2  -5   9         66.94         81.34        32.37 o
  -1  -5   9        407.46        393.47        32.12 o
   0  -5   9        190.70        243.34        30.83 o
   1  -5   9         48.10         50.12        23.03 o
   2  -5   9         24.38         39.86        24.49 o
   3  -5   9         25.08          0.00        27.31 o
   4  -5   9        253.23        232.80        24.29 o
   5  -5   9         45.14         87.12        26.04 o
   6  -5   9        118.76        162.52        30.06 o
   7  -5   9          3.77          1.55        29.11 o
   8  -5   9          0.40          9.59        33.65 o
  -6  -4   9         23.42          0.00        45.02 o
  -5  -4   9         67.45          2.19        42.96 o
  -4  -4   9         31.54         44.63        47.17 o
  -3  -4   9        752.45        700.45        46.54 o
  -2  -4   9        363.13        354.97        28.86 o
  -1  -4   9         30.34         30.29        26.48 o
   0  -4   9        244.75        214.88        21.39 o
   1  -4   9        203.44        211.82        30.42 o
   2  -4   9        204.38        193.51        27.34 o
   3  -4   9          8.40          0.00        24.15 o
   4  -4   9         34.04         51.77        30.24 o
   5  -4   9        117.07        102.76        27.98 o
   6  -4   9         16.37         50.78        30.16 o
   7  -4   9         95.71        118.22        31.53 o
   8  -4   9         76.28         75.46        36.66 o
  -6  -3   9         21.24         47.75        50.63 o
  -5  -3   9         13.40         49.40        40.38 o
  -4  -3   9          4.04          0.00        44.75 o
  -3  -3   9        517.29        539.68        34.75 o
  -2  -3   9        128.13        135.22        25.17 o
  -1  -3   9        270.97        289.40        32.22 o
   0  -3   9         45.18         64.00        23.30 o
   1  -3   9        367.43        368.93        26.76 o
   2  -3   9        444.88        473.07        24.98 o
   3  -3   9         32.14         29.39        22.96 o
   4  -3   9          5.13          0.00        25.95 o
   5  -3   9          8.45         13.90        27.19 o
   6  -3   9         96.75         87.00        28.68 o
   7  -3   9        192.97        221.99        29.16 o
   8  -3   9        133.11        182.12        42.87 o
   9  -3   9         30.42         61.38        54.58 o
  -6  -2   9         91.20        117.22        42.05 o
  -5  -2   9          4.60          0.00        35.87 o
  -4  -2   9         52.47        102.36        35.60 o
  -3  -2   9        164.10        152.92        32.10 o
  -2  -2   9        623.59        630.69        31.09 o
  -1  -2   9        199.91        215.72        29.41 o
   0  -2   9        138.63        137.17        28.01 o
   1  -2   9          4.75         22.89        25.33 o
   2  -2   9         11.05          0.00        21.17 o
   3  -2   9        404.46        422.19        26.17 o
   4  -2   9        747.95        752.36        28.09 o
   5  -2   9        244.00        269.04        30.10 o
   6  -2   9         35.16         92.88        33.29 o
   7  -2   9         18.47         28.47        36.37 o
   8  -2   9        163.33        232.57        49.14 o
   9  -2   9         28.40         60.69        43.41 o
  -6  -1   9         20.36          0.00        51.40 o
  -5  -1   9        194.54        221.89        35.79 o
  -4  -1   9          4.84          0.00        29.86 o
  -3  -1   9         46.75         47.31        31.25 o
  -2  -1   9        189.55        205.42        29.12 o
  -1  -1   9        705.55        679.81        28.62 o
   0  -1   9        135.89        134.82        22.93 o
   1  -1   9        297.59        284.20        26.19 o
   2  -1   9         68.82         64.46        23.15 o
   3  -1   9        377.38        367.53        23.39 o
   4  -1   9        296.56        312.20        29.38 o
   5  -1   9          1.48         43.02        30.04 o
   6  -1   9         75.35         54.81        33.46 o
   7  -1   9        116.23         97.16        36.93 o
   8  -1   9          0.93         11.65        40.37 o
   9  -1   9        262.19        232.96        42.95 o
  -7   0   9         87.61         83.08        56.04 o
  -6   0   9          6.73          1.95        35.28 o
  -5   0   9          3.82          0.00        36.27 o
  -4   0   9        118.33        110.82        38.09 o
  -3   0   9         15.31         39.43        35.88 o
  -2   0   9          1.72          0.00        26.29 o
  -1   0   9        222.79        246.20        28.40 o
   0   0   9        897.61        868.50        25.21 o
   1   0   9        918.55        935.30        27.29 o
   2   0   9        225.13        224.18        21.45 o
   3   0   9         35.17         55.26        23.85 o
   4   0   9         80.86         84.91        25.05 o
   5   0   9        443.84        406.54        27.79 o
   6   0   9          3.82         39.79        34.05 o
   7   0   9        376.28        405.11        31.73 o
   8   0   9         44.38         48.10        32.03 o
   9   0   9        156.89        162.82        41.52 o
  -7   1   9         49.40          1.63        44.18 o
  -6   1   9          6.68         18.92        48.36 o
  -5   1   9        195.36        227.51        35.70 o
  -4   1   9         13.59         33.02        30.28 o
  -3   1   9        960.27        972.92        30.34 o
  -2   1   9         60.00         52.38        25.64 o
  -1   1   9        414.11        388.62        29.65 o
   0   1   9        925.42        930.57        30.89 o
   1   1   9        993.26        963.15        25.55 o
   2   1   9        675.09        705.34        28.86 o
   3   1   9         77.52         67.51        23.70 o
   4   1   9         33.63         52.18        22.44 o
   5   1   9        466.68        463.97        32.86 o
   6   1   9       1482.06       1512.48        73.84 o
   7   1   9         43.08         53.41        43.30 o
   8   1   9         78.21         84.31        53.56 o
   9   1   9         18.38          0.00        42.55 o
  10   1   9        151.05        140.67        45.17 o
  -7   2   9          4.42         67.59        75.47 o
  -6   2   9          1.84         20.23        34.70 o
  -5   2   9         41.35         62.60        44.66 o
  -4   2   9        160.05        184.23        32.70 o
  -3   2   9          3.35          1.06        29.23 o
  -2   2   9        498.78        519.76        25.38 o
  -1   2   9         15.93         11.85        25.17 o
   0   2   9         54.49         58.31        22.23 o
   1   2   9        279.70        269.69        27.76 o
   2   2   9        161.17        141.32        22.27 o
   3   2   9        345.93        355.02        22.99 o
   4   2   9         98.95         86.22        24.78 o
   5   2   9          1.28          0.00        24.67 o
   6   2   9        942.66        895.65        69.28 o
   7   2   9        646.59        661.43        44.73 o
   8   2   9         52.47         20.24        49.89 o
   9   2   9          1.09         23.97        41.16 o
  10   2   9          8.44          0.00        56.00 o
  -7   3   9         55.21         84.16        43.56 o
  -6   3   9         19.66         18.68        41.28 o
  -5   3   9         43.61         46.28        46.93 o
  -4   3   9        295.91        278.71        29.01 o
  -3   3   9          1.46         18.25        34.56 o
  -2   3   9        304.21        326.08        26.78 o
  -1   3   9         67.13         81.29        32.04 o
   0   3   9        246.54        257.37        27.68 o
   1   3   9          4.22         56.54        30.90 o
   2   3   9       1164.79       1182.46        29.62 o
   3   3   9        335.03        334.25        33.19 o
   4   3   9          2.59         15.23        24.31 o
   5   3   9          0.81         21.11        25.78 o
   6   3   9        518.33        510.71        41.17 o
   7   3   9        271.21        296.16        36.24 o
   8   3   9         54.18         38.04        37.59 o
   9   3   9          0.39         22.69        36.07 o
  10   3   9          1.95          0.00        54.89 o
  -6   4   9         63.28         60.69        36.79 o
  -5   4   9          5.08          0.00        39.27 o
  -4   4   9          4.17          4.09        35.84 o
  -3   4   9          4.76         12.08        42.23 o
  -2   4   9        246.95        274.62        34.15 o
  -1   4   9        158.39        120.41        41.05 o
   0   4   9         27.83         63.05        27.13 o
   1   4   9         60.80         92.28        24.22 o
   2   4   9         89.36        104.82        27.19 o
   3   4   9        644.19        649.15        33.51 o
   4   4   9        784.71        798.97        35.87 o
   5   4   9         15.18          0.00        23.06 o
   6   4   9         15.24          0.00        34.21 o
   7   4   9          0.90          0.00        45.20 o
   8   4   9         87.30         54.21        45.74 o
   9   4   9        144.08        128.54        42.70 o
  10   4   9          1.20         10.82        44.86 o
  -6   5   9        115.24        106.69        52.22 o
  -5   5   9         37.04        114.77        39.24 o
  -4   5   9          8.54          0.00        53.07 o
  -3   5   9         83.17         91.96        33.95 o
  -2   5   9        136.91        131.18        33.88 o
  -1   5   9        247.63        260.20        40.36 o
   0   5   9         51.59         56.88        28.67 o
   1   5   9        129.36        144.75        31.92 o
   2   5   9          8.32         12.66        27.86 o
   3   5   9        464.78        482.90        27.44 o
   4   5   9        592.23        554.72        32.19 o
   5   5   9        238.10        243.93        34.42 o
   6   5   9          6.01          0.00        41.01 o
   7   5   9          0.27          0.00        43.36 o
   8   5   9        641.02        479.51        49.99 o
   9   5   9        394.30        488.80        73.42 o
  10   5   9          0.83          0.00        76.69 o
  -6   6   9         52.87          0.00        43.65 o
  -5   6   9        176.00        222.53        41.53 o
  -4   6   9         47.67         38.03        50.38 o
  -3   6   9        108.41         76.77        42.96 o
  -2   6   9         11.26          0.00        41.28 o
  -1   6   9         19.27         30.48        32.54 o
   0   6   9        582.75        574.92        40.47 o
   1   6   9         11.32          0.00        31.33 o
   2   6   9         12.56         16.66        24.95 o
   3   6   9        475.17        415.91        29.99 o
   4   6   9        330.67        292.11        29.70 o
   5   6   9        350.29        328.42        31.48 o
   6   6   9         71.44         60.43        30.31 o
   7   6   9          9.98         17.51        36.42 o
   8   6   9         45.67         67.38        46.53 o
   9   6   9         66.10         82.55        72.59 o
  -6   7   9          4.37          0.00        53.98 o
  -5   7   9        189.08        168.38        50.91 o
  -4   7   9        263.19        243.49        39.40 o
  -3   7   9          8.16          0.00        34.83 o
  -2   7   9        152.45         86.13        30.92 o
  -1   7   9         57.96         97.04        33.35 o
   0   7   9        189.14        190.73        42.31 o
   1   7   9        142.57        154.58        32.44 o
   2   7   9          8.76         20.90        33.00 o
   3   7   9          2.98         33.74        32.67 o
   4   7   9         27.93         26.76        29.22 o
   5   7   9        202.58        219.38        35.30 o
   6   7   9         49.71         34.51        38.37 o
   7   7   9         27.45         47.81        35.66 o
   8   7   9          9.00         31.78        41.93 o
   9   7   9        140.73         71.93        74.94 o
  -5   8   9         59.37         98.69        43.03 o
  -4   8   9        271.59        258.11        40.16 o
  -3   8   9        716.17        696.30        34.60 o
  -2   8   9        263.02        212.87        43.65 o
  -1   8   9        178.22        170.20        42.24 o
   0   8   9         11.08         22.60        40.58 o
   1   8   9        246.35        222.14        30.75 o
   2   8   9        112.83        140.05        34.17 o
   3   8   9        152.64        167.42        27.12 o
   4   8   9         76.99        110.60        34.55 o
   5   8   9        321.09        355.17        32.70 o
   6   8   9        166.61        171.95        31.68 o
   7   8   9        214.54        309.04        35.43 o
   8   8   9          2.94         35.72        46.00 o
   9   8   9          0.95          0.08        75.95 o
  -5   9   9         16.20         34.49        53.68 o
  -4   9   9        174.52        183.20        42.18 o
  -3   9   9        874.31        727.09        78.22 o
  -2   9   9        413.84        454.91        45.43 o
  -1   9   9         37.94         43.74        34.42 o
   0   9   9          1.37         40.40        41.12 o
   1   9   9        222.04        290.94        42.34 o
   2   9   9         46.92         18.82        59.18 o
   3   9   9         87.48         80.86        29.87 o
   4   9   9        246.62        278.25        28.21 o
   5   9   9        113.98        142.49        37.08 o
   6   9   9        112.03         91.64        38.15 o
   7   9   9        414.35        439.70        50.16 o
   8   9   9         15.18         30.65        44.76 o
  -4  10   9          1.50          0.00        48.36 o
  -3  10   9         55.18         24.98        48.15 o
  -2  10   9        623.33        584.79        40.25 o
  -1  10   9        173.07        182.60        36.54 o
   0  10   9          6.17          0.00        35.37 o
   1  10   9         77.64        140.10        45.71 o
   2  10   9        750.06        738.75        55.93 o
   3  10   9        836.26        813.26        39.82 o
   4  10   9         90.96        108.14        32.16 o
   5  10   9         30.41         19.22        38.00 o
   6  10   9         39.08         44.10        41.11 o
   7  10   9        188.35        232.90        42.43 o
   8  10   9         47.02         29.94        54.56 o
  -4  11   9          3.20          0.00        46.53 o
  -3  11   9         41.68        132.74        47.96 o
  -2  11   9        176.76        204.51        34.00 o
  -1  11   9        244.18        228.41        98.18 o
   0  11   9        234.94        350.11        63.86 o
   1  11   9         52.36         66.87        37.18 o
   2  11   9         21.49         44.79        45.14 o
   3  11   9          0.53         32.09        45.32 o
   4  11   9        176.58        203.10        33.23 o
   5  11   9         44.43         39.85        38.94 o
   6  11   9          7.89          9.99        41.46 o
   7  11   9          7.64         32.12        42.97 o
  -3  12   9          8.98         52.97        53.52 o
  -2  12   9         73.81        135.96        41.01 o
  -1  12   9        309.54        370.90        42.69 o
   0  12   9        627.40        547.04        53.51 o
   1  12   9          0.67          1.75        39.19 o
   2  12   9          1.00          9.95        39.12 o
   3  12   9        133.93        133.74        38.92 o
   4  12   9        161.40        215.99        50.14 o
   5  12   9        237.40        322.71        41.90 o
   6  12   9         39.05         61.55        37.03 o
   7  12   9          1.09         28.17        39.07 o
  -2  13   9         24.19         75.02        43.73 o
  -1  13   9        154.65        152.72        53.91 o
   0  13   9        487.96        487.34        63.49 o
   1  13   9        148.80        158.15        62.26 o
   2  13   9         11.63         32.51        58.42 o
   3  13   9        108.59         66.35        40.98 o
   4  13   9         64.08         32.49        42.41 o
   5  13   9        122.32        142.27        34.12 o
   6  13   9         28.91         48.77        39.90 o
   0  14   9         67.52         78.92        44.95 o
   1  14   9        147.14        216.12        55.03 o
   2  14   9        258.70        319.27        44.67 o
   3  14   9         41.99         21.01        43.71 o
   4  14   9        210.47        229.03        46.52 o
   0  -9  10         19.58         58.64        38.60 o
   1  -9  10          5.01         11.31        44.23 o
   2  -9  10         62.60         79.69        38.54 o
  -2  -8  10         20.08         14.11        38.88 o
  -1  -8  10        110.96        106.88        33.08 o
   0  -8  10          7.64         52.54        42.62 o
   1  -8  10          0.17          0.00        36.41 o
   2  -8  10        302.16        318.15        37.00 o
   3  -8  10        106.92        126.57        42.72 o
   4  -8  10          2.36          0.00        44.90 o
   5  -8  10         91.05         98.47        39.59 o
  -3  -7  10         13.09         44.50        46.10 o
  -2  -7  10         11.99         59.26        35.96 o
  -1  -7  10        157.12        166.75        41.45 o
   0  -7  10        108.91        101.48        35.13 o
   1  -7  10        119.41        117.42        40.18 o
   2  -7  10          9.13          0.00        27.26 o
   3  -7  10          6.95         10.71        26.04 o
   4  -7  10        163.75        142.71        29.46 o
   5  -7  10         28.85         37.47        30.17 o
   6  -7  10          8.62          4.21        34.76 o
  -4  -6  10         52.60         89.27        42.65 o
  -3  -6  10         20.35         28.63        35.28 o
  -2  -6  10          0.37          0.00        39.54 o
  -1  -6  10         65.89         87.45        34.61 o
   0  -6  10        721.35        708.69        32.06 o
   1  -6  10        544.02        577.58        35.58 o
   2  -6  10          2.50          0.00        32.30 o
   3  -6  10          9.76         24.81        24.53 o
   4  -6  10         44.82         67.50        30.41 o
   5  -6  10        279.35        293.07        29.48 o
   6  -6  10         87.08         55.47        32.10 o
   7  -6  10          0.21          4.63        30.58 o
  -4  -5  10         66.80         24.93        51.11 o
  -3  -5  10          0.29          0.00        48.18 o
  -2  -5  10         49.90         72.11        32.92 o
  -1  -5  10         34.23         34.46        29.33 o
   0  -5  10          0.37         17.40        28.50 o
   1  -5  10         74.55         91.51        28.02 o
   2  -5  10         71.36         83.51        28.40 o
   3  -5  10          4.51         40.27        25.74 o
   4  -5  10          8.53         11.66        29.13 o
   5  -5  10        502.14        478.23        29.29 o
   6  -5  10        113.52        151.03        32.31 o
   7  -5  10          1.22          6.13        29.50 o
  -5  -4  10         43.36         47.89        38.19 o
  -4  -4  10         61.77        137.81        49.99 o
  -3  -4  10         82.59         71.96        35.62 o
  -2  -4  10        316.36        271.39        27.23 o
  -1  -4  10        149.55        140.32        31.54 o
   0  -4  10        329.76        333.03        31.94 o
   1  -4  10         76.96         68.07        25.48 o
   2  -4  10        611.09        636.67        28.85 o
   3  -4  10         74.58         81.45        30.97 o
   4  -4  10          1.25          3.80        31.46 o
   5  -4  10         71.60         56.49        29.16 o
   6  -4  10         85.65        126.50        30.04 o
   7  -4  10         82.11         89.45        29.64 o
   8  -4  10          3.19         25.88        41.78 o
  -5  -3  10         11.84         24.48        43.59 o
  -4  -3  10         17.04         42.17        47.97 o
  -3  -3  10        126.99        114.34        32.84 o
  -2  -3  10        158.58        182.04        31.50 o
  -1  -3  10        242.73        254.12        27.90 o
   0  -3  10         91.16         92.49        27.31 o
   1  -3  10          3.41         26.78        26.80 o
   2  -3  10        223.92        213.71        23.21 o
   3  -3  10          1.97         43.34        29.53 o
   4  -3  10         23.50         34.57        27.29 o
   5  -3  10          7.00          3.74        27.55 o
   6  -3  10         32.59         37.04        29.30 o
   7  -3  10        143.86        164.84        32.45 o
   8  -3  10        149.81        172.32        37.31 o
  -6  -2  10        128.98        173.11        46.53 o
  -5  -2  10          0.28          0.00        42.14 o
  -4  -2  10          7.35          5.13        38.75 o
  -3  -2  10         40.71         42.96        32.21 o
  -2  -2  10        295.82        292.52        31.92 o
  -1  -2  10       1072.37       1054.69        30.44 o
   0  -2  10        105.55        133.03        26.84 o
   1  -2  10          2.72         15.20        24.03 o
   2  -2  10          3.64         36.20        29.26 o
   3  -2  10        453.98        464.66        28.15 o
   4  -2  10        431.31        453.48        27.76 o
   5  -2  10         21.85         30.69        30.06 o
   6  -2  10        109.67        108.73        29.15 o
   7  -2  10        120.32        123.12        37.62 o
   8  -2  10        232.12        287.28        42.76 o
   9  -2  10         38.83         57.83        45.36 o
  -6  -1  10         49.54        121.52        45.38 o
  -5  -1  10         43.90         27.54        50.36 o
  -4  -1  10          9.65         45.82        41.80 o
  -3  -1  10          3.90          0.00        37.37 o
  -2  -1  10        268.45        318.50        67.49 o
  -1  -1  10        209.48        231.68        33.91 o
   0  -1  10        338.74        321.30        24.38 o
   1  -1  10          0.28          0.00        25.86 o
   2  -1  10          6.23         17.15        28.85 o
   3  -1  10        327.65        359.57        26.61 o
   4  -1  10        163.86        149.64        26.46 o
   5  -1  10          0.76          1.74        24.38 o
   6  -1  10         16.21         47.33        26.11 o
   7  -1  10         31.21         34.17        30.18 o
   8  -1  10          0.52          6.59        40.05 o
   9  -1  10        100.25        115.93        44.22 o
  -6   0  10          1.43         41.64        52.83 o
  -5   0  10        130.04        161.46        47.62 o
  -4   0  10         93.13         65.73        39.30 o
  -3   0  10         40.43         19.77        31.44 o
  -2   0  10         35.18         47.38        29.81 o
  -1   0  10        280.71        264.03        34.20 o
   0   0  10        148.21        159.78        25.55 o
   1   0  10        396.28        408.46        26.84 o
   2   0  10         26.38         59.56        25.10 o
   3   0  10         21.30         30.76        25.12 o
   4   0  10        123.84        114.59        25.97 o
   5   0  10        198.09        232.33        31.45 o
   6   0  10          2.92          9.89        26.76 o
   7   0  10         18.62          2.15        36.08 o
   8   0  10         21.26         42.56        48.37 o
   9   0  10         77.23        109.54        37.73 o
  -6   1  10         19.79         36.33        43.55 o
  -5   1  10        164.03        162.45        36.54 o
  -4   1  10        214.55        240.34        33.62 o
  -3   1  10         34.27         12.64        30.47 o
  -2   1  10         11.95          0.00        50.44 o
  -1   1  10        314.93        338.06        26.66 o
   0   1  10       1300.92       1329.82        32.72 o
   1   1  10       1169.49       1289.76        31.81 o
   2   1  10        317.37        328.34        26.32 o
   3   1  10          8.67          4.90        27.80 o
   4   1  10          0.29          0.00        25.52 o
   5   1  10         96.96        124.22        24.42 o
   6   1  10          6.27         22.09        28.68 o
   7   1  10          0.35          4.09        62.29 o
   8   1  10          0.18          5.53        39.41 o
   9   1  10         82.41         38.88        51.08 o
  -6   2  10          2.87          0.44        33.23 o
  -5   2  10         10.13         60.94        42.32 o
  -4   2  10        121.43         99.61        33.73 o
  -3   2  10        366.61        386.38        31.99 o
  -2   2  10        464.09        408.63        30.86 o
  -1   2  10        138.29        134.55        25.63 o
   0   2  10        600.52        582.96        45.77 o
   1   2  10        999.51       1042.72        32.91 o
   2   2  10        992.23       1014.61        30.98 o
   3   2  10         91.58        109.36        25.32 o
   4   2  10          0.98         27.83        27.93 o
   5   2  10          2.06         31.07        29.76 o
   6   2  10        158.13        167.67        26.75 o
   7   2  10         88.90         78.29        43.92 o
   8   2  10          0.70          6.15        44.99 o
   9   2  10        101.85        113.53        41.87 o
  -6   3  10          7.66         28.56        47.02 o
  -5   3  10         21.73         35.14        31.29 o
  -4   3  10         79.11         90.75        32.79 o
  -3   3  10        303.02        312.30        31.27 o
  -2   3  10        508.73        504.25        32.33 o
  -1   3  10         17.62         17.09        25.33 o
   0   3  10         64.83         80.94        28.33 o
   1   3  10         66.74         94.88        26.92 o
   2   3  10       1469.57       1493.96        31.71 o
   3   3  10        441.58        438.83        24.67 o
   4   3  10          9.69         21.15        23.32 o
   5   3  10       1199.18       1228.33        35.82 o
   6   3  10        718.60        722.86        31.70 o
   7   3  10        124.66        137.36        49.74 o
   8   3  10          1.92          0.00        45.99 o
   9   3  10         12.90         11.69        63.53 o
  -6   4  10         35.31          9.14        38.34 o
  -5   4  10         40.16         27.32        35.53 o
  -4   4  10         65.23         76.90        29.86 o
  -3   4  10         14.34          0.00        45.61 o
  -2   4  10          0.56         15.64        49.61 o
  -1   4  10        170.72        197.40        41.57 o
   0   4  10         10.51          5.97        40.24 o
   1   4  10        214.13        199.72        28.89 o
   2   4  10        357.44        340.71        33.64 o
   3   4  10        532.69        508.15        27.68 o
   4   4  10       1059.06       1116.67        37.46 o
   5   4  10        167.47        164.51        29.84 o
   6   4  10         68.21         65.21        29.36 o
   7   4  10          9.18          0.00        32.01 o
   8   4  10        134.21        198.79        47.75 o
   9   4  10         56.15        125.25        51.31 o
  -6   5  10         79.89         93.29        39.19 o
  -5   5  10          0.75         20.72        41.35 o
  -4   5  10        130.32        108.55        30.31 o
  -3   5  10         33.77         34.36        36.60 o
  -2   5  10        164.58        175.34        31.79 o
  -1   5  10        592.59        603.07        27.84 o
   0   5  10        111.63        142.76        28.47 o
   1   5  10         45.86         48.11        29.02 o
   2   5  10          6.54         42.36        32.66 o
   3   5  10        955.63        968.91        32.59 o
   4   5  10        381.97        366.46        35.09 o
   5   5  10        186.90        169.95        34.34 o
   6   5  10          0.33         28.47        39.85 o
   7   5  10          3.33         70.97        62.21 o
   8   5  10        317.83        253.58        48.24 o
   9   5  10        258.01        226.35        74.14 o
  -5   6  10         77.26         76.00        37.10 o
  -4   6  10         31.56         25.01        32.71 o
  -3   6  10         21.82         51.17        31.03 o
  -2   6  10          1.75         44.07        35.35 o
  -1   6  10         30.45         17.00        32.37 o
   0   6  10         88.54        103.35        28.97 o
   1   6  10         39.81         22.44        28.65 o
   2   6  10          1.20         30.28        28.40 o
   3   6  10          7.46         18.31        25.39 o
   4   6  10        285.66        303.16        31.77 o
   5   6  10        623.18        644.41        37.15 o
   6   6  10        164.64        177.16        32.21 o
   7   6  10         23.25         15.45        44.44 o
   8   6  10         54.23         68.81        66.47 o
   9   6  10         14.64         44.43        51.54 o
  -5   7  10         96.56         98.64        43.10 o
  -4   7  10         47.62         69.36        48.27 o
  -3   7  10          0.23         13.23        45.56 o
  -2   7  10        133.53        114.30        43.06 o
  -1   7  10         39.64          0.00        29.50 o
   0   7  10        217.87        262.90        41.41 o
   1   7  10         60.87         10.28        26.66 o
   2   7  10        253.91        234.16        37.62 o
   3   7  10         10.20         14.12        26.48 o
   4   7  10         98.93        157.14        34.58 o
   5   7  10        815.21        820.50        46.12 o
   6   7  10        405.15        381.05        35.21 o
   7   7  10         78.05         91.55        44.15 o
   8   7  10         67.92        140.58        68.39 o
   9   7  10         54.99        134.01        75.28 o
  -5   8  10         22.41         56.02        55.14 o
  -4   8  10          1.35         39.75        44.55 o
  -3   8  10          9.49          9.42        37.85 o
  -2   8  10          7.23         35.75        35.85 o
  -1   8  10          5.16          0.00        34.88 o
   0   8  10         53.87         36.00        29.35 o
   1   8  10         70.77         58.94        41.32 o
   2   8  10        393.89        448.05        31.35 o
   3   8  10          0.61         18.66        24.20 o
   4   8  10         46.51         47.15        31.35 o
   5   8  10        137.42        113.49        32.75 o
   6   8  10        131.80        216.46        38.56 o
   7   8  10        258.63        271.69        42.97 o
   8   8  10         85.23         74.05        40.75 o
   9   8  10          0.15          0.00        78.13 o
  -4   9  10        146.92        149.38        43.43 o
  -3   9  10        206.24        183.38        46.24 o
  -2   9  10         99.58         52.81        37.69 o
  -1   9  10        123.96        112.17        35.76 o
   0   9  10        149.69        159.69        74.99 o
   1   9  10          0.76         34.90        36.52 o
   2   9  10        171.38        173.31        36.17 o
   3   9  10          3.33         11.64        27.31 o
   4   9  10        235.79        252.49        31.81 o
   5   9  10         93.65         97.82        32.75 o
   6   9  10          1.55          0.00        38.64 o
   7   9  10        518.48        494.51        38.97 o
   8   9  10        206.31        160.17        39.80 o
  -4  10  10         55.35         66.16        45.50 o
  -3  10  10        110.85        111.15        49.63 o
  -2  10  10         59.47        104.66        38.60 o
  -1  10  10         13.83         27.97        49.78 o
   0  10  10          3.88         42.42        44.32 o
   1  10  10         38.10         59.01        42.03 o
   2  10  10         24.22         35.03        32.72 o
   3  10  10        327.41        345.77        37.35 o
   4  10  10         83.48        130.56        36.91 o
   5  10  10         52.90         64.13        39.50 o
   6  10  10        153.12        193.69        49.99 o
   7  10  10         90.82        103.74        38.06 o
   8  10  10        167.20        174.36        48.39 o
  -3  11  10         10.34          0.00        52.12 o
  -2  11  10        111.69         74.38        40.55 o
  -1  11  10        149.01        175.90        34.25 o
   0  11  10         17.82         22.09        67.56 o
   1  11  10          0.42         11.52        51.40 o
   2  11  10        125.47        122.13        65.35 o
   3  11  10         17.34         12.62        46.67 o
   4  11  10        237.37        280.53        31.95 o
   5  11  10         24.22         38.84        40.38 o
   6  11  10          3.26          0.00        29.36 o
   7  11  10         14.00         13.48        54.71 o
  -2  12  10         82.37         35.93        43.16 o
  -1  12  10         41.91         57.60        40.70 o
   0  12  10        226.17        210.51        50.25 o
   1  12  10          4.27         31.07        34.85 o
   2  12  10         16.89         47.01        69.88 o
   3  12  10          2.51         28.23        50.27 o
   4  12  10         66.96         87.08        35.40 o
   5  12  10        162.84        168.13        42.81 o
   6  12  10          9.90         23.98        38.19 o
  -1  13  10         52.72          7.38        53.14 o
   0  13  10        283.63        302.59        43.63 o
   1  13  10         45.02         76.51        51.75 o
   2  13  10         75.87        142.74        65.27 o
   3  13  10         47.71         73.49        43.36 o
   4  13  10          0.55         21.58        43.34 o
   5  13  10        139.99        127.41        39.44 o
   2  14  10         82.48         86.14        45.70 o
   3  14  10         20.27          0.35        54.33 o
   0  -8  11         19.24         17.34        34.77 o
   1  -8  11         16.56         36.89        34.18 o
   2  -8  11         84.35         35.17        39.34 o
   3  -8  11        223.38        194.64        45.35 o
  -2  -7  11          0.19          0.00        44.31 o
  -1  -7  11        168.18        168.88        38.28 o
   0  -7  11        268.79        308.33        43.68 o
   1  -7  11        145.59        218.21        42.16 o
   2  -7  11         31.33          0.72        36.07 o
   3  -7  11          5.84          5.97        32.56 o
   4  -7  11        337.58        367.80        38.41 o
   5  -7  11        159.79        149.50        35.47 o
  -3  -6  11         40.59         33.52        53.62 o
  -2  -6  11          5.36          7.18        42.14 o
  -1  -6  11         41.18         49.51        31.94 o
   0  -6  11        367.78        354.87        36.32 o
   1  -6  11        311.11        321.40        32.06 o
   2  -6  11          1.78          0.00        34.53 o
   3  -6  11         12.38         12.60        30.98 o
   4  -6  11         92.49         97.97        31.69 o
   5  -6  11        209.91        181.16        30.74 o
   6  -6  11        234.20        209.12        32.01 o
  -3  -5  11          5.53         42.95        36.01 o
  -2  -5  11          1.89          0.00        31.53 o
  -1  -5  11         67.97         39.07        34.33 o
   0  -5  11        202.48        184.27        31.04 o
   1  -5  11        112.97        131.77        27.90 o
   2  -5  11        149.40        139.41        27.14 o
   3  -5  11         66.76         71.53        33.32 o
   4  -5  11         13.29         17.70        28.07 o
   5  -5  11        268.69        266.79        30.16 o
   6  -5  11        242.28        217.37        30.58 o
   7  -5  11         41.77         79.15        39.09 o
  -4  -4  11         20.85         52.39        64.94 o
  -3  -4  11         36.89         87.79        49.41 o
  -2  -4  11         42.50         17.70        31.24 o
  -1  -4  11          3.88         13.29        33.18 o
   0  -4  11        128.76        142.18        27.05 o
   1  -4  11        556.02        556.97        27.62 o
   2  -4  11        447.29        465.80        32.73 o
   3  -4  11        145.48        147.90        26.75 o
   4  -4  11         98.91        111.31        29.54 o
   5  -4  11         98.34        112.95        26.16 o
   6  -4  11         72.84        102.45        35.16 o
   7  -4  11        162.52        164.45        33.73 o
  -4  -3  11         12.88         19.55        42.58 o
  -3  -3  11          7.88         34.57        31.85 o
  -2  -3  11         33.81         75.34        34.46 o
  -1  -3  11         95.21         71.93        32.21 o
   0  -3  11          3.20          2.37        31.45 o
   1  -3  11         36.42         84.07        31.52 o
   2  -3  11        181.27        223.08        31.52 o
   3  -3  11        317.50        331.50        32.02 o
   4  -3  11        321.18        337.64        32.43 o
   5  -3  11         93.89         68.13        29.95 o
   6  -3  11         13.36         11.45        27.05 o
   7  -3  11        203.85        206.05        35.88 o
   8  -3  11        157.18        155.36        39.72 o
  -5  -2  11         88.15         55.24        39.25 o
  -4  -2  11         18.17         25.77        43.09 o
  -3  -2  11         35.02         23.80        34.24 o
  -2  -2  11        149.22        186.65        37.59 o
  -1  -2  11          1.86          9.55        31.90 o
   0  -2  11        475.87        484.22        29.28 o
   1  -2  11          2.11          1.54        25.51 o
   2  -2  11         75.05         92.78        27.15 o
   3  -2  11        289.69        282.63        29.90 o
   4  -2  11       1046.44       1039.95        29.50 o
   5  -2  11         49.60         51.82        28.04 o
   6  -2  11          1.04          9.49        29.91 o
   7  -2  11        406.03        402.61        31.20 o
   8  -2  11        113.11        129.18        36.62 o
  -5  -1  11         14.40         34.64        53.07 o
  -4  -1  11         35.69         24.25        43.79 o
  -3  -1  11         27.97          0.00        29.76 o
  -2  -1  11        116.87        126.87        31.11 o
  -1  -1  11         29.72         24.56        35.33 o
   0  -1  11          0.63          0.52        22.43 o
   1  -1  11          8.56         28.56        29.95 o
   2  -1  11         54.21         64.35        26.52 o
   3  -1  11         60.84         74.45        24.90 o
   4  -1  11        109.73        141.67        24.84 o
   5  -1  11        129.87        155.38        31.66 o
   6  -1  11         51.16         37.05        28.99 o
   7  -1  11          9.44          0.06        38.42 o
   8  -1  11         26.47         66.13        36.07 o
  -5   0  11        512.43        459.14        63.18 o
  -4   0  11        149.84        129.16        35.81 o
  -3   0  11         61.28         70.49        28.54 o
  -2   0  11         40.84         39.88        27.45 o
  -1   0  11        312.16        332.79        27.40 o
   0   0  11        250.14        250.60        27.78 o
   1   0  11         16.90         20.49        22.23 o
   2   0  11         32.11         43.85        29.28 o
   3   0  11          0.34         27.08        29.33 o
   4   0  11        354.32        339.82        27.85 o
   5   0  11        330.23        335.92        28.31 o
   6   0  11        168.37        191.66        26.48 o
   7   0  11          0.90          3.27        34.67 o
   8   0  11         61.46         78.81        50.42 o
   9   0  11        292.92        323.90        56.25 o
  -5   1  11        157.12        144.80        39.76 o
  -4   1  11        402.74        401.30        36.49 o
  -3   1  11        137.93        148.00        32.45 o
  -2   1  11         56.78         52.07        35.60 o
  -1   1  11        143.49        136.31        30.10 o
   0   1  11        128.29        111.68        26.32 o
   1   1  11        369.86        395.25        27.46 o
   2   1  11          0.55          0.00        26.16 o
   3   1  11          2.18          7.37        29.14 o
   4   1  11         76.91         71.60        26.32 o
   5   1  11        204.92        256.72        27.97 o
   6   1  11        288.41        276.94        33.27 o
   7   1  11        217.84        173.95        38.05 o
   8   1  11          2.92          2.12        40.83 o
   9   1  11          0.80          0.00        57.11 o
  -5   2  11         34.37         81.91        42.03 o
  -4   2  11        194.45        197.67        38.69 o
  -3   2  11        465.70        458.02        38.39 o
  -2   2  11         87.96         80.54        37.28 o
  -1   2  11         23.78         39.11        33.62 o
   0   2  11        612.71        545.43        31.35 o
   1   2  11          0.64          0.00        26.42 o
   2   2  11        208.20        205.41        22.88 o
   3   2  11         34.30         31.44        26.01 o
   4   2  11        160.91        143.43        24.17 o
   5   2  11         94.03        101.56        30.04 o
   6   2  11        535.24        552.71        36.05 o
   7   2  11        942.51        863.67        92.03 o
   8   2  11          3.20         33.29        49.22 o
   9   2  11          1.87         31.27        42.55 o
  -5   3  11         81.52         99.43        36.60 o
  -4   3  11         83.10         73.45        33.28 o
  -3   3  11        118.32        149.75        32.06 o
  -2   3  11        316.67        343.53        28.77 o
  -1   3  11        597.60        590.48        31.24 o
   0   3  11          4.19         14.30        23.65 o
   1   3  11        313.53        329.60        34.84 o
   2   3  11          0.66         20.42        32.89 o
   3   3  11         24.94         32.84        28.93 o
   4   3  11        116.03        124.45        24.41 o
   5   3  11        191.82        230.39        28.23 o
   6   3  11         16.73         45.13        32.37 o
   7   3  11        165.35        181.56        36.77 o
   8   3  11          2.64         20.96        48.97 o
   9   3  11          1.40         30.85        37.27 o
  -5   4  11         39.83         35.93        42.83 o
  -4   4  11         87.67         64.86        39.68 o
  -3   4  11         43.87         46.99        37.38 o
  -2   4  11        342.65        370.09        37.27 o
  -1   4  11        593.34        588.45        31.29 o
   0   4  11         37.45         52.33        26.52 o
   1   4  11          1.03         40.42        34.40 o
   2   4  11         62.88         62.75        25.69 o
   3   4  11         28.80         47.58        33.86 o
   4   4  11        495.25        520.04        35.98 o
   5   4  11          0.29          0.00        49.19 o
   6   4  11        331.04        312.54        30.33 o
   7   4  11         23.81         76.83        44.70 o
   8   4  11        143.61        197.68        49.70 o
   9   4  11         64.46         35.11        52.89 o
  -5   5  11         29.41         30.97        37.62 o
  -4   5  11         23.86         19.17        34.38 o
  -3   5  11        208.03        180.05        29.74 o
  -2   5  11        361.40        390.30        32.66 o
  -1   5  11        456.95        453.78        31.45 o
   0   5  11         26.32         60.04        28.78 o
   1   5  11         52.02         33.89        30.09 o
   2   5  11          0.45         26.45        28.36 o
   3   5  11        228.56        284.18        34.49 o
   4   5  11        603.95        592.23        36.97 o
   5   5  11        194.07        190.23        33.72 o
   6   5  11          7.18          7.95        38.39 o
   7   5  11        102.04        119.82        49.66 o
   8   5  11        177.35        253.96        70.84 o
   9   5  11        101.03         83.29        74.59 o
  -5   6  11        134.30        137.68        38.94 o
  -4   6  11        153.90        186.93        36.50 o
  -3   6  11         11.65          0.00        29.69 o
  -2   6  11         28.00         74.58        31.76 o
  -1   6  11        250.99        311.20        28.56 o
   0   6  11        113.96        111.60        30.84 o
   1   6  11        227.11        210.25        46.13 o
   2   6  11         12.32         33.88        28.74 o
   3   6  11         28.31         30.52        29.94 o
   4   6  11        232.70        240.00        30.81 o
   5   6  11        313.58        326.21        37.10 o
   6   6  11         18.60         24.42        36.60 o
   7   6  11         62.37         80.68        44.41 o
   8   6  11          0.23         50.60        68.41 o
   9   6  11         64.58         64.23        55.37 o
  -4   7  11        111.45        106.43        51.26 o
  -3   7  11         47.55         44.50        32.87 o
  -2   7  11          2.13         76.38        36.05 o
  -1   7  11        202.75        212.19        31.66 o
   0   7  11        535.21        484.01        37.04 o
   1   7  11        124.98        161.65        30.64 o
   2   7  11        144.19        137.08        24.29 o
   3   7  11         29.43         56.45        29.82 o
   4   7  11         18.72         45.73        27.76 o
   5   7  11        135.78        167.91        36.55 o
   6   7  11         76.32         80.63        40.22 o
   7   7  11          7.15          0.00        35.05 o
   8   7  11          6.87          0.00        49.75 o
   9   7  11         22.59         64.15        77.36 o
  -4   8  11         27.23          0.00        50.79 o
  -3   8  11        270.20        195.01        61.77 o
  -2   8  11        289.90        290.63        52.96 o
  -1   8  11          0.27         93.53        58.03 o
   0   8  11         32.68          0.00        28.50 o
   1   8  11        584.47        595.27        37.21 o
   2   8  11         77.42         95.99        34.98 o
   3   8  11          6.05         28.14        31.06 o
   4   8  11         31.30         49.34        31.48 o
   5   8  11        190.41        208.78        32.38 o
   6   8  11        493.14        491.50        34.66 o
   7   8  11         92.09        116.95        43.10 o
   8   8  11          3.67         13.23        41.57 o
  -4   9  11         27.48         31.42        44.39 o
  -3   9  11        334.37        294.37        51.04 o
  -2   9  11        214.90        190.29        39.49 o
  -1   9  11          0.17         49.30        46.99 o
   0   9  11          0.71          1.34        32.00 o
   1   9  11        460.74        470.22        31.14 o
   2   9  11        521.19        568.51        52.19 o
   3   9  11         15.06         18.58        31.22 o
   4   9  11        265.41        221.73        37.99 o
   5   9  11          1.12          0.00        32.73 o
   6   9  11          7.51         20.06        34.50 o
   7   9  11        592.64        630.43        49.86 o
   8   9  11         44.49         40.03        42.22 o
  -3  10  11         18.29         11.31        58.72 o
  -2  10  11        104.89         75.91        49.36 o
  -1  10  11         93.87         31.93        47.92 o
   0  10  11         21.49         11.64        39.86 o
   1  10  11         15.36          0.00        37.97 o
   2  10  11        224.20        228.80        29.54 o
   3  10  11        587.53        598.56        43.50 o
   4  10  11         23.25         60.24        33.88 o
   5  10  11        260.12        323.69        47.54 o
   6  10  11        112.93         86.18        41.83 o
   7  10  11        162.60        186.65        43.42 o
  -2  11  11         12.88          0.00        42.64 o
  -1  11  11         80.57        102.54        42.25 o
   0  11  11         36.78         11.05        49.48 o
   1  11  11          1.31          0.00        41.90 o
   2  11  11          3.19         21.43        47.44 o
   3  11  11         74.57         85.22        39.56 o
   4  11  11        181.80        216.30        40.60 o
   5  11  11         51.01         80.53        36.24 o
   6  11  11          8.58         43.01        30.56 o
   7  11  11         44.79         70.68        39.30 o
  -1  12  11         54.42         30.78        44.58 o
   0  12  11        121.59         91.45        42.42 o
   1  12  11          9.39         89.12        51.86 o
   2  12  11         43.27         31.78        58.11 o
   3  12  11          1.27         53.31        41.03 o
   4  12  11         53.93         76.72        37.35 o
   5  12  11        101.59        115.09        34.05 o
   6  12  11          2.01          6.42        38.79 o
   0  13  11        440.59        374.20        41.02 o
   1  13  11          0.97          5.89        44.38 o
   2  13  11         29.78         27.97        43.66 o
   3  13  11          7.74         50.50        75.63 o
   4  13  11         69.49         81.47        44.53 o
   1  -7  12         31.97         30.49        38.52 o
   2  -7  12         74.83         92.09        35.29 o
   3  -7  12         54.38         84.43        35.49 o
  -1  -6  12         85.98         72.66        34.39 o
   0  -6  12        256.72        277.80        35.09 o
   1  -6  12        131.56        157.69        30.36 o
   2  -6  12          0.15         21.93        36.96 o
   3  -6  12          8.18         39.06        37.30 o
   4  -6  12         14.22         29.98        34.38 o
   5  -6  12         85.05        114.85        32.92 o
  -2  -5  12         10.56         70.50        38.30 o
  -1  -5  12         22.31         42.86        37.10 o
   0  -5  12        270.81        257.15        32.88 o
   1  -5  12        118.83        122.22        35.41 o
   2  -5  12         43.30         23.77        31.24 o
   3  -5  12         17.00         30.62        29.41 o
   4  -5  12         35.88         41.75        29.69 o
   5  -5  12        262.99        237.72        30.87 o
   6  -5  12        271.81        236.21        34.90 o
  -3  -4  12         83.41        133.86        81.08 o
  -2  -4  12        159.51        150.94        37.58 o
  -1  -4  12         56.57         79.83        29.18 o
   0  -4  12          1.87         21.88        28.31 o
   1  -4  12         87.35         94.27        34.32 o
   2  -4  12        390.60        356.69        28.60 o
   3  -4  12         25.05         10.63        33.90 o
   4  -4  12          2.13          6.07        28.24 o
   5  -4  12         71.32        102.76        32.09 o
   6  -4  12         34.65         13.17        33.20 o
  -3  -3  12        251.72        250.50        33.53 o
  -2  -3  12        392.90        381.73        44.43 o
  -1  -3  12        290.65        310.56        31.49 o
   0  -3  12         54.13         25.96        30.00 o
   1  -3  12          1.12          0.00        33.01 o
   2  -3  12        379.05        402.01        34.17 o
   3  -3  12        332.93        378.87        27.92 o
   4  -3  12         11.72         26.11        27.12 o
   5  -3  12          0.13         23.71        31.00 o
   6  -3  12         78.68         99.47        31.91 o
   7  -3  12        128.17        137.00        30.78 o
  -4  -2  12          3.88         91.06        45.36 o
  -3  -2  12         58.70         94.20        43.21 o
  -2  -2  12        269.61        272.14        36.67 o
  -1  -2  12        317.00        323.91        39.71 o
   0  -2  12        347.66        333.58        25.55 o
   1  -2  12         88.01         93.93        32.50 o
   2  -2  12        116.31        111.02        28.95 o
   3  -2  12        434.42        405.67        29.95 o
   4  -2  12        557.95        524.02        28.07 o
   5  -2  12          0.55         23.45        30.11 o
   6  -2  12         13.34         28.69        34.72 o
   7  -2  12        207.63        206.66        33.85 o
   8  -2  12        214.72        213.68        41.12 o
  -4  -1  12          3.96         22.39        39.90 o
  -3  -1  12          0.59          0.00        42.66 o
  -2  -1  12          0.25          0.00        40.25 o
  -1  -1  12        211.06        215.23        32.88 o
   0  -1  12        209.72        244.55        29.08 o
   1  -1  12        139.70        124.41        25.63 o
   2  -1  12         12.97         57.45        27.49 o
   3  -1  12        311.61        311.04        32.38 o
   4  -1  12        738.78        745.45        31.75 o
   5  -1  12        150.87        175.77        33.39 o
   6  -1  12         86.74         70.75        29.70 o
   7  -1  12          3.70          9.31        38.06 o
   8  -1  12         55.00         86.69        45.74 o
  -4   0  12         65.66        125.22        37.13 o
  -3   0  12         24.33         41.81        33.91 o
  -2   0  12         88.44         79.37        37.30 o
  -1   0  12          8.51         10.85        27.58 o
   0   0  12        388.19        410.66        32.79 o
   1   0  12          3.74          6.93        27.18 o
   2   0  12          4.68         12.39        30.38 o
   3   0  12        305.92        327.72        27.73 o
   4   0  12        358.93        364.51        29.88 o
   5   0  12        401.18        422.96        30.54 o
   6   0  12        179.25        181.51        30.03 o
   7   0  12          0.15          0.00        36.56 o
   8   0  12         12.19         42.38        42.25 o
  -4   1  12         90.63         91.79        37.33 o
  -3   1  12        160.88        197.03        39.18 o
  -2   1  12         48.63         34.73        32.07 o
  -1   1  12         28.03         32.13        31.29 o
   0   1  12          1.08         24.76        35.79 o
   1   1  12       1203.78       1175.43        48.01 o
   2   1  12         94.39        100.77        27.19 o
   3   1  12         16.33         17.78        30.47 o
   4   1  12          5.74          0.00        27.42 o
   5   1  12         70.02         76.40        28.43 o
   6   1  12        220.67        214.47        33.51 o
   7   1  12         41.59         19.98        33.93 o
   8   1  12         36.15          0.00        51.09 o
  -5   2  12         34.10         38.22        37.24 o
  -4   2  12        418.87        361.36        34.63 o
  -3   2  12        426.66        386.66        34.67 o
  -2   2  12         14.72          0.90        36.91 o
  -1   2  12          3.02          0.46        35.67 o
   0   2  12        728.18        754.15        37.47 o
   1   2  12        158.08        186.99        30.64 o
   2   2  12        151.59        129.27        31.00 o
   3   2  12         89.74        103.33        27.27 o
   4   2  12         32.12         23.74        30.55 o
   5   2  12        265.46        279.22        36.44 o
   6   2  12        323.32        357.04        28.14 o
   7   2  12        631.89        639.77        58.88 o
   8   2  12         75.90         61.01        53.28 o
   9   2  12          2.60         59.24        44.92 o
  -5   3  12          2.01          0.00        45.67 o
  -4   3  12         41.58         47.37        32.40 o
  -3   3  12        207.61        232.39        41.78 o
  -2   3  12        189.94        202.24        41.39 o
  -1   3  12         16.04          0.00        36.05 o
   0   3  12         47.67         41.66        27.53 o
   1   3  12          3.32          0.00        34.82 o
   2   3  12        420.14        445.10        43.71 o
   3   3  12        109.49        129.26        29.64 o
   4   3  12         12.62         27.29        34.82 o
   5   3  12         12.27         18.80        27.39 o
   6   3  12        993.02       1004.46        38.36 o
   7   3  12        132.45        142.35        41.98 o
   8   3  12         12.60         10.64       102.14 o
   9   3  12         42.56         23.38        38.71 o
  -4   4  12          3.01          0.00        41.09 o
  -3   4  12         38.35         40.79        38.19 o
  -2   4  12        415.57        439.27        31.19 o
  -1   4  12        616.06        618.40        46.66 o
   0   4  12         45.43        123.96        36.05 o
   1   4  12         11.32         10.88        30.63 o
   2   4  12          5.77          0.00        35.16 o
   3   4  12        262.39        282.68        30.85 o
   4   4  12          6.89         17.54        35.39 o
   5   4  12          3.67         12.01        30.69 o
   6   4  12          9.57          0.00        27.64 o
   7   4  12        153.50        168.28        34.74 o
   8   4  12        127.13        163.96        42.81 o
   9   4  12        241.71        253.33        44.71 o
  -4   5  12          3.26         17.24        31.85 o
  -3   5  12         15.60         34.76        34.15 o
  -2   5  12        505.72        475.25        30.99 o
  -1   5  12        568.03        543.38        38.20 o
   0   5  12        545.95        533.83        32.55 o
   1   5  12         76.12        130.25        30.53 o
   2   5  12         36.88         79.71        34.82 o
   3   5  12        113.60        161.23        27.57 o
   4   5  12         58.54        116.44        33.09 o
   5   5  12         34.96         26.83        36.46 o
   6   5  12          9.61          8.03        33.78 o
   7   5  12         15.34         48.12        47.22 o
   8   5  12         93.33         71.40        49.46 o
   9   5  12        280.91        294.79        79.06 o
  -4   6  12         88.20         72.65        43.35 o
  -3   6  12          5.28         16.46        34.61 o
  -2   6  12         36.01         48.76        29.26 o
  -1   6  12        328.81        308.43        32.86 o
   0   6  12        500.00        549.32        33.07 o
   1   6  12        326.05        325.20        31.90 o
   2   6  12         12.42         13.31        27.48 o
   3   6  12        243.67        296.79        35.89 o
   4   6  12        301.08        295.87        37.45 o
   5   6  12         85.73        128.00        37.28 o
   6   6  12         13.05          0.00        35.62 o
   7   6  12         53.67         48.81        47.33 o
   8   6  12         27.49          0.00        73.34 o
  -4   7  12        152.08        140.01        35.05 o
  -3   7  12         20.74         32.46        34.98 o
  -2   7  12         38.23         23.15        29.77 o
  -1   7  12         94.27        139.54        32.87 o
   0   7  12        858.45        785.72        34.64 o
   1   7  12        425.33        410.34        30.01 o
   2   7  12        197.14        219.96        31.50 o
   3   7  12         27.90         56.73        35.77 o
   4   7  12          3.66          0.00        36.49 o
   5   7  12        225.88        245.14        32.64 o
   6   7  12          0.85          5.05        41.59 o
   7   7  12         14.05         31.86        38.89 o
   8   7  12         10.66         21.83        47.24 o
  -3   8  12        108.93         89.38        51.00 o
  -2   8  12         27.52         46.46        34.70 o
  -1   8  12         39.46         52.44        30.48 o
   0   8  12         15.92         19.01        28.48 o
   1   8  12        374.73        314.07        38.74 o
   2   8  12        596.98        618.19        38.41 o
   3   8  12          8.02         80.54        40.07 o
   4   8  12          0.16          0.00        32.31 o
   5   8  12         33.63         28.30        38.79 o
   6   8  12        207.34        237.37        35.61 o
   7   8  12          1.00         19.63        44.61 o
   8   8  12          0.95          0.00        53.72 o
  -3   9  12        281.57        248.04        84.64 o
  -2   9  12         66.85         59.61        35.48 o
  -1   9  12          6.64         26.97        39.59 o
   0   9  12         76.04         40.30        34.55 o
   1   9  12        371.94        350.99        34.38 o
   2   9  12        280.96        288.01        38.79 o
   3   9  12        344.95        357.85        34.49 o
   4   9  12        130.48        154.31        33.81 o
   5   9  12         16.14         43.99        33.69 o
   6   9  12         75.13         64.08        35.52 o
   7   9  12        185.98        213.60        44.37 o
  -2  10  12        192.57        120.69        45.10 o
  -1  10  12         72.75         83.13        50.06 o
   0  10  12          1.48         29.31        40.25 o
   1  10  12         63.96        101.76        30.89 o
   2  10  12        181.71        199.56        38.53 o
   3  10  12        359.00        365.58        39.96 o
   4  10  12        139.19        179.79        40.27 o
   5  10  12        107.35        114.42        41.54 o
   6  10  12        167.02        153.15        38.02 o
   7  10  12         76.79         88.26        40.41 o
  -1  11  12         92.67        116.41        44.01 o
   0  11  12        155.34        133.10        42.49 o
   1  11  12         86.23         35.07        42.06 o
   2  11  12         81.15         97.92        32.21 o
   3  11  12        275.51        278.11        36.31 o
   4  11  12        223.57        219.18        29.69 o
   5  11  12        185.64        202.20        43.19 o
   6  11  12         11.00          3.55        38.47 o
   0  12  12        140.54        112.42        44.43 o
   1  12  12        216.18        208.17        38.39 o
   2  12  12         16.93         36.11        37.28 o
   3  12  12         36.57         33.17        41.87 o
   4  12  12        174.67        187.60        38.65 o
   5  12  12        117.17        134.16        44.98 o
   0  -5  13        227.06        237.58        35.61 o
   1  -5  13         70.11         85.49        30.73 o
   2  -5  13         42.19         55.82        30.82 o
   3  -5  13          0.88          0.00        30.83 o
   4  -5  13          3.24         20.76        31.46 o
  -1  -4  13         77.83         82.75        30.93 o
   0  -4  13          3.03         17.27        33.08 o
   1  -4  13         99.07        128.66        32.83 o
   2  -4  13        105.25        132.41        36.63 o
   3  -4  13          3.44         47.77        27.14 o
   4  -4  13          3.47         32.21        32.65 o
   5  -4  13         26.64         38.28        30.62 o
  -2  -3  13        165.80        146.93        38.34 o
  -1  -3  13         17.32         34.87        36.60 o
   0  -3  13          1.10          0.00        28.71 o
   1  -3  13         21.60         46.24        35.23 o
   2  -3  13        268.57        280.95        35.39 o
   3  -3  13        117.18        138.68        28.78 o
   4  -3  13         87.01        117.85        32.03 o
   5  -3  13         25.63         32.36        33.08 o
   6  -3  13          0.72          0.00        34.35 o
  -3  -2  13         27.54         18.73        40.17 o
  -2  -2  13        251.79        280.87        38.18 o
  -1  -2  13         67.66         51.68        35.22 o
   0  -2  13          0.30         16.86        28.24 o
   1  -2  13         20.67         24.19        30.02 o
   2  -2  13        134.55        120.55        33.88 o
   3  -2  13         93.17        139.45        30.18 o
   4  -2  13        125.21        141.68        31.07 o
   5  -2  13          2.49         29.16        28.83 o
   6  -2  13         38.64         51.94        33.75 o
   7  -2  13         23.25         42.67        32.75 o
  -3  -1  13         34.08         61.61        37.13 o
  -2  -1  13        327.10        342.35        37.39 o
  -1  -1  13        969.03        962.62        41.96 o
   0  -1  13        270.60        281.67        40.46 o
   1  -1  13         52.59         69.77        29.45 o
   2  -1  13         21.42         21.13        22.98 o
   3  -1  13         38.61         35.95        26.97 o
   4  -1  13        258.89        260.15        34.34 o
   5  -1  13         29.25         48.60        26.06 o
   6  -1  13         20.62         35.23        32.57 o
   7  -1  13         29.27         57.27        38.58 o
  -3   0  13          0.65          0.00        36.02 o
  -2   0  13         87.08         68.77        34.70 o
  -1   0  13        498.01        472.81        40.06 o
   0   0  13        686.70        626.01        36.13 o
   1   0  13         28.34         27.33        28.94 o
   2   0  13         47.76         62.81        26.19 o
   3   0  13        386.36        412.12        30.21 o
   4   0  13        121.34        128.12        28.00 o
   5   0  13        215.31        253.22        34.97 o
   6   0  13         40.96         64.04        31.38 o
   7   0  13         12.41         32.73        37.00 o
   8   0  13         38.39         89.97        45.55 o
  -4   1  13         12.75         33.51        39.82 o
  -3   1  13         36.23         35.07        43.30 o
  -2   1  13          9.02         37.05        30.91 o
  -1   1  13          8.09          9.60        34.15 o
   0   1  13        274.28        275.34        38.29 o
   1   1  13        630.74        642.47        39.24 o
   2   1  13        764.46        747.24        30.46 o
   3   1  13         36.23         52.50        24.03 o
   4   1  13         96.43         89.25        24.66 o
   5   1  13        235.09        278.85        30.74 o
   6   1  13        275.16        286.66        30.96 o
   7   1  13         15.97          4.95        38.45 o
   8   1  13         15.09          1.36        53.79 o
  -4   2  13         62.63         71.00        45.19 o
  -3   2  13        149.25        164.78        31.52 o
  -2   2  13         23.23         43.88        38.90 o
  -1   2  13         10.39         25.56        33.79 o
   0   2  13        528.62        507.11        33.66 o
   1   2  13        523.93        557.96        42.01 o
   2   2  13        253.85        242.19        36.76 o
   3   2  13        333.83        362.11        32.93 o
   4   2  13          9.39         19.08        25.51 o
   5   2  13         43.38         48.84        28.78 o
   6   2  13        170.45        193.26        32.70 o
   7   2  13        400.95        421.19        35.42 o
   8   2  13         43.31         33.86        37.65 o
  -4   3  13         15.91         67.46        44.28 o
  -3   3  13         28.29         47.96        31.03 o
  -2   3  13          4.93         19.51        40.83 o
  -1   3  13         44.71         57.60        30.47 o
   0   3  13         70.74        101.00        32.39 o
   1   3  13         65.25         76.49        28.49 o
   2   3  13       1023.69        970.08        31.85 o
   3   3  13        211.77        226.76        37.49 o
   4   3  13         18.01         18.29        35.52 o
   5   3  13          3.54          0.00        28.94 o
   6   3  13        128.19        172.54        30.78 o
   7   3  13        341.41        400.43        36.35 o
   8   3  13         43.30         50.77        43.27 o
  -4   4  13          0.92         16.41        37.59 o
  -3   4  13          9.96         45.42        49.94 o
  -2   4  13         71.79        110.72        53.87 o
  -1   4  13        190.41        195.45        39.10 o
   0   4  13         80.12        110.40        32.03 o
   1   4  13         77.42        107.55        45.22 o
   2   4  13        306.14        373.94        45.35 o
   3   4  13        398.42        453.06        37.88 o
   4   4  13        701.12        632.60        39.41 o
   5   4  13        377.41        371.90        38.49 o
   6   4  13         73.47         62.53        41.53 o
   7   4  13         56.30         42.46        30.59 o
   8   4  13        322.10        355.95        53.36 o
  -3   5  13          2.11          0.00        35.14 o
  -2   5  13         53.82         46.20        31.50 o
  -1   5  13         71.58         68.94        34.67 o
   0   5  13          3.17          0.00        37.55 o
   1   5  13          0.39         26.47        32.21 o
   2   5  13         41.60         61.55        32.01 o
   3   5  13        254.51        242.82        37.53 o
   4   5  13        657.63        624.32        33.89 o
   5   5  13        991.72        978.59        41.96 o
   6   5  13         39.38         33.53        38.76 o
   7   5  13          1.92          0.00        48.14 o
   8   5  13         90.14        111.46        74.43 o
  -3   6  13          9.26          2.83        32.43 o
  -2   6  13          0.25         57.56        39.49 o
  -1   6  13        118.18        116.29        31.12 o
   0   6  13        172.63        206.45        29.80 o
   1   6  13          3.33          0.24        32.39 o
   2   6  13        129.74        165.57        37.07 o
   3   6  13         19.97         12.90        37.14 o
   4   6  13        256.02        290.36        33.40 o
   5   6  13        428.08        443.42        39.90 o
   6   6  13        146.01        128.07        42.17 o
   7   6  13          5.40         29.86        46.36 o
   8   6  13        215.50        148.49        53.56 o
  -3   7  13          6.56         16.77        37.21 o
  -2   7  13          0.14          0.00        35.32 o
  -1   7  13         51.48         63.18        31.12 o
   0   7  13        143.78        145.90        36.49 o
   1   7  13         81.52         77.50        30.06 o
   2   7  13          0.30         40.11        32.38 o
   3   7  13         47.95         63.53        33.13 o
   4   7  13          9.83          3.65        32.93 o
   5   7  13        229.89        215.15        34.20 o
   6   7  13        207.16        205.55        35.77 o
   7   7  13        124.61        138.78        48.37 o
   8   7  13         27.40         21.96        47.69 o
  -2   8  13         40.99         40.01        36.66 o
  -1   8  13          9.54         43.33        36.52 o
   0   8  13          4.24         10.61        28.49 o
   1   8  13        119.17        166.70        35.03 o
   2   8  13        611.15        618.11        35.01 o
   3   8  13          1.26          0.00        46.99 o
   4   8  13         27.21         64.69        34.00 o
   5   8  13        185.36        198.30        40.28 o
   6   8  13        335.64        349.69        43.08 o
   7   8  13        153.84        130.17        39.36 o
  -2   9  13         43.36         64.57        33.44 o
  -1   9  13          0.26          0.00        45.99 o
   0   9  13          0.46         26.83        31.61 o
   1   9  13        195.08        203.32        40.45 o
   2   9  13        152.64        154.03        34.41 o
   3   9  13        141.41        153.45        34.93 o
   4   9  13         40.78         54.12        40.64 o
   5   9  13         10.56         20.75        40.84 o
   6   9  13          0.98         36.33        42.86 o
   7   9  13        188.91        199.90        45.05 o
  -1  10  13         32.21         34.34        33.61 o
   0  10  13         27.25         29.36        41.77 o
   1  10  13          4.92          0.00        37.19 o
   2  10  13        181.87        187.15        37.49 o
   3  10  13        462.85        439.67        37.16 o
   4  10  13         84.73        128.55        32.33 o
   5  10  13         70.35         92.60        37.51 o
   6  10  13         36.41         58.44        39.08 o
   0  11  13         31.77          6.73        34.36 o
   1  11  13          0.20         27.24        36.94 o
   2  11  13         20.93         37.76        42.58 o
   3  11  13        235.71        195.20        43.02 o
   4  11  13        133.19        108.35        38.41 o
   5  11  13         40.42         21.44        44.34 o
   2  12  13         28.31         48.91        36.93 o
   3  12  13         11.12         19.57        38.35 o
   1  -4  14         15.91         42.53        39.27 o
   2  -4  14         88.05         97.44        34.96 o
   3  -4  14          1.34         10.47        39.03 o
  -1  -3  14         28.11         23.77        46.08 o
   0  -3  14          9.51         29.55        38.27 o
   1  -3  14         31.26         59.02        33.55 o
   2  -3  14         82.92         84.23        33.38 o
   3  -3  14         69.88         57.38        33.38 o
   4  -3  14          5.48         18.75        31.29 o
   5  -3  14          2.45          0.00        31.81 o
  -1  -2  14         59.69         49.80        44.15 o
   0  -2  14         15.51          7.14        30.48 o
   1  -2  14          1.43          8.00        36.56 o
   2  -2  14          6.86         26.24        29.29 o
   3  -2  14         58.46         63.60        32.29 o
   4  -2  14        134.49        131.20        32.86 o
   5  -2  14          3.99         31.90        37.34 o
   6  -2  14         49.98         41.39        35.18 o
  -2  -1  14          1.32          0.00        40.60 o
  -1  -1  14         15.02          5.69        36.65 o
   0  -1  14         37.67         50.75        35.68 o
   1  -1  14         17.98         27.90        35.35 o
   2  -1  14         19.22          0.00        28.96 o
   3  -1  14         60.22         86.03        31.96 o
   4  -1  14        503.91        451.21        30.69 o
   5  -1  14         33.23         49.77        32.88 o
   6  -1  14          0.13         40.72        33.43 o
  -2   0  14          7.39          1.54        43.12 o
  -1   0  14          0.39         13.93        35.37 o
   0   0  14          2.00         25.11        35.08 o
   1   0  14         64.14         60.52        36.35 o
   2   0  14         19.26          0.00        33.54 o
   3   0  14         14.37         31.06        30.27 o
   4   0  14         87.89        129.80        35.43 o
   5   0  14         47.37         81.19        36.18 o
   6   0  14         23.24          0.57        36.73 o
   7   0  14         24.91          6.20        34.75 o
  -2   1  14         65.30         59.15        38.75 o
  -1   1  14          9.15         29.92        31.34 o
   0   1  14         19.94         29.81        40.05 o
   1   1  14        212.06        229.60        43.22 o
   2   1  14        204.82        213.04        30.60 o
   3   1  14         88.51         88.06        30.65 o
   4   1  14          3.73         31.64        30.69 o
   5   1  14        181.89        162.76        32.13 o
   6   1  14        113.93        119.77        32.56 o
   7   1  14         18.22         35.04        31.20 o
  -3   2  14         61.04         31.78        38.12 o
  -2   2  14         12.90          0.00        41.19 o
  -1   2  14          5.56          0.00        40.48 o
   0   2  14         46.23         65.57        44.05 o
   1   2  14        144.29        182.49        38.62 o
   2   2  14         39.81         48.73        38.23 o
   3   2  14        113.05         98.99        38.72 o
   4   2  14         31.49          8.85        30.37 o
   5   2  14          1.94         16.67        30.80 o
   6   2  14        124.53        132.87        32.93 o
   7   2  14        212.00        176.86        36.42 o
  -3   3  14         34.48         88.26        44.35 o
  -2   3  14          2.21          7.52        40.80 o
  -1   3  14         29.65         35.25        34.69 o
   0   3  14         24.96         46.18        33.83 o
   1   3  14         71.92         65.76        33.32 o
   2   3  14        728.05        735.64        35.34 o
   3   3  14        153.23        131.91        38.87 o
   4   3  14          5.55         50.14        37.37 o
   5   3  14          1.50         28.03        30.10 o
   6   3  14        199.26        205.94        37.48 o
   7   3  14        339.11        329.73        37.23 o
  -3   4  14          4.05         39.30        58.93 o
  -2   4  14         63.09        109.07        51.78 o
  -1   4  14        137.63         99.87        35.49 o
   0   4  14         70.83          0.00        41.66 o
   1   4  14          5.28          0.00        46.74 o
   2   4  14         28.43         25.45        46.78 o
   3   4  14         54.14         79.05        29.88 o
   4   4  14         44.82         82.77        38.85 o
   5   4  14          0.31          0.00        39.02 o
   6   4  14         90.05        120.62        46.57 o
   7   4  14         57.37         76.58        40.21 o
  -2   5  14         45.64         31.91        36.59 o
  -1   5  14        194.86        174.12        36.29 o
   0   5  14         13.66          3.48        34.05 o
   1   5  14          1.78         11.73        38.12 o
   2   5  14         44.36         84.59        30.67 o
   3   5  14        231.78        241.05        34.45 o
   4   5  14        604.62        596.77        36.98 o
   5   5  14         21.10         61.08        39.53 o
   6   5  14          0.15          8.50        36.49 o
   7   5  14          3.16          0.00        48.42 o
  -2   6  14          3.35         32.66        43.07 o
  -1   6  14         70.39         88.05        36.51 o
   0   6  14        154.49        116.40        40.49 o
   1   6  14         41.94         59.63        33.48 o
   2   6  14         24.37         44.41        39.32 o
   3   6  14         89.11        120.14        39.22 o
   4   6  14        594.53        519.48        36.34 o
   5   6  14        367.14        399.17        45.31 o
   6   6  14          4.23         25.11        35.01 o
   7   6  14          1.22         52.53        41.55 o
  -2   7  14          3.38         59.25        37.30 o
  -1   7  14         28.13         61.56        41.86 o
   0   7  14         53.20         56.58        41.17 o
   1   7  14         84.56         74.94        35.00 o
   2   7  14          0.22          0.00        38.96 o
   3   7  14          3.06         25.01        34.12 o
   4   7  14        159.19        159.85        35.69 o
   5   7  14        374.13        368.91        36.34 o
   6   7  14        256.23        263.49        42.73 o
   7   7  14         15.17         28.06        44.23 o
  -1   8  14          0.42         25.92        43.62 o
   0   8  14         11.94         14.73        29.95 o
   1   8  14         98.44        137.34        32.16 o
   2   8  14        191.10        173.93        36.07 o
   3   8  14          4.66         15.64        31.58 o
   4   8  14          2.34          0.00        31.94 o
   5   8  14        335.99        316.41        33.57 o
   6   8  14        186.03        191.45        44.17 o
   7   8  14        225.11        214.62        49.51 o
  -1   9  14          3.47         43.69        38.45 o
   0   9  14          3.53          0.00        37.76 o
   1   9  14          7.44         16.58        37.09 o
   2   9  14         79.60         88.42        35.92 o
   3   9  14          2.24         45.86        36.26 o
   4   9  14          9.68         42.44        37.11 o
   5   9  14          0.30         14.60        30.54 o
   6   9  14         29.51        105.14        44.93 o
   0  10  14          5.44          3.63        38.49 o
   1  10  14          2.02         21.03        37.94 o
   2  10  14         33.60         89.60        43.38 o
   3  10  14        170.99        152.85        37.90 o
   4  10  14         30.43         69.86        43.30 o
   5  10  14          4.50         58.29        44.89 o
   2  11  14         16.89         33.02        39.16 o
   3  11  14         71.44         70.30        39.05 o
   1  -2  15          0.25         33.85        31.94 o
   2  -2  15          5.25          5.22        31.47 o
   3  -2  15         67.20         77.33        35.45 o
   4  -2  15         46.69         64.87        35.20 o
   0  -1  15         66.82         64.67        39.21 o
   1  -1  15          5.25         35.72        44.01 o
   2  -1  15          2.96         17.69        30.60 o
   3  -1  15         17.02         50.83        33.45 o
   4  -1  15         68.53         90.34        33.94 o
   5  -1  15         21.90         24.44        32.30 o
  -1   0  15         49.20         42.09        38.94 o
   0   0  15        108.56        104.44        33.64 o
   1   0  15         38.73          0.45        42.74 o
   2   0  15         89.19        108.04        36.70 o
   3   0  15        114.23        127.45        33.43 o
   4   0  15         78.96         81.97        33.54 o
   5   0  15         10.40          0.00        34.34 o
  -1   1  15         24.03         30.17        38.32 o
   0   1  15         66.83         85.16        42.76 o
   1   1  15         66.71        102.56        36.92 o
   2   1  15         47.82         35.77        35.57 o
   3   1  15          4.82          0.00        35.98 o
   4   1  15          0.70          4.86        32.44 o
   5   1  15        184.70        137.27        33.75 o
   6   1  15         33.71         54.37        35.03 o
  -1   2  15        205.10        181.90        38.37 o
   0   2  15          0.19          0.00        33.28 o
   1   2  15         84.10         77.73        32.07 o
   2   2  15          1.14          7.46        31.70 o
   3   2  15         31.21         43.23        40.21 o
   4   2  15          3.34         22.36        32.14 o
   5   2  15         26.24         16.64        41.79 o
   6   2  15         49.83         72.22        34.95 o
  -1   3  15          1.93          6.17        37.88 o
   0   3  15          2.70          0.00        32.99 o
   1   3  15         53.62         70.86        41.06 o
   2   3  15        169.13        172.78        35.76 o
   3   3  15         26.43         59.36        35.38 o
   4   3  15         60.20         74.55        41.76 o
   5   3  15          6.51         31.33        43.30 o
   6   3  15        101.49        126.97        35.13 o
  -1   4  15        200.77        133.37        54.19 o
   0   4  15          0.41         13.16        42.31 o
   1   4  15          4.16          0.00        50.76 o
   2   4  15          0.89         35.42        49.61 o
   3   4  15         45.18         67.66        35.40 o
   4   4  15         38.63          9.11        40.78 o
   5   4  15         39.71         62.60        35.78 o
   6   4  15          7.70          7.09        39.48 o
  -1   5  15         51.82         57.14        38.92 o
   0   5  15         14.59         37.04        32.57 o
   1   5  15         15.41         24.52        31.95 o
   2   5  15          0.44          0.00        28.54 o
   3   5  15         46.13         41.15        35.63 o
   4   5  15        125.28        121.66        32.77 o
   5   5  15         73.49         58.01        42.36 o
   6   5  15         30.73         43.93        43.83 o
  -1   6  15        191.90        214.64        38.90 o
   0   6  15         68.49         66.32        37.40 o
   1   6  15          6.78          0.00        41.57 o
   2   6  15         26.36         25.79        35.56 o
   3   6  15          1.30         40.96        35.02 o
   4   6  15          3.42          0.00        42.34 o
   5   6  15         69.68         88.09        43.29 o
   6   6  15         15.97          0.19        37.82 o
   0   7  15        252.88        216.34        34.81 o
   1   7  15         19.47         33.48        33.63 o
   2   7  15          4.24          4.54        32.88 o
   3   7  15          2.08         32.77        37.00 o
   4   7  15          9.20          3.45        32.74 o
   5   7  15          3.47         51.51        42.18 o
   6   7  15         54.09         67.49        44.02 o
   0   8  15         55.86         82.97        39.33 o
   1   8  15        121.69         97.33        37.59 o
   2   8  15        192.55        164.75        38.35 o
   3   8  15         46.49         28.12        33.02 o
   4   8  15          0.72          9.64        37.07 o
   5   8  15          3.47          5.43        37.48 o
   1   9  15        133.87        129.12        45.21 o
   2   9  15         78.38        122.35        39.01 o
   3   9  15          9.15         15.72        38.34 o
   4   9  15         74.69         34.00        31.86 o
   1   1  16         29.40         11.58        34.23 o
   2   1  16         32.40         42.52        38.67 o
   3   1  16          0.64         52.58        38.75 o
   4   1  16         44.21         24.77        35.35 o
   1   2  16         56.08         60.16        38.14 o
   2   2  16        179.70        214.94        43.95 o
   3   2  16         35.40         50.49        37.52 o
   4   2  16          6.69          1.85        44.61 o
   5   2  16          1.72          0.00        39.45 o
   1   3  16         35.63         17.78        38.22 o
   2   3  16        179.91        150.83        37.96 o
   3   3  16        140.07        121.21        38.13 o
   4   3  16         55.87         59.89        45.01 o
   5   3  16          5.68         27.24        38.67 o
   1   4  16          2.58          9.09        44.03 o
   2   4  16          5.99          0.00        43.34 o
   3   4  16         28.28         38.27        43.33 o
   4   4  16         22.17         32.11        44.59 o
   5   4  16          0.65         18.85        38.35 o
   1   5  16         13.57         30.18        44.23 o
   2   5  16          5.56          3.07        33.34 o
   3   5  16         78.59         78.60        44.28 o
   4   5  16        131.41        105.17        37.97 o
   5   5  16         52.66         41.70        44.79 o
   1   6  16         13.96         13.70        38.68 o
   2   6  16          8.22         20.22        44.15 o
   3   6  16         10.30          0.00        38.76 o
   4   6  16        154.58        156.39        38.54 o
   5   6  16        218.31        169.29        46.13 o
   2   7  16          4.06          0.22        38.94 o
   3   7  16          0.10         24.85        38.81 o
   4   7  16         70.64         45.54        45.61 o
                                                
