# Supplementary material for: Crystal structures of trans-di­chlorido­tetra­kis­[1-(2,6-diiso­propyl­phen­yl)-1H-imidazole-κN 3]iron(II), trans-di­bromido­tetra­kis­[1-(2,6-diiso­propyl­phen­yl)-1H-imidazole-κN 3]iron(II) and trans-di­bromido­tetra­kis­[1-(2,6-diiso­propyl­phen­yl)-1H-imidazole-κN 3]iron(II) diethyl ether disolvate
Source: Acta Crystallogr Sect E Struct Rep Online. 2014 Jul 19;70(Pt 8):72–6. doi: 10.1107/S1600536814014056 (PMC4158527; doi:10.1107/S1600536814014056)
Supplement: Supplementary file 3 [file e-70-00072-IIsup3.hkl]

#
# h,k,l, Fc-squared, Fo-squared, sigma(Fo-squared), status flag
#
data_II
_shelx_title ' RM4M87   IPDS2  -100DEGC         P-1'
_shelx_refln_list_code          4
_shelx_F_calc_maximum      188.76
_exptl_crystal_F_000       592.00
_reflns_d_resolution_high  0.8333

loop_
 _space_group_symop_operation_xyz
 'x, y, z'
 '-x, -y, -z'

_cell_length_a     9.0391
_cell_length_b    12.7658
_cell_length_c    13.6890
_cell_angle_alpha  74.502
_cell_angle_beta   74.481
_cell_angle_gamma  84.343

_shelx_F_squared_multiplier     1.000

loop_
 _refln_index_h
 _refln_index_k
 _refln_index_l
 _refln_F_squared_calc
 _refln_F_squared_meas
 _refln_F_squared_sigma
 _refln_observed_status
   1   0   0       4560.77       4937.48       267.83 o
   2   0   0        508.15        638.01       140.09 o
   3   0   0        205.85        263.56       118.54 o
   4   0   0       2669.80       2661.32        78.38 o
   5   0   0       1735.54       1659.76        92.39 o
   6   0   0         90.45        206.14        88.91 o
   7   0   0        507.44        466.63        86.12 o
   8   0   0         36.55         76.09        65.58 o
   9   0   0        566.59        606.38        87.25 o
  10   0   0        458.62        447.51       107.77 o
 -10   1   0          5.78         61.18       107.52 o
  -9   1   0        386.53        429.07        85.77 o
  -8   1   0        385.96        462.82        91.13 o
  -7   1   0         94.50         79.92        75.54 o
  -6   1   0        307.56        281.92        77.53 o
  -5   1   0        267.97        261.87        87.20 o
  -4   1   0        798.41        705.44        79.61 o
  -3   1   0       1449.12       1499.40       123.29 o
  -2   1   0         42.42         17.48        95.95 o
  -1   1   0       3673.36       3365.74       120.38 o
   0   1   0       4194.93       4393.43       158.20 o
   1   1   0       9569.86      10688.24       228.30 o
   2   1   0       1281.99       1396.47       126.64 o
   3   1   0         39.68         57.10        87.93 o
   4   1   0        130.44        237.16        84.14 o
   5   1   0       2528.23       2451.54        86.28 o
   6   1   0       3078.95       3055.17        92.79 o
   7   1   0         67.42        104.68        68.49 o
   8   1   0        786.90        832.70        90.42 o
   9   1   0         41.95         83.95        85.97 o
  10   1   0        625.28        550.84        89.97 o
 -10   2   0        320.73        142.32       103.54 o
  -9   2   0        132.90        194.07        99.97 o
  -8   2   0       1277.30       1222.21        95.80 o
  -7   2   0        470.74        538.45        84.65 o
  -6   2   0         73.10         96.76        68.64 o
  -5   2   0       1245.11       1286.78        94.10 o
  -4   2   0       1246.66       1065.52        98.02 o
  -3   2   0       6542.56       6285.16       114.90 o
  -2   2   0       1311.51       1373.17        81.21 o
  -1   2   0       8100.07       7580.27       156.22 o
   0   2   0        639.10        517.13        99.25 o
   1   2   0       5187.49       5616.00       155.06 o
   2   2   0      33407.14      34302.59       748.92 o
   3   2   0       1830.12       1870.41       105.29 o
   4   2   0         33.30        107.91        84.66 o
   5   2   0       2063.21       2101.30        86.18 o
   6   2   0       1494.61       1432.71        98.30 o
   7   2   0        766.25        829.08        85.64 o
   8   2   0         79.35         48.41       103.35 o
   9   2   0         40.64         64.47        87.25 o
  10   2   0         61.80         88.94       107.22 o
 -10   3   0          2.96          1.79       124.28 o
  -9   3   0          3.19        112.38        87.24 o
  -8   3   0        402.25        363.26        81.37 o
  -7   3   0       1395.40       1469.13       100.38 o
  -6   3   0        289.41        281.60        82.37 o
  -5   3   0       1343.18       1346.82        94.23 o
  -4   3   0        317.46        373.27        68.91 o
  -3   3   0       3734.01       3589.59       124.03 o
  -2   3   0       3405.17       3096.57       111.39 o
  -1   3   0        258.98        400.48        87.05 o
   0   3   0        207.85        300.11        99.00 o
   1   3   0       1934.10       1965.24        90.45 o
   2   3   0      10634.51      11027.97       314.37 o
   3   3   0       6754.91       6795.39       103.69 o
   4   3   0        260.11        279.16        75.69 o
   5   3   0        699.91        694.98        89.87 o
   6   3   0        344.68        451.66        72.60 o
   7   3   0        317.97        351.43        98.16 o
   8   3   0        459.26        431.30       105.21 o
   9   3   0         13.48         96.88        98.70 o
  10   3   0        259.71        248.69        98.13 o
  -9   4   0        268.18        200.51       151.05 o
  -8   4   0         24.76         52.92        82.27 o
  -7   4   0       1559.98       1693.90        89.85 o
  -6   4   0        594.38        566.96        95.14 o
  -5   4   0         10.62        135.28        90.05 o
  -4   4   0        103.38        171.29        68.26 o
  -3   4   0        124.67        123.32        61.72 o
  -2   4   0       3973.46       3806.77       103.93 o
  -1   4   0       7474.82       6902.44       163.63 o
   0   4   0         91.26         84.14        74.97 o
   1   4   0        293.92        287.25        73.55 o
   2   4   0       2776.22       2885.92        98.80 o
   3   4   0      11373.54      11751.52       255.12 o
   4   4   0       2764.08       2827.47        83.59 o
   5   4   0         19.57          6.09        76.12 o
   6   4   0        167.76         92.24        93.57 o
   7   4   0        543.08        558.71       100.78 o
   8   4   0       1231.38       1203.74        96.15 o
   9   4   0        245.66        273.02        91.61 o
  10   4   0        148.95        226.56       129.17 o
  -9   5   0          5.18        136.56       103.15 o
  -8   5   0        106.24        172.45        92.06 o
  -7   5   0          2.75          5.87       103.05 o
  -6   5   0       1868.38       1983.69        80.36 o
  -5   5   0       1102.35       1152.86        83.05 o
  -4   5   0        188.82        222.83        78.68 o
  -3   5   0        401.97        414.89        58.08 o
  -2   5   0        572.12        727.61        60.36 o
  -1   5   0       2324.66       2074.43        78.69 o
   0   5   0       1740.73       1868.66        78.87 o
   1   5   0       1924.13       1857.58        75.23 o
   2   5   0        512.77        549.36        76.46 o
   3   5   0       2964.70       3054.60        91.84 o
   4   5   0       2791.00       2754.70        97.26 o
   5   5   0       1880.73       1934.70       107.80 o
   6   5   0         99.31        157.77        95.05 o
   7   5   0          6.98         59.22        88.07 o
   8   5   0        732.28        803.82       103.05 o
   9   5   0        516.09        498.37       117.50 o
  -9   6   0        727.61        568.30       213.94 o
  -8   6   0         31.00         65.21       109.71 o
  -7   6   0        590.41        549.63        81.16 o
  -6   6   0          2.66          0.00        84.17 o
  -5   6   0       1844.65       1824.63        72.10 o
  -4   6   0        359.60        422.36        64.87 o
  -3   6   0        152.36        200.21        58.30 o
  -2   6   0        194.27        198.88        55.81 o
  -1   6   0        874.11        863.42        71.63 o
   0   6   0       1406.07       1146.20        83.12 o
   1   6   0        721.13        597.75        72.92 o
   2   6   0        251.15        212.69        87.11 o
   3   6   0         27.50          0.00        82.84 o
   4   6   0       1265.35       1209.38        76.82 o
   5   6   0       3125.30       3110.61       115.00 o
   6   6   0        946.04        989.64        98.23 o
   7   6   0         63.41        143.53        95.04 o
   8   6   0          0.52         54.47       111.75 o
   9   6   0        525.26        503.39       122.98 o
  -9   7   0       1280.25       1147.15       459.14 o
  -8   7   0        791.83        688.92       254.82 o
  -7   7   0        150.28        131.70        70.58 o
  -6   7   0         58.93        127.46       100.81 o
  -5   7   0       1215.39       1152.54        65.74 o
  -4   7   0       2140.76       2026.89        67.69 o
  -3   7   0        461.91        517.58        76.58 o
  -2   7   0        963.16        997.31        67.32 o
  -1   7   0        798.87        815.12        79.16 o
   0   7   0       2405.49       2455.56        92.33 o
   1   7   0       4198.52       4096.76       103.45 o
   2   7   0         10.94         65.47        80.97 o
   3   7   0        550.30        495.18        71.25 o
   4   7   0        146.11        125.58        69.02 o
   5   7   0       1051.38       1104.22       107.73 o
   6   7   0         31.67         96.17       107.41 o
   7   7   0        383.37        397.24       107.83 o
   8   7   0         12.45         20.52        99.98 o
   9   7   0         13.75          0.00       133.08 o
  -8   8   0        946.25        712.07       200.87 o
  -7   8   0        174.98        247.57        86.70 o
  -6   8   0          6.20          0.00       105.05 o
  -5   8   0         38.28         43.63        70.30 o
  -4   8   0        875.96        893.82        76.79 o
  -3   8   0       1496.21       1590.64        67.12 o
  -2   8   0          1.49          0.00        71.02 o
  -1   8   0        248.30        242.92        64.07 o
   0   8   0         47.15         17.22        77.44 o
   1   8   0       3268.06       3065.65       123.91 o
   2   8   0       1841.07       1777.75        78.06 o
   3   8   0         34.95         26.42        77.98 o
   4   8   0        413.30        439.25        73.39 o
   5   8   0        303.82        296.71        91.67 o
   6   8   0       2484.30       2398.58        92.29 o
   7   8   0       1032.63       1098.14       121.29 o
   8   8   0         25.56         22.02       112.07 o
  -8   9   0        205.02        245.72        98.69 o
  -7   9   0       1120.34       1092.36       269.51 o
  -6   9   0         58.80        137.56        73.69 o
  -5   9   0         10.73         52.98        75.18 o
  -4   9   0         93.46         58.34        71.36 o
  -3   9   0       1161.98       1217.60        73.74 o
  -2   9   0       2289.52       2264.77        88.89 o
  -1   9   0          7.62         80.30        71.40 o
   0   9   0        210.94        202.92        75.57 o
   1   9   0        318.88        447.35        89.32 o
   2   9   0        785.59        836.08        78.26 o
   3   9   0        741.81        636.18        82.37 o
   4   9   0         32.05         82.08        86.11 o
   5   9   0         22.76          6.18        98.45 o
   6   9   0        220.78        326.13       109.86 o
   7   9   0        704.45        694.30       135.30 o
   8   9   0        102.52        134.44       133.13 o
  -7  10   0        238.86        171.69        95.80 o
  -6  10   0       1514.57       1593.92        94.77 o
  -5  10   0        124.63        163.96        93.44 o
  -4  10   0        767.73        797.98        91.07 o
  -3  10   0          5.44          0.00        65.57 o
  -2  10   0       1242.23       1374.78        90.93 o
  -1  10   0       1099.83       1202.66        72.16 o
   0  10   0         46.81        117.04        74.66 o
   1  10   0        218.22        303.45        70.51 o
   2  10   0         18.76          0.00        80.26 o
   3  10   0       1761.23       1688.80        92.95 o
   4  10   0        862.07        893.61        94.96 o
   5  10   0        122.63        137.72       113.88 o
   6  10   0         57.23         21.74       117.85 o
   7  10   0         65.79        105.68       123.95 o
  -6  11   0        630.26        700.01        97.00 o
  -5  11   0        173.00        235.14       103.57 o
  -4  11   0          1.46          0.00        76.97 o
  -3  11   0         26.22        107.10        75.32 o
  -2  11   0        158.49        268.43        82.70 o
  -1  11   0        795.16        873.29        70.40 o
   0  11   0       1538.64       1411.02        94.30 o
   1  11   0        209.74        227.50        73.31 o
   2  11   0        462.16        442.18        97.79 o
   3  11   0        767.64        926.67        92.89 o
   4  11   0       1196.48       1306.68       103.58 o
   5  11   0        131.89        309.90       113.64 o
   6  11   0        104.15         17.03       150.72 o
   7  11   0         69.01          0.00       158.87 o
  -5  12   0        783.97        997.29       116.65 o
  -4  12   0        298.07        336.87        83.79 o
  -3  12   0        187.87        201.12        88.18 o
  -2  12   0         77.64         70.39        86.58 o
  -1  12   0        538.20        602.64        94.30 o
   0  12   0        714.81        765.08        84.45 o
   1  12   0        126.28        179.99        92.65 o
   2  12   0        138.49        160.13        86.27 o
   3  12   0          5.42         18.14       111.44 o
   4  12   0        241.94        223.62       234.35 o
   5  12   0        496.80        257.68       274.19 o
   6  12   0          8.41        130.73       111.08 o
  -4  13   0        783.66       1035.44       110.98 o
  -3  13   0        246.83        262.54        85.04 o
  -2  13   0          4.23          0.00        83.22 o
  -1  13   0         26.45         34.79        87.30 o
   0  13   0        427.38        387.61       104.29 o
   1  13   0       1100.97       1079.40       223.03 o
   2  13   0        106.03        172.71       109.17 o
   3  13   0         68.93        153.13       102.39 o
   4  13   0          9.63         44.41       118.49 o
   5  13   0        229.57        188.06       213.35 o
  -3  14   0        336.56        188.49       127.94 o
  -2  14   0         37.17         41.88       108.92 o
  -1  14   0         10.10         37.00       106.40 o
   0  14   0          4.28         63.05       103.85 o
   1  14   0        519.09        419.78       110.76 o
   2  14   0        772.60        455.84       192.39 o
   3  14   0         14.00         38.48       113.18 o
  -2 -14   1        233.21        146.16        96.99 o
  -1 -14   1        443.44        263.47       124.74 o
   0 -14   1         81.13         72.58        90.81 o
   1 -14   1         78.62        159.19       109.53 o
   2 -14   1          0.25         42.67       111.51 o
  -4 -13   1          5.80          0.00       132.88 o
  -3 -13   1         64.12         77.29        97.90 o
  -2 -13   1        291.05        267.96        94.29 o
  -1 -13   1        502.42        401.63       118.21 o
   0 -13   1        316.08        257.66        89.40 o
   1 -13   1        255.47        134.96        91.93 o
   2 -13   1        524.68        592.73       103.48 o
   3 -13   1         20.66          0.00        94.09 o
   4 -13   1        546.85        624.68        93.17 o
  -5 -12   1        439.21        134.89       139.19 o
  -4 -12   1        477.72        303.96       113.39 o
  -3 -12   1         12.66         39.80       100.72 o
  -2 -12   1         11.77         17.38        88.32 o
  -1 -12   1         44.93        189.27        95.49 o
   0 -12   1        452.89        480.96        79.50 o
   1 -12   1        710.22        685.86        79.74 o
   2 -12   1        262.21        235.83        74.24 o
   3 -12   1        351.68        437.93        89.41 o
   4 -12   1        212.81        338.64        92.27 o
   5 -12   1        413.66        455.78        98.70 o
  -6 -11   1        102.66         49.26       123.87 o
  -5 -11   1         91.28         64.58       102.55 o
  -4 -11   1       1120.34       1186.97       110.44 o
  -3 -11   1        386.28        418.28        90.70 o
  -2 -11   1         73.18         74.86        93.34 o
  -1 -11   1        162.98         94.85        90.72 o
   0 -11   1       1127.63       1144.13        82.27 o
   1 -11   1       1645.75       1804.18        86.56 o
   2 -11   1        230.30        254.95        75.77 o
   3 -11   1         60.69        174.10        93.30 o
   4 -11   1        170.99        203.65        86.74 o
   5 -11   1        340.01        491.81        82.18 o
   6 -11   1        122.82        193.75        86.73 o
  -7 -10   1          5.70         30.58       155.36 o
  -6 -10   1         50.55         88.99        89.05 o
  -5 -10   1         72.56         41.20        92.54 o
  -4 -10   1        488.15        457.16        81.60 o
  -3 -10   1       1239.19       1286.51       101.74 o
  -2 -10   1         84.35        100.33        86.50 o
  -1 -10   1        137.82        244.47        93.82 o
   0 -10   1          1.51        147.08        82.75 o
   1 -10   1        825.39        861.85        78.39 o
   2 -10   1       2605.31       2631.93        92.23 o
   3 -10   1         66.13         66.65        78.44 o
   4 -10   1        567.39        538.27        82.68 o
   5 -10   1         22.48          4.12        84.12 o
   6 -10   1       1323.35       1395.69        79.97 o
   7 -10   1        201.47        129.82       106.59 o
  -8  -9   1          4.85          0.00       138.50 o
  -7  -9   1        535.84        543.95       109.80 o
  -6  -9   1          4.06          0.00        99.04 o
  -5  -9   1         42.97         47.12        79.22 o
  -4  -9   1          1.94         10.94        80.58 o
  -3  -9   1        190.16        263.24        80.89 o
  -2  -9   1       1372.64       1496.36        82.54 o
  -1  -9   1        289.82        253.57        74.08 o
   0  -9   1        229.64        225.43        72.51 o
   1  -9   1        107.37         71.74        83.33 o
   2  -9   1       2094.96       2255.96        88.27 o
   3  -9   1        807.32        928.12        79.91 o
   4  -9   1        122.40        200.21        71.17 o
   5  -9   1         91.01        147.59        90.80 o
   6  -9   1         10.89          0.00        87.45 o
   7  -9   1       1044.83        871.17       344.98 o
   8  -9   1        165.52        164.08       110.63 o
  -8  -8   1        158.71        120.10       123.33 o
  -7  -8   1        165.76        210.86       101.58 o
  -6  -8   1       1360.32       1418.41       110.41 o
  -5  -8   1        180.88        154.01        72.31 o
  -4  -8   1        936.36       1013.21        90.58 o
  -3  -8   1        100.79        110.15        76.29 o
  -2  -8   1       1120.72       1102.17        88.24 o
  -1  -8   1       2225.88       2242.44        91.39 o
   0  -8   1         19.80         12.38        62.98 o
   1  -8   1        100.56        103.51        69.56 o
   2  -8   1         71.85         82.13        72.65 o
   3  -8   1       1307.66       1306.88        72.86 o
   4  -8   1        967.66       1001.96        78.64 o
   5  -8   1         24.76         80.44        70.23 o
   6  -8   1         25.56         25.69        81.16 o
   7  -8   1         85.12         51.80        94.52 o
   8  -8   1        217.26        252.20       114.52 o
  -9  -7   1          9.50          0.00       128.83 o
  -8  -7   1        231.34        253.89       120.45 o
  -7  -7   1         45.61         35.25        96.30 o
  -6  -7   1        135.40        176.44       126.01 o
  -5  -7   1       1475.03       1557.70        92.89 o
  -4  -7   1        135.27        113.12        74.91 o
  -3  -7   1       1726.08       1617.35        72.44 o
  -2  -7   1        596.44        661.58        75.06 o
  -1  -7   1       4826.44       4685.91        89.89 o
   0  -7   1       2151.30       2059.04        78.49 o
   1  -7   1        423.73        383.15        65.31 o
   2  -7   1        601.68        558.18        65.37 o
   3  -7   1       3250.39       3263.07        86.86 o
   4  -7   1       4655.76       4507.83        86.63 o
   5  -7   1        591.33        652.04        84.26 o
   6  -7   1        123.35        140.00        88.06 o
   7  -7   1        211.39        245.90       109.80 o
   8  -7   1        204.96        184.84        89.29 o
   9  -7   1        367.15        187.23       204.50 o
  -9  -6   1        232.73        219.52       107.86 o
  -8  -6   1          1.44         71.44       113.53 o
  -7  -6   1        377.40        393.96       107.86 o
  -6  -6   1         87.86        148.92       114.71 o
  -5  -6   1       1034.83       1162.05       104.72 o
  -4  -6   1         95.59        153.39        70.76 o
  -3  -6   1        796.03        852.47        69.10 o
  -2  -6   1        269.15        231.93        73.53 o
  -1  -6   1       2806.21       2887.70        82.90 o
   0  -6   1       1198.00        982.55        74.50 o
   1  -6   1        836.96        803.15        67.38 o
   2  -6   1         11.25         36.60        55.36 o
   3  -6   1         88.06         81.88        68.14 o
   4  -6   1       1382.01       1515.12        82.52 o
   5  -6   1       3140.94       3099.86        71.73 o
   6  -6   1          0.50        116.79        75.03 o
   7  -6   1         34.73          0.00        89.79 o
   8  -6   1        127.64         73.34        95.06 o
   9  -6   1        380.03        295.91       183.14 o
  -9  -5   1        548.67        578.51       122.38 o
  -8  -5   1        719.97        752.90       112.80 o
  -7  -5   1        241.12        329.16       103.73 o
  -6  -5   1       1916.13       1920.41       105.50 o
  -5  -5   1          1.98         44.88        78.56 o
  -4  -5   1       1157.68       1264.63        86.18 o
  -3  -5   1        915.94        910.20        84.15 o
  -2  -5   1       1233.61       1313.58        76.16 o
  -1  -5   1        433.19        501.85        71.43 o
   0  -5   1       4920.31       5045.17        92.41 o
   1  -5   1       6171.64       5316.00        93.17 o
   2  -5   1        619.81        678.22        68.28 o
   3  -5   1        912.26        840.64        65.95 o
   4  -5   1         13.25         10.18        69.57 o
   5  -5   1       3564.06       3697.41        84.12 o
   6  -5   1       2234.56       2381.58        90.07 o
   7  -5   1         15.62        105.41       102.45 o
   8  -5   1         16.32        139.59       107.59 o
   9  -5   1         96.56         76.82       114.92 o
  -9  -4   1         47.83        136.52       101.02 o
  -8  -4   1       1195.39       1200.18        97.24 o
  -7  -4   1        751.96        701.22        91.37 o
  -6  -4   1        152.08         98.51        86.06 o
  -5  -4   1        247.06        220.13        78.19 o
  -4  -4   1        736.85        684.58        80.13 o
  -3  -4   1       2273.99       2285.31        79.88 o
  -2  -4   1        308.42        371.36        70.23 o
  -1  -4   1       2175.54       2310.53        83.05 o
   0  -4   1        945.51        929.80        77.97 o
   1  -4   1       3122.23       2919.86        86.84 o
   2  -4   1       4247.16       4176.60        84.70 o
   3  -4   1         64.01         13.74        75.56 o
   4  -4   1         49.92         59.63        68.71 o
   5  -4   1        114.53        141.48        69.07 o
   6  -4   1        535.12        548.73        74.39 o
   7  -4   1       1345.31       1352.61       127.40 o
   8  -4   1          2.36         57.07       104.86 o
   9  -4   1        176.85        235.26        99.46 o
  10  -4   1         95.50         68.82       109.87 o
 -10  -3   1        100.14        133.25       112.09 o
  -9  -3   1          2.89        145.14       115.84 o
  -8  -3   1        529.31        507.99       107.50 o
  -7  -3   1       2582.24       2677.86       108.29 o
  -6  -3   1        525.96        565.37        94.55 o
  -5  -3   1       1119.71       1069.67        97.20 o
  -4  -3   1       1327.82       1426.13        92.57 o
  -3  -3   1       3776.17       3832.84        94.52 o
  -2  -3   1        483.83        583.13        74.60 o
  -1  -3   1       1068.26       1137.15        84.34 o
   0  -3   1       7989.55       7977.19       177.44 o
   1  -3   1          1.42         58.11        92.01 o
   2  -3   1      11685.41      10509.93       167.10 o
   3  -3   1       5721.18       5451.38        94.14 o
   4  -3   1          2.30         32.18        76.20 o
   5  -3   1        768.64        751.39        70.66 o
   6  -3   1        420.63        517.83        81.33 o
   7  -3   1       2551.68       2626.41        92.26 o
   8  -3   1        454.65        387.59       104.09 o
   9  -3   1         14.04          0.00       114.25 o
  10  -3   1          3.98         39.50        93.18 o
 -10  -2   1        163.73        254.23        99.10 o
  -9  -2   1          7.18          4.86        81.93 o
  -8  -2   1          7.19         45.40       104.91 o
  -7  -2   1        450.62        491.81        77.76 o
  -6  -2   1        954.85        994.01        95.40 o
  -5  -2   1          4.33         10.73        68.27 o
  -4  -2   1         86.86        145.03        66.17 o
  -3  -2   1        104.82         99.13        88.96 o
  -2  -2   1       5717.66       5443.82       112.68 o
  -1  -2   1       1159.77       1260.19        91.40 o
   0  -2   1        202.91        177.28        84.89 o
   1  -2   1         39.97         48.85        82.37 o
   2  -2   1        179.46        176.83        87.38 o
   3  -2   1       8579.30       8283.80       108.68 o
   4  -2   1       1331.83       1261.60        81.91 o
   5  -2   1        311.44        207.89        71.83 o
   6  -2   1        166.50        164.41       111.71 o
   7  -2   1        478.10        512.26        96.72 o
   8  -2   1       1571.30       1583.50        96.39 o
   9  -2   1        412.67        474.71       101.75 o
  10  -2   1         68.66         89.88       123.30 o
 -10  -1   1        526.46        534.96        90.24 o
  -9  -1   1         63.89        105.79        88.45 o
  -8  -1   1        798.36        839.62        83.87 o
  -7  -1   1         54.60         69.15        85.74 o
  -6  -1   1       2122.72       2193.86       100.04 o
  -5  -1   1       4933.04       4918.43       194.29 o
  -4  -1   1        398.19        421.64       108.30 o
  -3  -1   1        803.74        677.01       113.87 o
  -2  -1   1        617.19        668.15        93.15 o
  -1  -1   1       3404.36       4001.66       142.15 o
   0  -1   1        540.82        536.55       103.83 o
   1  -1   1       1565.40       1383.43       109.70 o
   2  -1   1         58.12        127.55        81.20 o
   3  -1   1        551.34        544.55        82.25 o
   4  -1   1       7150.89       6749.90       141.74 o
   5  -1   1        993.94       1086.09        92.38 o
   6  -1   1        106.52         80.57        76.34 o
   7  -1   1         38.18         75.80        84.52 o
   8  -1   1       1100.85       1114.81       105.48 o
   9  -1   1       1009.92       1200.37       127.09 o
  10  -1   1        159.31        215.51       107.04 o
 -10   0   1        799.60        849.02        98.33 o
  -9   0   1        471.79        523.01        89.21 o
  -8   0   1         66.52        118.15       101.89 o
  -7   0   1         61.94        104.90        97.27 o
  -6   0   1        955.26       1000.25        83.94 o
  -5   0   1       3678.98       3595.70       144.27 o
  -4   0   1       2833.90       2862.36       118.11 o
  -3   0   1        831.89        887.92       107.73 o
  -2   0   1       3321.25       3298.69       138.03 o
  -1   0   1        653.13        629.77       114.43 o
   0   0   1      10217.36      12828.53       428.62 o
   1   0   1         21.80         25.03       125.77 o
   2   0   1       5110.60       5390.95       211.09 o
   3   0   1        229.34        223.46        84.82 o
   4   0   1        523.80        567.67        78.25 o
   5   0   1       6312.57       6349.06       123.84 o
   6   0   1        390.81        420.73        78.83 o
   7   0   1         35.30        115.64        83.39 o
   8   0   1          7.53         26.58        78.92 o
   9   0   1        135.98        125.59        96.14 o
  10   0   1        554.05        587.08       108.12 o
 -10   1   1         53.07         97.08        98.25 o
  -9   1   1        372.49        446.04        88.31 o
  -8   1   1        468.63        429.42        91.45 o
  -7   1   1         46.48        136.15        74.71 o
  -6   1   1        152.89        198.58        77.49 o
  -5   1   1        569.47        552.01        71.42 o
  -4   1   1       3922.74       3821.66       163.97 o
  -3   1   1       1323.48       1337.90        74.24 o
  -2   1   1        516.09        621.33       111.08 o
  -1   1   1       4703.30       4619.08       127.73 o
   0   1   1       2578.18       2932.75       130.36 o
   1   1   1         31.01         72.18       112.28 o
   2   1   1       9852.25      10122.19       190.99 o
   3   1   1       3834.47       4064.11       118.09 o
   4   1   1        237.69        249.02        86.52 o
   5   1   1       1146.79       1121.93        79.84 o
   6   1   1       4966.87       5069.81       131.46 o
   7   1   1         68.36         47.68        82.95 o
   8   1   1       1022.05        999.95        82.22 o
   9   1   1          6.11         94.82        77.18 o
  10   1   1        790.08        747.77        82.64 o
 -10   2   1        292.48        393.34       125.32 o
  -9   2   1        336.89        461.34       149.79 o
  -8   2   1       1669.47       1829.82       126.73 o
  -7   2   1        712.72        692.95        84.00 o
  -6   2   1        614.99        552.16        81.28 o
  -5   2   1        270.79        341.15        77.69 o
  -4   2   1       3072.96       3096.91        84.63 o
  -3   2   1       4788.74       4773.62        91.14 o
  -2   2   1        166.13        144.02        80.88 o
  -1   2   1       5260.18       5780.12       130.60 o
   0   2   1       2927.00       2727.54       130.06 o
   1   2   1      12179.86      11370.39       243.68 o
   2   2   1       4189.22       4095.26       117.77 o
   3   2   1        113.29        150.68        68.56 o
   4   2   1        613.08        678.07        72.64 o
   5   2   1        422.91        520.95        88.39 o
   6   2   1        745.10        703.32        80.38 o
   7   2   1        714.68        720.71        84.83 o
   8   2   1          4.61          0.00        80.38 o
   9   2   1         18.58          0.00        86.19 o
  10   2   1        158.94        159.94       106.67 o
 -10   3   1          3.64          0.00       109.47 o
  -9   3   1         44.00        235.44       100.67 o
  -8   3   1        139.57        161.12        90.70 o
  -7   3   1       1392.52       1396.45        86.41 o
  -6   3   1        432.55        422.52        80.66 o
  -5   3   1       2775.01       2770.16        86.80 o
  -4   3   1        102.32        129.63        57.57 o
  -3   3   1       1698.34       1629.74        76.98 o
  -2   3   1       3689.50       3208.15       103.58 o
  -1   3   1          0.47         47.40        83.57 o
   0   3   1       1589.21       1436.02       100.24 o
   1   3   1        822.06        739.36       143.53 o
   2   3   1       8321.08       8137.49       243.64 o
   3   3   1       5665.16       5882.34       112.83 o
   4   3   1        639.23        674.73        92.25 o
   5   3   1        344.42        311.47        89.89 o
   6   3   1        455.06        492.54        89.98 o
   7   3   1       1694.37       1715.43       102.56 o
   8   3   1        763.15        725.11        92.08 o
   9   3   1          8.20         34.79       111.12 o
  10   3   1        220.11        253.65       106.70 o
  -9   4   1        263.33        129.46       131.78 o
  -8   4   1         51.99         12.02        83.45 o
  -7   4   1       1747.35       1830.38        91.02 o
  -6   4   1       1160.50       1125.17        83.89 o
  -5   4   1          5.57         69.12        65.09 o
  -4   4   1         91.07         71.10        77.20 o
  -3   4   1         38.75        182.89        87.84 o
  -2   4   1       4951.29       4799.93       176.70 o
  -1   4   1       2745.32       2348.85        81.63 o
   0   4   1        172.74        248.96        84.78 o
   1   4   1        106.44         98.20        82.61 o
   2   4   1       3512.85       3484.13       120.35 o
   3   4   1       9894.30       9872.22       290.77 o
   4   4   1       3637.00       3754.16        95.23 o
   5   4   1        155.09        234.71        89.38 o
   6   4   1        114.71         86.11        92.87 o
   7   4   1        224.58        246.32        85.83 o
   8   4   1       1617.68       1569.80       109.30 o
   9   4   1         59.74        100.14       113.91 o
  10   4   1         83.53        150.59       123.45 o
  -9   5   1          6.21         33.72        89.95 o
  -8   5   1         11.14         18.00        81.53 o
  -7   5   1         27.17        173.17        87.81 o
  -6   5   1        947.66        937.58        62.26 o
  -5   5   1       1963.80       2036.52        73.45 o
  -4   5   1         32.80         40.22        63.28 o
  -3   5   1       2676.02       2665.09        73.76 o
  -2   5   1        373.37        415.91        68.74 o
  -1   5   1       2782.06       2512.70        82.55 o
   0   5   1       3271.08       3151.41        93.52 o
   1   5   1          8.40         22.83        65.19 o
   2   5   1        587.35        579.23        81.38 o
   3   5   1       1697.68       1717.54       103.13 o
   4   5   1       2585.84       2493.33        90.43 o
   5   5   1        986.52       1049.28        76.01 o
   6   5   1        845.63        790.79        96.73 o
   7   5   1         53.85         91.62       100.63 o
   8   5   1        967.04        924.90        97.35 o
   9   5   1        615.84        634.44       118.36 o
  10   5   1         11.04          0.00       128.01 o
  -9   6   1        416.73        286.64       131.43 o
  -8   6   1          8.46          0.00        95.85 o
  -7   6   1        284.29        340.53        80.61 o
  -6   6   1         14.30          7.67        69.11 o
  -5   6   1       1687.79       1662.49        63.09 o
  -4   6   1       1936.75       1832.21        94.94 o
  -3   6   1        182.23        242.46        58.59 o
  -2   6   1        343.46        324.61        70.41 o
  -1   6   1       1006.74        922.10        72.02 o
   0   6   1       3260.73       3031.86        84.24 o
   1   6   1        432.68        348.69        74.66 o
   2   6   1       1171.48       1399.80        97.16 o
   3   6   1        302.19        304.66        91.00 o
   4   6   1       3235.31       3212.76        92.23 o
   5   6   1       5390.69       5410.44       161.75 o
   6   6   1        657.76        653.93       102.99 o
   7   6   1        351.60        355.78       103.76 o
   8   6   1         49.49          9.09       110.38 o
   9   6   1        479.06        432.84       104.60 o
  -8   7   1        255.25        151.23        98.28 o
  -7   7   1        182.28        212.89        84.56 o
  -6   7   1        133.83        168.59        73.10 o
  -5   7   1        407.60        379.05        75.83 o
  -4   7   1       2454.91       2382.63        84.05 o
  -3   7   1       1539.45       1686.20        70.46 o
  -2   7   1        301.70        347.05        70.57 o
  -1   7   1       2135.01       2223.89        68.87 o
   0   7   1        488.30        462.40        65.33 o
   1   7   1       5128.75       5133.63       104.08 o
   2   7   1        269.08        255.21        84.95 o
   3   7   1        103.51         99.38        93.05 o
   4   7   1         41.23         96.48        93.93 o
   5   7   1       4028.02       4085.88       109.94 o
   6   7   1       1066.03       1030.67        86.43 o
   7   7   1        104.30         64.05       118.37 o
   8   7   1          4.93         54.86       101.89 o
   9   7   1          2.32          0.00       106.01 o
  -8   8   1        302.59        195.75       127.35 o
  -7   8   1        128.40         95.92        94.08 o
  -6   8   1         60.75         66.83        81.74 o
  -5   8   1        261.32        287.53        76.74 o
  -4   8   1        549.89        565.12        87.01 o
  -3   8   1       2105.41       2057.84        99.22 o
  -2   8   1         16.72         55.11        64.08 o
  -1   8   1        621.99        609.39        80.13 o
   0   8   1        142.67        153.17        77.97 o
   1   8   1        858.95        841.99        81.69 o
   2   8   1       2838.18       2716.89       103.07 o
   3   8   1          2.24         17.28        95.00 o
   4   8   1        277.86        301.11        91.84 o
   5   8   1          1.10         40.08       101.59 o
   6   8   1       3409.55       3351.74        98.35 o
   7   8   1       2438.12       2211.79       132.85 o
   8   8   1         32.56         91.58       113.41 o
   9   8   1          4.27         92.85       136.46 o
  -8   9   1        189.73        137.81        90.21 o
  -7   9   1        725.16        699.35       178.38 o
  -6   9   1        305.00        356.73        78.31 o
  -5   9   1        236.68        303.53        69.26 o
  -4   9   1         25.95         21.36       100.79 o
  -3   9   1        310.68        338.01        75.24 o
  -2   9   1       1139.91       1020.28        84.41 o
  -1   9   1         21.86         34.45        65.15 o
   0   9   1        182.11        216.26        80.71 o
   1   9   1          6.88         65.46        82.29 o
   2   9   1        873.44        833.97        82.41 o
   3   9   1       1159.72       1178.63       104.63 o
   4   9   1        223.19        213.48       116.66 o
   5   9   1         15.33        114.49       101.49 o
   6   9   1        444.86        397.78        86.41 o
   7   9   1        731.46        647.15       142.53 o
   8   9   1        566.90        468.13       145.52 o
  -7  10   1        314.70        252.75       127.73 o
  -6  10   1       1165.23       1263.64        85.39 o
  -5  10   1        370.40        237.76        93.33 o
  -4  10   1       1227.02       1249.83       106.89 o
  -3  10   1          0.17          0.00        65.61 o
  -2  10   1       2191.42       2260.95        76.14 o
  -1  10   1       1054.28       1033.21        87.03 o
   0  10   1          5.61         18.47        66.99 o
   1  10   1        369.70        330.69        70.91 o
   2  10   1          4.78         71.55        72.35 o
   3  10   1       1149.67       1069.86       108.20 o
   4  10   1        388.82        640.57       124.27 o
   5  10   1         35.86          0.00       108.06 o
   6  10   1         28.54         80.65       162.35 o
   7  10   1        411.33        277.36       137.88 o
   8  10   1        508.60        478.47       145.61 o
  -6  11   1        838.01        897.04        88.29 o
  -5  11   1        113.08        196.97        74.90 o
  -4  11   1         42.99         55.57        92.93 o
  -3  11   1         53.33        231.16       107.42 o
  -2  11   1        201.02        238.51        80.67 o
  -1  11   1       1399.92       1410.86        81.80 o
   0  11   1        852.52        850.87        80.17 o
   1  11   1        330.25        367.89        80.14 o
   2  11   1        658.12        595.01        76.57 o
   3  11   1        396.25        452.04        85.10 o
   4  11   1       1048.00       1159.80       109.84 o
   5  11   1        443.72        412.77       137.95 o
   6  11   1         53.22         80.02       142.12 o
   7  11   1          2.53         61.87       109.91 o
  -5  12   1        815.07       1005.70       117.67 o
  -4  12   1        238.86        367.36        72.70 o
  -3  12   1         32.06        135.49       107.02 o
  -2  12   1        438.64        432.70        94.94 o
  -1  12   1        354.02        345.82        69.91 o
   0  12   1       1245.59       1408.49        94.96 o
   1  12   1         39.57         60.02        83.58 o
   2  12   1          5.44          0.00        97.22 o
   3  12   1         16.38         15.92       133.49 o
   4  12   1        242.64        196.75       140.27 o
   5  12   1        600.49        824.66       146.02 o
   6  12   1          0.19         96.68       124.47 o
  -4  13   1       1095.25       1206.05       115.62 o
  -3  13   1        248.08        199.03        93.49 o
  -2  13   1        234.33        295.47       101.37 o
  -1  13   1          8.45         38.92        99.44 o
   0  13   1        268.11        245.14       134.73 o
   1  13   1       1041.55        829.15       334.17 o
   2  13   1         29.77         62.76       106.01 o
   3  13   1         78.16        213.61       114.99 o
   4  13   1         49.96         60.74       107.74 o
   5  13   1        179.11          0.00       152.62 o
  -3  14   1        889.92        908.98       189.17 o
  -2  14   1         79.32        141.28       108.28 o
  -1  14   1         63.47        105.09       105.62 o
   0  14   1          4.62          0.00       102.07 o
   1  14   1        189.89        273.91       102.18 o
   2  14   1        488.88        376.90       168.16 o
   3  14   1         22.53          0.00       155.71 o
   4  14   1        169.01          0.00       283.91 o
  -1 -14   2        287.65        265.66       113.82 o
   0 -14   2         68.28        137.09       100.20 o
   1 -14   2        164.75        134.24       101.63 o
  -3 -13   2        108.15         74.22       104.24 o
  -2 -13   2          4.36          0.00        92.07 o
  -1 -13   2        276.22        262.28        96.68 o
   0 -13   2         76.46        148.89       103.55 o
   1 -13   2        108.25        107.48        84.88 o
   2 -13   2        233.30        305.91       106.06 o
   3 -13   2        295.50        381.45       110.07 o
   4 -13   2        337.03        376.51       100.91 o
  -5 -12   2        382.29        337.55       106.96 o
  -4 -12   2        253.15        226.51       102.31 o
  -3 -12   2         91.11         44.92        85.20 o
  -2 -12   2         68.07         55.36       100.82 o
  -1 -12   2         20.09          0.00        84.79 o
   0 -12   2        548.74        615.97        90.27 o
   1 -12   2         47.91         93.40        90.30 o
   2 -12   2        232.26        236.31        90.98 o
   3 -12   2         96.53        235.52        91.98 o
   4 -12   2        386.02        486.92       105.21 o
   5 -12   2        246.98        400.28       111.32 o
  -6 -11   2        147.26        103.11       136.05 o
  -5 -11   2         81.44         38.53        98.91 o
  -4 -11   2        729.23        482.56       133.55 o
  -3 -11   2        522.30        592.43        82.28 o
  -2 -11   2        194.31        224.22        84.17 o
  -1 -11   2        401.82        411.31        85.27 o
   0 -11   2        344.63        312.31        91.86 o
   1 -11   2        247.04        241.75        69.23 o
   2 -11   2        333.15        390.39        83.19 o
   3 -11   2        260.88        290.80        84.95 o
   4 -11   2        106.25        160.36        85.77 o
   5 -11   2        109.62        241.94       101.63 o
   6 -11   2        210.78        320.00       108.46 o
  -7 -10   2         25.69          0.00       116.47 o
  -6 -10   2         49.54         82.45       109.84 o
  -5 -10   2         80.43        229.04       108.41 o
  -4 -10   2        437.98        509.66        90.73 o
  -3 -10   2       2493.30       2441.61       100.55 o
  -2 -10   2         20.34        107.50        82.05 o
  -1 -10   2        907.36        950.48        89.13 o
   0 -10   2          4.18        128.93        74.90 o
   1 -10   2        364.81        437.42        78.94 o
   2 -10   2        839.33        880.68        69.80 o
   3 -10   2         42.12         38.69        71.30 o
   4 -10   2       1038.91       1074.34        78.28 o
   5 -10   2         81.18         42.95        78.68 o
   6 -10   2        691.08        794.82        78.09 o
   7 -10   2        344.06        332.13       120.74 o
  -7  -9   2        494.45        496.29       109.16 o
  -6  -9   2        193.33        124.38       111.69 o
  -5  -9   2         34.72         10.27        98.60 o
  -4  -9   2         34.52          0.00        80.47 o
  -3  -9   2        107.40        138.66        75.65 o
  -2  -9   2       1089.88       1050.14        72.60 o
  -1  -9   2         45.03          0.00        83.06 o
   0  -9   2        227.26        233.28        82.49 o
   1  -9   2         93.73        136.20        73.63 o
   2  -9   2       1424.41       1488.85        86.85 o
   3  -9   2        175.41        223.98        86.78 o
   4  -9   2        343.32        366.72        78.98 o
   5  -9   2        729.47        806.26        83.71 o
   6  -9   2          3.79          6.03        80.50 o
   7  -9   2        362.74        374.77        84.75 o
   8  -9   2        198.16        152.85       112.03 o
  -8  -8   2         79.09        110.34       116.37 o
  -7  -8   2        245.19        313.06       101.90 o
  -6  -8   2       1308.52       1286.63       100.12 o
  -5  -8   2          7.65          0.00        88.68 o
  -4  -8   2       1378.10       1426.46        93.26 o
  -3  -8   2         15.52        156.93        68.81 o
  -2  -8   2       1280.28       1289.60        77.10 o
  -1  -8   2       2037.07       2083.15        87.30 o
   0  -8   2         13.70         16.36        70.29 o
   1  -8   2        283.07        311.18        64.79 o
   2  -8   2         31.87         13.46        81.17 o
   3  -8   2        496.57        520.93        85.07 o
   4  -8   2        418.08        544.28        77.63 o
   5  -8   2         36.44          9.91        66.80 o
   6  -8   2        330.12        289.70        74.61 o
   7  -8   2        105.96        170.44        86.86 o
   8  -8   2        368.82        294.03       191.25 o
  -8  -7   2        207.23        189.57       106.59 o
  -7  -7   2         26.66         31.20        95.76 o
  -6  -7   2        356.17        349.01       112.90 o
  -5  -7   2        209.74        322.05        92.22 o
  -4  -7   2        218.89        252.78        76.71 o
  -3  -7   2       1363.02       1412.89        85.52 o
  -2  -7   2        185.08        159.00        64.92 o
  -1  -7   2       3148.48       3108.52       106.94 o
   0  -7   2       2330.05       2275.42        77.39 o
   1  -7   2        434.54        435.65        65.84 o
   2  -7   2       1391.70       1409.18        75.44 o
   3  -7   2        649.84        740.78        82.43 o
   4  -7   2       1496.65       1591.78        71.66 o
   5  -7   2         51.08         79.75        68.85 o
   6  -7   2        284.02        328.81        87.53 o
   7  -7   2        919.36        906.40        77.09 o
   8  -7   2        123.60         79.30        88.23 o
   9  -7   2        763.73        581.79       206.85 o
  -9  -6   2         84.70        188.58       128.21 o
  -8  -6   2         27.81         85.83       101.25 o
  -7  -6   2        170.01        206.24       109.07 o
  -6  -6   2         17.91         35.25        88.14 o
  -5  -6   2       1645.21       1803.56        90.46 o
  -4  -6   2        364.37        371.25        68.68 o
  -3  -6   2        445.56        480.82        71.91 o
  -2  -6   2        103.71        116.30        71.46 o
  -1  -6   2        366.39        407.10        66.29 o
   0  -6   2       1321.93       1140.32        68.09 o
   1  -6   2        720.89        569.22        75.73 o
   2  -6   2         54.07         72.35        65.55 o
   3  -6   2        274.49        196.83        70.85 o
   4  -6   2        247.04        256.15        64.76 o
   5  -6   2       1463.54       1407.05        72.40 o
   6  -6   2          1.17         11.54        85.18 o
   7  -6   2        985.17        945.26        81.85 o
   8  -6   2        159.29        118.09       106.71 o
   9  -6   2        233.61        136.17       105.71 o
  -9  -5   2        588.24        502.51       126.54 o
  -8  -5   2        432.53        456.31        98.74 o
  -7  -5   2        121.51        172.83        90.66 o
  -6  -5   2        162.74        173.11        88.18 o
  -5  -5   2        565.84        616.14        96.19 o
  -4  -5   2       1591.04       1688.35        95.22 o
  -3  -5   2        312.78        365.01        79.72 o
  -2  -5   2          7.42          0.00        77.45 o
  -1  -5   2        980.15        956.74        63.01 o
   0  -5   2        621.86        654.99        65.76 o
   1  -5   2       4087.23       3667.80       113.28 o
   2  -5   2       1044.19        946.59        64.06 o
   3  -5   2         22.70         63.46        67.66 o
   4  -5   2          9.45         60.72        68.09 o
   5  -5   2       1710.15       1736.41        77.96 o
   6  -5   2       1104.54       1228.25        78.60 o
   7  -5   2         14.29         12.76        79.78 o
   8  -5   2        777.80        710.35       108.86 o
   9  -5   2         42.26        121.16       115.96 o
  -9  -4   2          3.77          4.89       104.07 o
  -8  -4   2        759.69        744.84        99.51 o
  -7  -4   2          3.65         11.68       102.04 o
  -6  -4   2        385.26        382.99        87.04 o
  -5  -4   2        625.31        637.44        93.38 o
  -4  -4   2         42.22         67.69        77.78 o
  -3  -4   2       1172.66       1149.79        70.55 o
  -2  -4   2        584.56        682.58        73.41 o
  -1  -4   2        669.51        747.46        81.27 o
   0  -4   2        541.37        559.50        72.68 o
   1  -4   2       4027.54       3846.35       111.68 o
   2  -4   2       3039.76       2799.58        75.10 o
   3  -4   2        134.58        136.03        63.70 o
   4  -4   2         36.02         22.25        78.40 o
   5  -4   2          1.91         56.41        76.79 o
   6  -4   2        798.37        818.09        75.62 o
   7  -4   2       1524.07       1545.25        91.09 o
   8  -4   2          5.45         17.29       104.50 o
   9  -4   2        671.24        421.56       235.15 o
  10  -4   2          8.85          0.00       111.40 o
  -9  -3   2         13.62          0.00       104.69 o
  -8  -3   2        806.32        700.44       112.13 o
  -7  -3   2        759.74        787.91       100.45 o
  -6  -3   2         30.14          0.00        97.22 o
  -5  -3   2        716.53        821.08        80.02 o
  -4  -3   2        439.64        525.12        86.79 o
  -3  -3   2       1297.86       1313.19        83.47 o
  -2  -3   2       5362.82       5631.40       101.85 o
  -1  -3   2         86.42        163.09        73.12 o
   0  -3   2       2802.97       3012.74       116.94 o
   1  -3   2        485.35        569.65        86.34 o
   2  -3   2       2235.47       1940.03        88.07 o
   3  -3   2       1390.67       1212.72        84.06 o
   4  -3   2        282.21        421.21        78.80 o
   5  -3   2        894.75        796.47        67.31 o
   6  -3   2        208.24        248.27        80.23 o
   7  -3   2       3389.22       3373.77        95.18 o
   8  -3   2        319.66        438.50        93.95 o
   9  -3   2         79.00         62.48        98.92 o
  10  -3   2         70.60         91.76        97.97 o
  -9  -2   2          9.19          0.00        89.82 o
  -8  -2   2          3.72         42.94        82.09 o
  -7  -2   2        850.86        820.39        74.18 o
  -6  -2   2        938.34       1000.82        99.30 o
  -5  -2   2          4.63          0.00        91.68 o
  -4  -2   2        114.08        167.43        82.88 o
  -3  -2   2        940.21       1019.67        80.41 o
  -2  -2   2         28.79         24.23        79.89 o
  -1  -2   2        234.46        319.65        80.09 o
   0  -2   2      12743.66      13025.27       268.91 o
   1  -2   2       1071.58        982.74        91.22 o
   2  -2   2        769.76        790.28        74.29 o
   3  -2   2       9652.05       9246.13       121.03 o
   4  -2   2       1688.58       1535.29        78.98 o
   5  -2   2        240.00        280.15        69.70 o
   6  -2   2        205.48        182.21        80.19 o
   7  -2   2        279.97        335.62        95.94 o
   8  -2   2       1378.83       1343.44        92.77 o
   9  -2   2        144.98        209.40       111.24 o
  10  -2   2        213.85        356.48       120.70 o
  -9  -1   2         45.26        178.61        90.54 o
  -8  -1   2        150.77        143.69        92.16 o
  -7  -1   2         21.80        128.68        77.10 o
  -6  -1   2       2041.56       1940.21        81.20 o
  -5  -1   2       3023.05       3240.60       170.96 o
  -4  -1   2        702.91        725.65        87.13 o
  -3  -1   2       1915.64       1868.46       101.15 o
  -2  -1   2        228.86        136.49        97.66 o
  -1  -1   2        133.56        171.92        96.65 o
   0  -1   2       3419.32       3677.80       123.67 o
   1  -1   2        346.87        350.71        95.42 o
   2  -1   2        175.32        175.65        85.34 o
   3  -1   2       1080.71       1098.03        81.21 o
   4  -1   2       3322.23       2955.92        91.71 o
   5  -1   2        404.21        376.89        68.52 o
   6  -1   2         68.73         92.33        88.38 o
   7  -1   2         13.46          0.00       116.75 o
   8  -1   2        726.96        774.58        89.91 o
   9  -1   2       1217.72       1279.17        91.25 o
  10  -1   2          7.66         63.15       105.50 o
 -10   0   2        477.95        563.08       101.98 o
  -9   0   2        617.04        485.57        82.69 o
  -8   0   2         50.34         32.47        81.33 o
  -7   0   2        141.96        121.72        84.97 o
  -6   0   2         40.69        127.71        94.87 o
  -5   0   2       3178.62       3088.80        83.27 o
  -4   0   2       1448.82       1381.05       110.00 o
  -3   0   2         86.79        157.95       136.77 o
  -2   0   2       4513.55       4803.98       233.25 o
  -1   0   2          5.43         85.23       138.32 o
   0   0   2      14817.74      17098.91       261.97 o
   1   0   2       9493.96       9887.59       195.42 o
   2   0   2      35628.84      33517.23       311.51 o
   3   0   2        462.62        483.83       102.18 o
   4   0   2       1512.49       1600.83       100.05 o
   5   0   2       1896.71       1715.24        93.83 o
   6   0   2        263.20        273.07        82.35 o
   7   0   2         36.72        180.62        95.58 o
   8   0   2         30.96         84.04        86.80 o
   9   0   2        400.48        365.97        85.79 o
  10   0   2        722.13        701.33        99.50 o
 -10   1   2         29.44          3.34        90.97 o
  -9   1   2        132.65        194.52       113.74 o
  -8   1   2        327.50        284.94       105.84 o
  -7   1   2          3.27         77.01        74.13 o
  -6   1   2          7.64         51.14        79.51 o
  -5   1   2        436.63        512.73        78.52 o
  -4   1   2       2230.40       2420.07       156.26 o
  -3   1   2        916.29        939.08        81.65 o
  -2   1   2       6485.51       6932.34       161.71 o
  -1   1   2       7394.58       7840.29       158.95 o
   0   1   2        199.72        203.97        78.94 o
   1   1   2        254.81        318.06       109.38 o
   2   1   2        427.71        405.75        87.57 o
   3   1   2       1316.74       1393.90        96.06 o
   4   1   2        186.16        193.08        91.17 o
   5   1   2       5764.20       5699.43       148.50 o
   6   1   2       3890.55       4038.06        94.01 o
   7   1   2        149.62        199.79        82.40 o
   8   1   2        862.09        839.81        91.92 o
   9   1   2        122.83         76.42        95.58 o
  10   1   2       1228.94       1159.33       108.08 o
  -9   2   2         87.61         77.42       100.67 o
  -8   2   2       1727.93       1738.15        96.23 o
  -7   2   2        786.02        849.37        86.29 o
  -6   2   2          9.72          0.00        69.69 o
  -5   2   2         12.98        148.09        86.92 o
  -4   2   2        705.11        635.57        78.49 o
  -3   2   2       5200.63       5307.46       166.53 o
  -2   2   2       1302.37       1269.98        75.42 o
  -1   2   2       5237.57       5426.54       120.91 o
   0   2   2       5438.81       5937.54       181.72 o
   1   2   2       2635.33       2573.02       145.40 o
   2   2   2        591.06        600.68        95.72 o
   3   2   2        620.20        549.52        83.10 o
   4   2   2        755.71        810.36        93.66 o
   5   2   2        195.71        239.20       107.96 o
   6   2   2       2742.53       2774.83       109.80 o
   7   2   2        364.72        320.96        96.42 o
   8   2   2         58.53         74.34        77.25 o
   9   2   2         95.16        155.33        86.20 o
  10   2   2        205.36        292.72        93.66 o
  -9   3   2         52.24        134.31       100.92 o
  -8   3   2         62.52         41.03        93.70 o
  -7   3   2       1611.76       1744.46        92.99 o
  -6   3   2        241.94        281.77        80.44 o
  -5   3   2         79.71         97.75        67.84 o
  -4   3   2        116.25        117.13        61.31 o
  -3   3   2       4255.75       4210.46       123.58 o
  -2   3   2      12269.06      12682.54       262.88 o
  -1   3   2       3368.90       3417.20       111.60 o
   0   3   2      16322.14      16496.31       525.37 o
   1   3   2        985.52       1008.95       100.06 o
   2   3   2        189.23        100.79        94.71 o
   3   3   2        621.89        575.98        84.71 o
   4   3   2        724.62        822.49        86.96 o
   5   3   2        900.03        828.02        93.01 o
   6   3   2          7.70         40.79        74.96 o
   7   3   2       1742.20       1749.08        88.67 o
   8   3   2        425.85        337.16       103.92 o
   9   3   2          7.58         55.08        96.46 o
  10   3   2         28.49        116.75       104.90 o
  -9   4   2        235.86        124.39       119.69 o
  -8   4   2         29.76         35.32        75.55 o
  -7   4   2       1061.46       1083.76        93.97 o
  -6   4   2       1496.60       1426.50        86.30 o
  -5   4   2          0.66         12.09        70.73 o
  -4   4   2        109.62        246.31        77.10 o
  -3   4   2         87.15        144.88        57.22 o
  -2   4   2       4628.22       4649.31       119.90 o
  -1   4   2       7184.72       7032.35       128.88 o
   0   4   2        414.85        374.90        86.49 o
   1   4   2       5968.73       5478.85       166.62 o
   2   4   2       1529.84       1410.00        93.16 o
   3   4   2       3909.58       3591.22       115.13 o
   4   4   2        448.13        441.06        82.23 o
   5   4   2        784.38        852.42        85.16 o
   6   4   2        392.70        419.49        97.67 o
   7   4   2        250.92        253.48        99.87 o
   8   4   2       2180.91       2139.94        99.58 o
   9   4   2        328.77        348.93       112.39 o
  10   4   2        104.22        140.11       106.72 o
  -9   5   2          7.15         65.54       105.14 o
  -8   5   2        217.56        156.96        95.06 o
  -7   5   2          6.36         50.83        76.68 o
  -6   5   2        231.68        347.46        82.50 o
  -5   5   2       2909.96       2746.17        99.59 o
  -4   5   2        166.21        147.33        77.89 o
  -3   5   2        411.47        430.11        70.60 o
  -2   5   2        812.54        926.81        71.95 o
  -1   5   2       5247.42       5152.63       136.50 o
   0   5   2       2250.95       2160.03        98.01 o
   1   5   2         38.70         19.44        69.01 o
   2   5   2       2526.15       2359.53       104.59 o
   3   5   2        682.02        612.55        91.39 o
   4   5   2       1445.53       1513.16        82.67 o
   5   5   2        125.41        170.41        87.91 o
   6   5   2        125.48        131.15       100.57 o
   7   5   2         41.81         77.53       111.93 o
   8   5   2        621.70        723.88       108.50 o
   9   5   2        452.70        434.11       115.53 o
  10   5   2         47.48        110.70       125.75 o
  -9   6   2        310.32        255.96       146.29 o
  -8   6   2          5.58         71.69       111.83 o
  -7   6   2        297.61        383.72        90.75 o
  -6   6   2         41.95          0.00        77.34 o
  -5   6   2       2097.11       2179.81        95.86 o
  -4   6   2       2043.15       2112.97        76.11 o
  -3   6   2         18.51         28.57        63.18 o
  -2   6   2         11.19         39.62        55.87 o
  -1   6   2       1900.50       1906.71        80.44 o
   0   6   2       3985.36       3761.20        88.22 o
   1   6   2          6.57         66.62        63.88 o
   2   6   2         32.41         26.77        75.06 o
   3   6   2       1213.79       1255.68       109.99 o
   4   6   2        461.23        442.24        97.04 o
   5   6   2       2316.11       2221.45        98.50 o
   6   6   2         12.07         50.29        86.46 o
   7   6   2        121.18        147.19       103.72 o
   8   6   2        104.78        141.07       108.75 o
   9   6   2        563.41        573.78       118.73 o
  10   6   2        613.48        621.34       131.76 o
  -8   7   2        570.81        311.51       196.34 o
  -7   7   2        205.07        325.94        84.62 o
  -6   7   2        250.35        309.65        79.71 o
  -5   7   2        525.45        416.02        70.13 o
  -4   7   2       1365.34       1404.90        87.72 o
  -3   7   2        769.48        764.97        66.69 o
  -2   7   2        396.33        268.99        71.34 o
  -1   7   2        335.04        274.90        65.42 o
   0   7   2       2096.47       2037.69        79.13 o
   1   7   2       6326.83       6462.25       112.65 o
   2   7   2        410.49        390.59        75.29 o
   3   7   2       1272.68       1223.89       114.88 o
   4   7   2         50.09         94.15       114.02 o
   5   7   2        211.65        253.75        99.41 o
   6   7   2        103.97         86.45        95.78 o
   7   7   2         18.96          7.41       117.67 o
   8   7   2         39.59        125.16       119.68 o
   9   7   2         21.66         77.83       129.77 o
  -8   8   2        522.45        412.41       153.83 o
  -7   8   2        136.08         70.09        80.67 o
  -6   8   2        344.77        434.62        91.72 o
  -5   8   2          8.59        106.53        77.67 o
  -4   8   2       1259.86       1415.48        77.85 o
  -3   8   2       3041.10       3046.54        99.99 o
  -2   8   2        526.08        581.20        72.46 o
  -1   8   2        354.22        291.69        70.59 o
   0   8   2         95.70        111.71        80.76 o
   1   8   2       4948.06       4828.78       103.82 o
   2   8   2       3796.77       3760.98        96.60 o
   3   8   2          4.36          0.00        88.65 o
   4   8   2        117.05        178.01        80.73 o
   5   8   2         22.66         47.49       121.91 o
   6   8   2        589.34        516.28        94.63 o
   7   8   2       2008.19       2036.55       136.69 o
   8   8   2        340.41        416.28       134.62 o
   9   8   2        192.36        217.38       119.95 o
  -7   9   2        639.01        444.81       153.98 o
  -6   9   2         81.71         65.11        88.47 o
  -5   9   2        260.58        245.68        69.20 o
  -4   9   2        329.80        407.62        87.43 o
  -3   9   2        952.82       1032.03        67.00 o
  -2   9   2        922.96        889.54        68.95 o
  -1   9   2         48.53         98.52        72.06 o
   0   9   2        531.88        517.42        67.87 o
   1   9   2        277.78        310.11        88.36 o
   2   9   2       2372.10       2366.07        89.86 o
   3   9   2        427.04        489.28       115.31 o
   4   9   2         57.02         89.31        97.75 o
   5   9   2         48.85        211.43       100.36 o
   6   9   2        419.19        377.05       105.90 o
   7   9   2        337.66        367.61       113.74 o
   8   9   2        287.70        268.87       151.41 o
  -7  10   2        269.54        236.59        82.82 o
  -6  10   2        785.01        852.23        93.04 o
  -5  10   2        151.74        115.19        76.38 o
  -4  10   2       1357.56       1373.69        72.22 o
  -3  10   2        111.99        206.97        77.70 o
  -2  10   2       2795.40       2876.85        86.33 o
  -1  10   2       1094.56       1059.13        78.88 o
   0  10   2         16.44         14.19        76.87 o
   1  10   2        257.18        273.37        79.79 o
   2  10   2        202.72        232.18        97.08 o
   3  10   2       1379.35       1395.90       101.33 o
   4  10   2        786.70        800.55       104.35 o
   5  10   2          2.76         70.85       130.71 o
   6  10   2         10.98          0.00       106.09 o
   7  10   2        320.14        292.30       120.57 o
   8  10   2        482.18        507.71       152.78 o
  -6  11   2        650.17        657.40       102.56 o
  -5  11   2         96.23        138.90        89.49 o
  -4  11   2         31.62         33.41        77.06 o
  -3  11   2         25.41         82.68        82.61 o
  -2  11   2        133.71        159.28        72.95 o
  -1  11   2       1792.42       1775.04        82.79 o
   0  11   2       1061.68       1076.00        90.37 o
   1  11   2         32.40          0.00        70.43 o
   2  11   2        534.25        426.43        87.31 o
   3  11   2        200.47        231.32        90.32 o
   4  11   2       1893.97       1881.42       149.36 o
   5  11   2        190.78        217.84       106.47 o
   6  11   2        103.74          2.34       142.65 o
   7  11   2         36.32          0.00       124.70 o
  -5  12   2        643.35        815.41       107.83 o
  -4  12   2        403.16        405.95        91.08 o
  -3  12   2         12.00         63.37        97.72 o
  -2  12   2         47.25         72.41        94.15 o
  -1  12   2        279.06        417.53        91.58 o
   0  12   2       1686.18       1748.50        84.92 o
   1  12   2         10.50         47.39        84.28 o
   2  12   2         16.36         22.54        80.36 o
   3  12   2         14.58          0.00        92.52 o
   4  12   2        433.96        305.37       140.85 o
   5  12   2        772.10        809.94       120.10 o
   6  12   2         50.68         64.76       123.26 o
   7  12   2         66.16        168.84       130.51 o
  -4  13   2        536.24        614.58       137.45 o
  -3  13   2        265.97        255.56       101.55 o
  -2  13   2         53.44        158.41       100.96 o
  -1  13   2          2.64         31.22        95.69 o
   0  13   2        214.27        198.81       100.59 o
   1  13   2       1223.20       1099.82       210.61 o
   2  13   2        213.69        200.03       113.99 o
   3  13   2        122.32        145.73        97.02 o
   4  13   2          6.77         43.95       123.06 o
   5  13   2        284.73        209.07       145.40 o
   6  13   2        534.94        344.93       133.79 o
  -3  14   2        245.92        351.33       110.25 o
  -2  14   2         38.88          0.00       107.35 o
  -1  14   2         29.39          0.00        90.24 o
   0  14   2         46.03         83.81       102.82 o
   1  14   2        484.55        330.13       203.64 o
   2  14   2        983.07        820.53       236.16 o
   3  14   2         39.24         87.11       107.85 o
   4  14   2        117.25        203.35       155.83 o
   0  15   2         84.00         81.20        88.81 o
   1  15   2         10.63          8.82       105.50 o
   2  15   2        567.79        281.02       180.30 o
  -3 -13   3         26.89        165.90        99.35 o
  -2 -13   3         33.73         35.71       108.97 o
  -1 -13   3        526.52        363.34       126.38 o
   0 -13   3        163.75        217.75        86.98 o
   1 -13   3         10.92        112.97       106.68 o
   2 -13   3        186.99        157.04        83.58 o
   3 -13   3        108.82        147.53       112.21 o
  -4 -12   3        156.19        216.53       120.10 o
  -3 -12   3          5.14         12.18        83.11 o
  -2 -12   3         66.91         70.52        91.65 o
  -1 -12   3         67.41         69.12        80.24 o
   0 -12   3        674.57        700.56        83.60 o
   1 -12   3        500.19        593.90        84.70 o
   2 -12   3         33.67         86.69        90.65 o
   3 -12   3         75.01        137.25       103.60 o
   4 -12   3        129.68        119.80       106.20 o
   5 -12   3        591.07        717.26       103.06 o
  -5 -11   3          9.67         56.74       103.29 o
  -4 -11   3        368.73        288.64       109.65 o
  -3 -11   3        141.91        233.03        89.04 o
  -2 -11   3        109.04        151.11        78.02 o
  -1 -11   3        306.00        296.57        85.41 o
   0 -11   3        345.04        357.51        83.87 o
   1 -11   3        960.92        880.89        79.81 o
   2 -11   3        232.80        226.15        77.07 o
   3 -11   3         13.51         87.48        73.71 o
   4 -11   3          3.33          0.00        81.03 o
   5 -11   3        149.72        192.95        86.43 o
   6 -11   3        359.54        303.42        89.18 o
  -6 -10   3         80.74         57.68       118.73 o
  -5 -10   3          8.34          0.00       102.47 o
  -4 -10   3        146.58        166.56        96.21 o
  -3 -10   3       1341.64       1313.59        87.22 o
  -2 -10   3         42.13         56.12        95.09 o
  -1 -10   3        490.26        500.92        81.79 o
   0 -10   3        141.29        168.78        72.86 o
   1 -10   3        197.39        192.75        73.32 o
   2 -10   3       1990.32       2051.13        94.31 o
   3 -10   3        354.27        389.05        91.69 o
   4 -10   3        635.57        635.71        78.65 o
   5 -10   3          0.50         13.48        80.83 o
   6 -10   3        695.97        796.01        96.65 o
   7 -10   3        504.36        420.27       132.73 o
  -7  -9   3        158.55        186.99       156.67 o
  -6  -9   3        197.58        227.14       126.78 o
  -5  -9   3        178.50        171.85       119.65 o
  -4  -9   3        128.24        107.00        90.82 o
  -3  -9   3        132.46        140.30        80.32 o
  -2  -9   3        231.80        299.40        78.11 o
  -1  -9   3         69.30         65.97        75.04 o
   0  -9   3        436.10        425.75        69.63 o
   1  -9   3        324.87        272.33        69.98 o
   2  -9   3        676.15        678.88        79.01 o
   3  -9   3        439.61        527.37        79.29 o
   4  -9   3        241.88        223.75        72.73 o
   5  -9   3        350.30        412.66        84.61 o
   6  -9   3        162.86        223.40        79.72 o
   7  -9   3        598.92        515.15       159.23 o
  -7  -8   3        491.53        404.52       123.24 o
  -6  -8   3        974.92        850.19       100.51 o
  -5  -8   3        268.65        286.67       107.70 o
  -4  -8   3        498.81        540.17        80.17 o
  -3  -8   3         65.89         83.52        83.76 o
  -2  -8   3       1186.64       1159.59        78.19 o
  -1  -8   3        663.83        635.24        67.95 o
   0  -8   3          6.57         22.50        64.60 o
   1  -8   3        524.30        527.40        74.73 o
   2  -8   3         44.52        133.41        69.05 o
   3  -8   3        370.14        399.03        69.39 o
   4  -8   3        742.91        890.85        79.80 o
   5  -8   3         22.36         87.63        79.38 o
   6  -8   3        137.56        162.62        76.44 o
   7  -8   3         72.67        114.69        86.89 o
   8  -8   3        333.55        345.72       166.47 o
  -8  -7   3         57.13         68.59       126.72 o
  -7  -7   3        170.48        103.73       115.60 o
  -6  -7   3       1214.31       1235.07        98.00 o
  -5  -7   3        365.98        357.95        90.52 o
  -4  -7   3        218.12        303.85        68.40 o
  -3  -7   3        975.13        961.14        76.09 o
  -2  -7   3          7.82         53.21        70.35 o
  -1  -7   3       3054.93       2996.82       119.78 o
   0  -7   3       1120.18       1095.04        67.72 o
   1  -7   3        325.65        265.24        65.71 o
   2  -7   3       1694.35       1636.59        71.72 o
   3  -7   3        606.55        623.05        63.67 o
   4  -7   3       1560.12       1640.48        87.22 o
   5  -7   3        123.06        121.01        69.56 o
   6  -7   3        493.67        554.61        73.86 o
   7  -7   3        280.23        313.71        95.00 o
   8  -7   3         78.26         49.96        81.32 o
   9  -7   3        420.03        186.09       219.16 o
  -8  -6   3         15.54          9.98       121.67 o
  -7  -6   3         85.15        165.44        87.21 o
  -6  -6   3         35.08         77.12        92.76 o
  -5  -6   3       1074.75       1124.54       105.54 o
  -4  -6   3        298.21        326.60        81.61 o
  -3  -6   3        134.59         95.60        78.37 o
  -2  -6   3         47.52         36.91        69.82 o
  -1  -6   3        367.44        437.56        69.91 o
   0  -6   3       3607.30       3489.43       105.06 o
   1  -6   3         41.01         53.00        75.31 o
   2  -6   3        214.23        142.90        63.40 o
   3  -6   3        744.54        710.95        66.63 o
   4  -6   3        199.07        228.20        71.77 o
   5  -6   3       1829.58       1763.55        69.29 o
   6  -6   3        118.27        182.88        76.77 o
   7  -6   3        660.09        553.79        93.21 o
   8  -6   3         36.85          0.00        94.88 o
   9  -6   3        313.91        245.94       150.18 o
  -9  -5   3        328.75        364.34        91.03 o
  -8  -5   3        609.24        597.97       105.28 o
  -7  -5   3         84.51        316.06       133.33 o
  -6  -5   3        367.72        387.02        89.97 o
  -5  -5   3        530.79        491.54        96.02 o
  -4  -5   3       3361.20       3408.87       104.25 o
  -3  -5   3        959.29       1095.81        69.28 o
  -2  -5   3         59.08         56.85        63.01 o
  -1  -5   3        708.06        704.62        71.85 o
   0  -5   3        901.69        847.29        61.41 o
   1  -5   3       3020.60       2679.83        78.25 o
   2  -5   3         96.30        139.86        70.90 o
   3  -5   3       2162.69       2224.82        72.66 o
   4  -5   3        453.25        481.68        64.62 o
   5  -5   3       1310.03       1241.31        76.85 o
   6  -5   3        240.76        237.01        69.73 o
   7  -5   3         99.83         28.32        72.65 o
   8  -5   3        293.53        346.32        93.40 o
   9  -5   3         33.68         58.64       119.63 o
  -9  -4   3         26.29        118.02       125.41 o
  -8  -4   3        548.65        690.68       116.73 o
  -7  -4   3        699.43        697.03       132.32 o
  -6  -4   3         86.98         75.53        98.92 o
  -5  -4   3        178.82        205.52        81.61 o
  -4  -4   3        380.08        441.77        71.62 o
  -3  -4   3       2830.62       2955.65       100.79 o
  -2  -4   3          1.98         22.66        63.11 o
  -1  -4   3       2487.26       2623.91        79.71 o
   0  -4   3          8.67          8.75        67.01 o
   1  -4   3        893.88        808.06        72.19 o
   2  -4   3       7376.85       6943.33       125.19 o
   3  -4   3          0.46         54.76        69.56 o
   4  -4   3       1450.29       1243.86        75.70 o
   5  -4   3         20.63         38.41        63.11 o
   6  -4   3        279.86        403.91        67.11 o
   7  -4   3        181.42        223.96        84.54 o
   8  -4   3         15.03        140.21        90.19 o
   9  -4   3        359.00        132.47       187.67 o
  10  -4   3          3.04         79.67       102.40 o
  -9  -3   3        105.96         46.53       107.32 o
  -8  -3   3        441.62        484.13       113.00 o
  -7  -3   3        926.99        951.47        84.52 o
  -6  -3   3        664.21        677.21        78.11 o
  -5  -3   3        611.20        657.81        94.43 o
  -4  -3   3        466.95        561.29        72.91 o
  -3  -3   3       4877.79       5126.81       128.01 o
  -2  -3   3      10662.68      11535.24       178.66 o
  -1  -3   3        123.58        178.09        70.12 o
   0  -3   3        372.98        434.04        72.26 o
   1  -3   3        158.18        148.58        64.51 o
   2  -3   3       5563.63       5348.77       104.60 o
   3  -3   3       4778.73       4480.04        90.09 o
   4  -3   3        236.29        235.55        66.02 o
   5  -3   3       1528.87       1492.13        84.52 o
   6  -3   3         93.77         62.01        81.70 o
   7  -3   3       1302.38       1483.56        87.51 o
   8  -3   3         16.84         31.83        92.75 o
   9  -3   3        352.16        344.19       113.38 o
  10  -3   3        130.00        116.49        95.79 o
  -9  -2   3         27.20          0.00        93.52 o
  -8  -2   3        314.83        255.89        96.96 o
  -7  -2   3         52.61         80.62       100.66 o
  -6  -2   3        653.13        673.21        75.99 o
  -5  -2   3          0.11          8.46        71.49 o
  -4  -2   3         14.94          0.00        87.14 o
  -3  -2   3        315.17        349.20        67.81 o
  -2  -2   3       4485.85       4731.88       140.59 o
  -1  -2   3       3131.99       3386.34       111.09 o
   0  -2   3        108.83        108.42        87.15 o
   1  -2   3       1609.84       1560.49        78.18 o
   2  -2   3        199.46        214.60        80.34 o
   3  -2   3       5100.59       4919.78        96.95 o
   4  -2   3       2695.89       2318.41        87.83 o
   5  -2   3       1291.78       1225.50        75.47 o
   6  -2   3        368.22        312.89        78.44 o
   7  -2   3        265.25        319.47        77.67 o
   8  -2   3        689.04        643.35        83.00 o
   9  -2   3        162.06        193.01        88.45 o
  10  -2   3        188.16        221.90        88.91 o
  -9  -1   3         84.26         68.45        86.50 o
  -8  -1   3        341.36        457.01        95.40 o
  -7  -1   3        426.40        422.30        71.40 o
  -6  -1   3       1344.35       1196.62       101.94 o
  -5  -1   3       2914.48       2997.17        94.64 o
  -4  -1   3         43.70         52.12       102.58 o
  -3  -1   3       1038.23       1035.35        81.78 o
  -2  -1   3        684.63        839.05       114.97 o
  -1  -1   3       1762.71       1856.65        96.58 o
   0  -1   3       6268.75       6724.10       232.28 o
   1  -1   3       1707.67       1608.25        91.97 o
   2  -1   3         21.22         67.19        83.40 o
   3  -1   3       2377.18       2388.31        92.08 o
   4  -1   3       1090.90        800.42        92.81 o
   5  -1   3       1733.55       1685.96        84.67 o
   6  -1   3        359.83        357.07        95.89 o
   7  -1   3        168.68        191.23        85.22 o
   8  -1   3        747.39        755.84       103.91 o
   9  -1   3        758.72        833.29        90.36 o
  10  -1   3         11.63         26.74        97.51 o
  -9   0   3        332.46        417.54        94.30 o
  -8   0   3         53.61        125.02        91.69 o
  -7   0   3        863.10        867.99        80.09 o
  -6   0   3        107.75         41.81        95.58 o
  -5   0   3       1873.65       1936.28        97.01 o
  -4   0   3        806.78        825.79       108.68 o
  -3   0   3        179.26         89.93       105.65 o
  -2   0   3       1636.75       1686.82       103.66 o
  -1   0   3        918.77       1007.92       129.87 o
   0   0   3       9323.97      10063.52       186.45 o
   1   0   3       2792.87       2769.31       122.35 o
   2   0   3       4095.14       3854.74       130.34 o
   3   0   3        237.90        205.85        94.08 o
   4   0   3       3195.39       3061.27       109.85 o
   5   0   3        975.49        870.21        92.99 o
   6   0   3        528.86        728.30        84.76 o
   7   0   3        270.84        259.75        77.83 o
   8   0   3         94.63        161.27        81.40 o
   9   0   3         58.44         30.37        88.65 o
  10   0   3        136.34        246.99        96.69 o
  -9   1   3        227.72        300.51       104.93 o
  -8   1   3         86.93        101.07        94.12 o
  -7   1   3          2.10         62.70        83.79 o
  -6   1   3        307.13        362.46        95.69 o
  -5   1   3        315.90        298.91        89.63 o
  -4   1   3       3259.42       3202.91       109.02 o
  -3   1   3       2570.64       2625.69        82.00 o
  -2   1   3       2405.85       2582.83        87.03 o
  -1   1   3       1577.76       1762.00        91.27 o
   0   1   3      11528.54      12949.84       400.25 o
   1   1   3       2883.21       2981.53       120.79 o
   2   1   3       3691.28       3707.50       133.02 o
   3   1   3       1469.04       1444.76       111.15 o
   4   1   3       3801.53       3743.65       115.20 o
   5   1   3       3083.12       2805.68       117.68 o
   6   1   3       3062.15       2915.03        84.63 o
   7   1   3         66.81        154.98       106.87 o
   8   1   3        976.26        993.77        92.27 o
   9   1   3          1.27         52.15        95.68 o
  10   1   3        754.33        798.01        95.69 o
  -9   2   3          9.70          7.36       119.53 o
  -8   2   3       1620.91       1578.20        82.03 o
  -7   2   3         14.99         45.91        99.67 o
  -6   2   3        293.36        292.62        81.48 o
  -5   2   3       1450.66       1393.79        89.54 o
  -4   2   3        546.21        582.61        91.01 o
  -3   2   3       2079.33       2147.43        85.57 o
  -2   2   3        674.41        696.12        74.58 o
  -1   2   3        772.71        751.77        75.70 o
   0   2   3       5161.39       5651.67       148.26 o
   1   2   3         40.61         48.28        95.72 o
   2   2   3        153.80        158.67        86.82 o
   3   2   3          0.05          8.02        80.83 o
   4   2   3        678.96        635.92        94.02 o
   5   2   3         94.71         76.22        87.15 o
   6   2   3       2643.38       2648.06       106.85 o
   7   2   3        572.17        579.21        83.07 o
   8   2   3          1.18         30.01        77.69 o
   9   2   3          6.15         84.26       104.41 o
  10   2   3          1.30         13.18        92.53 o
  -9   3   3         74.05         88.32       103.75 o
  -8   3   3          9.97          0.00        96.07 o
  -7   3   3       1379.14       1332.10        91.15 o
  -6   3   3         94.98        191.38        92.81 o
  -5   3   3        944.86        945.36        92.97 o
  -4   3   3       1296.76       1447.82        81.96 o
  -3   3   3       3369.50       3270.78        76.96 o
  -2   3   3       4214.99       4127.74       143.79 o
  -1   3   3          2.82          0.00        75.38 o
   0   3   3       4981.17       5059.66       156.60 o
   1   3   3        156.68        183.74        92.64 o
   2   3   3       4313.16       3920.39       119.76 o
   3   3   3       6898.26       6666.87       119.58 o
   4   3   3       1519.35       1632.33        99.11 o
   5   3   3        601.13        465.29        90.17 o
   6   3   3        138.98        165.36        76.35 o
   7   3   3       1307.77       1365.57       104.85 o
   8   3   3        465.58        462.43       103.31 o
   9   3   3          2.54         19.73       100.11 o
  10   3   3         68.11         48.26       104.45 o
  -9   4   3        557.90        478.00       128.22 o
  -8   4   3         11.55          0.00       107.38 o
  -7   4   3        914.44        886.63        92.57 o
  -6   4   3       1690.54       1798.74        88.88 o
  -5   4   3        169.41        156.68        90.06 o
  -4   4   3        228.85        246.95        55.01 o
  -3   4   3        303.72        299.82        64.59 o
  -2   4   3        382.86        320.16        64.05 o
  -1   4   3        574.12        616.59        80.13 o
   0   4   3       3217.12       3342.83        96.44 o
   1   4   3        300.79        260.15        71.39 o
   2   4   3         54.24         65.26        89.68 o
   3   4   3       3826.23       3603.43       107.83 o
   4   4   3        153.14        105.24        89.39 o
   5   4   3        190.16        277.13        78.14 o
   6   4   3        910.83        902.59        97.55 o
   7   4   3        121.47        105.21        95.98 o
   8   4   3       1266.37       1287.22       110.71 o
   9   4   3        416.12        462.42       111.21 o
  10   4   3         85.83        163.21       105.26 o
  -9   5   3          3.06          0.00       126.22 o
  -8   5   3        350.26        194.64       126.56 o
  -7   5   3         85.51        114.71        72.96 o
  -6   5   3        348.77        328.31        98.15 o
  -5   5   3       1685.99       1641.49        67.28 o
  -4   5   3        184.48        208.22        70.83 o
  -3   5   3       1549.96       1504.76        69.23 o
  -2   5   3       1012.76       1117.45        79.67 o
  -1   5   3       4291.36       4097.09       103.09 o
   0   5   3       2982.57       2843.91       130.90 o
   1   5   3        213.61        228.11        78.55 o
   2   5   3       2011.22       1890.30       119.52 o
   3   5   3        145.18         75.00       105.13 o
   4   5   3       3068.62       3001.73        99.79 o
   5   5   3        108.47         75.51        72.38 o
   6   5   3        105.69        102.52        81.51 o
   7   5   3        318.64        308.38       102.34 o
   8   5   3       1140.06       1268.61       115.42 o
   9   5   3        824.47        853.44       115.98 o
  10   5   3         13.34         43.91       124.20 o
  -8   6   3          2.36         61.69        85.98 o
  -7   6   3        564.19        546.98        92.59 o
  -6   6   3         34.47         75.29        70.95 o
  -5   6   3       2029.02       2126.13        79.03 o
  -4   6   3        645.40        618.90        72.49 o
  -3   6   3         21.56         14.68        62.71 o
  -2   6   3        149.19        124.71        56.81 o
  -1   6   3       2793.53       2720.16        99.30 o
   0   6   3       1725.98       1595.64        72.64 o
   1   6   3       1141.04       1012.70        76.47 o
   2   6   3        163.63        155.91       105.93 o
   3   6   3          7.43         49.45       101.91 o
   4   6   3        166.24        134.69       112.90 o
   5   6   3       3001.98       3046.48       104.24 o
   6   6   3          9.56         75.16        90.61 o
   7   6   3        351.18        387.34       103.00 o
   8   6   3         80.40         99.32       113.15 o
   9   6   3        429.41        377.91       118.14 o
  10   6   3        490.28        482.02       127.91 o
  -8   7   3        293.48        237.05       101.31 o
  -7   7   3        384.06        207.19       126.38 o
  -6   7   3        526.87        655.38        72.43 o
  -5   7   3          5.51          0.00        73.89 o
  -4   7   3       1392.60       1553.62        83.20 o
  -3   7   3       1003.23        949.75        74.74 o
  -2   7   3        441.74        446.97        71.26 o
  -1   7   3       1045.70       1043.10        90.43 o
   0   7   3        194.73        183.36        63.62 o
   1   7   3       4075.08       3988.14        93.44 o
   2   7   3        548.76        578.29        80.40 o
   3   7   3       1979.86       2082.09       120.27 o
   4   7   3         10.54         70.06       107.50 o
   5   7   3       1038.94        985.70       121.12 o
   6   7   3       1239.26       1237.14        93.27 o
   7   7   3          0.81         39.83       109.99 o
   8   7   3         40.93         21.90       106.27 o
   9   7   3         18.12         20.80       127.40 o
  -8   8   3        303.33        289.52       150.85 o
  -7   8   3          9.95         42.38        81.77 o
  -6   8   3        295.21        367.38        83.32 o
  -5   8   3        246.17        379.57        68.97 o
  -4   8   3        137.85        278.42        63.93 o
  -3   8   3       2323.30       2371.33        78.41 o
  -2   8   3        173.77        200.88        65.10 o
  -1   8   3        819.53        761.93        81.44 o
   0   8   3         42.84         34.93        64.38 o
   1   8   3       2435.57       2400.39        90.98 o
   2   8   3       1577.51       1434.04        80.96 o
   3   8   3        213.70        296.03        81.27 o
   4   8   3        742.58        872.97        97.79 o
   5   8   3        166.26        204.24       118.81 o
   6   8   3       1460.28       1284.14       155.44 o
   7   8   3       1342.51       1241.92        99.40 o
   8   8   3        129.37        197.88       136.34 o
   9   8   3        259.96        223.96       132.49 o
  -7   9   3        293.03        180.45        77.76 o
  -6   9   3         58.50        119.54        79.33 o
  -5   9   3        298.25        313.67        75.82 o
  -4   9   3        160.95        203.04        78.71 o
  -3   9   3        339.27        418.98        69.96 o
  -2   9   3        442.91        434.15        63.47 o
  -1   9   3        249.37        293.03        72.80 o
   0   9   3         48.68         89.36        80.03 o
   1   9   3        347.45        373.19        77.80 o
   2   9   3       1001.13        922.00        86.72 o
   3   9   3       1766.46       1618.21       134.04 o
   4   9   3         79.04         57.21        84.74 o
   5   9   3       1676.08       1605.04       173.91 o
   6   9   3         25.03         57.56       102.24 o
   7   9   3        659.23        675.81       114.69 o
   8   9   3         79.55        176.44       202.98 o
   9   9   3          3.56          0.00       130.36 o
  -7  10   3        235.17        311.35        97.20 o
  -6  10   3        732.69        772.55        92.70 o
  -5  10   3        163.07        202.67        84.03 o
  -4  10   3        656.50        798.31        84.32 o
  -3  10   3        367.41        345.51        87.33 o
  -2  10   3       2521.81       2601.20        77.79 o
  -1  10   3        964.53        942.95        77.73 o
   0  10   3         61.73        115.87        74.31 o
   1  10   3         65.68         61.35        76.24 o
   2  10   3         56.86         40.83        85.35 o
   3  10   3       1620.66       1592.05       123.21 o
   4  10   3        557.41        565.31        87.25 o
   5  10   3         97.65        171.86       123.14 o
   6  10   3         20.61          0.00       110.16 o
   7  10   3        121.31        182.61       112.60 o
   8  10   3        503.91        243.50       223.13 o
  -6  11   3        505.43        511.62        81.91 o
  -5  11   3        220.00        279.75        76.67 o
  -4  11   3        189.88         73.75        79.97 o
  -3  11   3         26.22         47.56        85.62 o
  -2  11   3         61.01         82.60        78.27 o
  -1  11   3        536.71        572.41        73.70 o
   0  11   3       1025.59        974.76        73.78 o
   1  11   3         24.83          0.00        90.68 o
   2  11   3        717.06        829.95       105.94 o
   3  11   3        531.09        596.28       155.20 o
   4  11   3       2642.87       2496.33       140.01 o
   5  11   3        698.07        776.92       112.01 o
   6  11   3         50.84        276.03       150.64 o
   7  11   3        125.13         70.02       148.12 o
   8  11   3         42.03        121.86       162.97 o
  -5  12   3        399.30        462.91        87.56 o
  -4  12   3        203.42        216.38        91.49 o
  -3  12   3        308.59        380.89        85.68 o
  -2  12   3        199.87        303.86        84.72 o
  -1  12   3        159.18         98.30        91.47 o
   0  12   3       1591.93       1677.67        99.15 o
   1  12   3         50.28         24.29        98.26 o
   2  12   3         84.59         61.05        82.84 o
   3  12   3         97.84         90.00        92.51 o
   4  12   3        527.66        572.63       163.07 o
   5  12   3        705.76        746.93       144.46 o
   6  12   3         20.15          0.00       106.63 o
   7  12   3        201.83        248.95       158.46 o
  -4  13   3        593.26        599.51       144.32 o
  -3  13   3        340.44        304.05       101.91 o
  -2  13   3        251.89        147.93        83.86 o
  -1  13   3         66.18         22.92        84.89 o
   0  13   3        199.90        186.42        88.46 o
   1  13   3        488.60        559.78        91.66 o
   2  13   3        135.50        139.89       101.75 o
   3  13   3        188.17        161.09       138.65 o
   4  13   3          0.72          0.00       117.67 o
   5  13   3        280.91        312.84       122.87 o
   6  13   3        500.66        463.39       138.46 o
  -3  14   3        777.31        789.01       213.22 o
  -2  14   3         34.45        136.42        94.19 o
  -1  14   3        251.13        362.42       104.22 o
   0  14   3         40.49         21.34        82.79 o
   1  14   3        359.32        325.23        85.34 o
   2  14   3        567.69        384.32       175.68 o
   3  14   3         40.86          0.00       152.81 o
   4  14   3         68.75          0.00       124.15 o
  -1  15   3          0.01          0.00        99.23 o
   0  15   3        163.16        180.43       100.14 o
   1  15   3         48.19          0.00       104.69 o
   2  15   3        520.70        333.12       333.41 o
  -1 -13   4        437.57        409.40       101.13 o
   0 -13   4        351.66        319.10        90.68 o
   1 -13   4         36.59        116.14       110.24 o
   2 -13   4         28.61        112.19       112.47 o
  -3 -12   4          4.85         98.54       113.35 o
  -2 -12   4         48.15        100.76       104.97 o
  -1 -12   4        229.93        280.28        82.16 o
   0 -12   4        700.09        675.11       130.15 o
   1 -12   4        381.88        469.61        94.09 o
   2 -12   4         54.46        107.36        85.65 o
   3 -12   4         12.49          0.00       107.39 o
   4 -12   4        215.65        313.92       109.46 o
  -5 -11   4         12.92          0.00       149.26 o
  -4 -11   4        435.20        276.24       105.83 o
  -3 -11   4        515.79        374.92       110.67 o
  -2 -11   4          2.39         72.80        86.78 o
  -1 -11   4        110.61        203.87        89.36 o
   0 -11   4        361.11        373.39        88.56 o
   1 -11   4        773.52        809.35        82.36 o
   2 -11   4          6.02         65.81        86.19 o
   3 -11   4          7.35         88.98        74.51 o
   4 -11   4         27.16         68.81        83.51 o
   5 -11   4        236.37        338.81        96.70 o
  -6 -10   4        112.13        182.26       114.38 o
  -5 -10   4         27.26          0.00       105.26 o
  -4 -10   4        314.59        308.95       118.86 o
  -3 -10   4       1569.02       1376.65       196.15 o
  -2 -10   4        184.37        232.06        93.33 o
  -1 -10   4        680.23        665.99        81.68 o
   0 -10   4         42.87         36.62        82.44 o
   1 -10   4       1432.70       1456.60        86.57 o
   2 -10   4       1783.27       1858.37        79.80 o
   3 -10   4         57.62         79.47        92.76 o
   4 -10   4        169.43        247.86        72.27 o
   5 -10   4          0.81          0.00        99.65 o
   6 -10   4        482.58        332.22       137.51 o
  -6  -9   4         96.36        131.37       105.44 o
  -5  -9   4         60.72        140.88       100.22 o
  -4  -9   4         26.00         42.54        76.74 o
  -3  -9   4        293.13        349.13        81.29 o
  -2  -9   4         18.26         28.54        78.58 o
  -1  -9   4        526.46        525.68        79.74 o
   0  -9   4        284.59        320.88        76.41 o
   1  -9   4        189.07        193.28        70.80 o
   2  -9   4       2718.69       2606.41        79.08 o
   3  -9   4       1033.60       1114.67        91.16 o
   4  -9   4         23.76         70.99        74.18 o
   5  -9   4         30.59        205.63        95.76 o
   6  -9   4         93.86         52.07        82.51 o
   7  -9   4        630.75        449.57       165.31 o
  -7  -8   4        265.38        415.46       128.07 o
  -6  -8   4        981.75       1066.30       105.14 o
  -5  -8   4        141.29        254.27        95.66 o
  -4  -8   4        593.03        546.09        91.33 o
  -3  -8   4        167.77        243.26        78.37 o
  -2  -8   4       1937.07       1847.06        82.97 o
  -1  -8   4        533.79        494.95        69.96 o
   0  -8   4         28.27         43.53        72.48 o
   1  -8   4        263.50        225.58        73.47 o
   2  -8   4        628.48        706.47        78.37 o
   3  -8   4       1474.30       1518.89        74.76 o
   4  -8   4       1017.53        960.62        68.67 o
   5  -8   4         33.62          0.00        80.61 o
   6  -8   4          8.19         39.98        79.38 o
   7  -8   4        204.03        237.53        88.48 o
   8  -8   4        579.35        551.28       173.49 o
  -7  -7   4         97.99         62.76       120.74 o
  -6  -7   4        488.25        392.17       115.33 o
  -5  -7   4        611.41        701.28       107.43 o
  -4  -7   4         29.92        109.33        87.97 o
  -3  -7   4        226.76        207.32        84.77 o
  -2  -7   4        383.13        433.64        63.25 o
  -1  -7   4       3615.30       3747.11       116.47 o
   0  -7   4        300.76        363.85        79.69 o
   1  -7   4        333.10        344.80        66.06 o
   2  -7   4       1063.03       1049.07        69.84 o
   3  -7   4        182.60        171.72        66.61 o
   4  -7   4       2386.22       2328.69        83.64 o
   5  -7   4        500.10        621.73        87.32 o
   6  -7   4          8.33          0.03        80.44 o
   7  -7   4         26.97        153.32        94.61 o
   8  -7   4        182.16        147.41        91.14 o
  -8  -6   4         18.97         57.83       126.79 o
  -7  -6   4          4.00         40.89        99.96 o
  -6  -6   4          0.46          3.06        83.38 o
  -5  -6   4       1383.08       1313.06       107.31 o
  -4  -6   4       1300.41       1300.52        73.96 o
  -3  -6   4        161.14        149.40        67.84 o
  -2  -6   4        290.10        227.98        67.69 o
  -1  -6   4        352.65        369.21        70.96 o
   0  -6   4       2633.18       2486.74        64.93 o
   1  -6   4         22.47         94.72        68.80 o
   2  -6   4        332.20        370.73        63.69 o
   3  -6   4         50.50        124.57        69.85 o
   4  -6   4        564.52        499.46        73.19 o
   5  -6   4       3775.27       3761.86        94.20 o
   6  -6   4        321.58        351.78        71.32 o
   7  -6   4        464.45        472.61        83.33 o
   8  -6   4          7.25          0.00        86.76 o
   9  -6   4        429.24        376.50       123.68 o
  -8  -5   4        452.29        368.72       108.70 o
  -7  -5   4        103.71        121.80       111.09 o
  -6  -5   4        285.35        322.31        91.55 o
  -5  -5   4        740.73        732.57        88.73 o
  -4  -5   4       1180.34       1191.53        86.33 o
  -3  -5   4        433.59        506.82        82.29 o
  -2  -5   4        168.92        211.01        71.33 o
  -1  -5   4        142.64        125.36        64.64 o
   0  -5   4        170.50        135.51        74.49 o
   1  -5   4       1369.37       1219.82        70.44 o
   2  -5   4        462.06        515.96        76.21 o
   3  -5   4        284.48        238.31        76.74 o
   4  -5   4         62.55        140.69        69.51 o
   5  -5   4        740.45        758.46        74.59 o
   6  -5   4       1183.96       1258.83        92.03 o
   7  -5   4         19.85         32.66        78.73 o
   8  -5   4         95.15         46.11        93.03 o
   9  -5   4          0.57         10.56       100.54 o
  -8  -4   4        303.86        431.92       118.50 o
  -7  -4   4        242.76        236.04       110.39 o
  -6  -4   4        171.17        145.40        86.77 o
  -5  -4   4        305.89        226.89        71.69 o
  -4  -4   4        239.30        251.55        93.53 o
  -3  -4   4       3490.33       3614.14        92.63 o
  -2  -4   4       1043.41       1123.84        80.01 o
  -1  -4   4         12.31         85.72        67.89 o
   0  -4   4        812.64        775.30        70.32 o
   1  -4   4       1489.20       1438.62        72.43 o
   2  -4   4       3111.40       2946.11        79.43 o
   3  -4   4        173.37        243.68        70.05 o
   4  -4   4        769.06        650.71        80.73 o
   5  -4   4         55.59        168.36        79.59 o
   6  -4   4        749.80        766.60        68.67 o
   7  -4   4       3038.92       3353.69       103.33 o
   8  -4   4        268.91        244.74        92.34 o
   9  -4   4        195.37        147.05       114.85 o
  10  -4   4         10.54          0.00       126.17 o
  -9  -3   4         33.17         77.25        91.90 o
  -8  -3   4        680.82        615.11       104.94 o
  -7  -3   4        841.05        914.48       107.84 o
  -6  -3   4          4.56         53.51        85.34 o
  -5  -3   4        527.45        580.91        82.82 o
  -4  -3   4         10.09         45.88       111.68 o
  -3  -3   4       1965.67       2025.78        96.26 o
  -2  -3   4       2365.68       2474.04        86.12 o
  -1  -3   4          0.06          0.00        73.70 o
   0  -3   4       1121.66       1107.07        68.22 o
   1  -3   4        305.13        252.92        77.83 o
   2  -3   4        781.32        673.45        61.54 o
   3  -3   4         19.38         23.74        64.06 o
   4  -3   4         12.93         48.76        80.33 o
   5  -3   4        543.48        592.98        73.58 o
   6  -3   4          1.58          0.00        76.85 o
   7  -3   4       1525.43       1438.44        81.56 o
   8  -3   4        901.97        876.80       107.60 o
   9  -3   4         71.45        231.35       121.55 o
  10  -3   4         35.10          0.00        96.92 o
  -9  -2   4         24.11        102.82        98.00 o
  -8  -2   4         12.28          0.00       114.13 o
  -7  -2   4        647.85        643.84       134.68 o
  -6  -2   4       1077.47       1068.10        89.28 o
  -5  -2   4          0.16         46.12        82.22 o
  -4  -2   4        163.73        177.53        90.09 o
  -3  -2   4        145.57        175.52        87.27 o
  -2  -2   4        163.96        155.90        76.22 o
  -1  -2   4       4717.50       5041.52       131.99 o
   0  -2   4         53.94         15.62        77.26 o
   1  -2   4        369.54        327.67        79.15 o
   2  -2   4        193.54        137.37        69.63 o
   3  -2   4       4170.40       3959.16        84.59 o
   4  -2   4       3827.07       3576.55        92.23 o
   5  -2   4       1577.96       1533.90        79.48 o
   6  -2   4       1377.40       1455.97       101.57 o
   7  -2   4         78.19        157.71        87.23 o
   8  -2   4        988.32        957.60        97.65 o
   9  -2   4        486.03        508.38       124.22 o
  10  -2   4         62.06        121.43        97.63 o
  -9  -1   4         63.53         10.29        76.93 o
  -8  -1   4        339.16        236.62        87.90 o
  -7  -1   4         46.98         66.31        68.51 o
  -6  -1   4       1145.40       1106.97       102.23 o
  -5  -1   4       1216.21       1203.12       100.49 o
  -4  -1   4         14.22         46.47        88.17 o
  -3  -1   4        408.92        513.67        86.64 o
  -2  -1   4       4033.55       4348.10       127.78 o
  -1  -1   4       4160.67       4419.95       118.51 o
   0  -1   4        568.51        576.41        77.79 o
   1  -1   4         91.40         64.72        93.99 o
   2  -1   4        542.03        557.29        73.22 o
   3  -1   4        555.34        504.60        92.72 o
   4  -1   4         25.81         41.58        75.66 o
   5  -1   4        433.91        419.18        97.58 o
   6  -1   4        445.24        402.48        82.41 o
   7  -1   4        568.48        566.27       106.25 o
   8  -1   4        502.38        403.90        98.66 o
   9  -1   4        827.93        878.62       129.07 o
  10  -1   4         16.50         12.96       115.26 o
  -9   0   4        322.37        285.98       107.59 o
  -8   0   4         96.63         62.75        78.80 o
  -7   0   4       1226.39       1166.25       105.07 o
  -6   0   4         11.89         69.47        82.81 o
  -5   0   4       1191.88       1244.99        82.17 o
  -4   0   4       1856.52       2011.41       113.25 o
  -3   0   4         64.23        154.68       108.82 o
  -2   0   4       2286.13       2355.51        91.97 o
  -1   0   4        591.59        633.59        96.39 o
   0   0   4       9958.15      10824.97       225.57 o
   1   0   4       3566.61       3599.16       126.05 o
   2   0   4       2916.55       2855.62       106.97 o
   3   0   4       2339.24       2308.66       120.53 o
   4   0   4       2482.66       2307.50       100.92 o
   5   0   4       1716.60       1541.55        96.45 o
   6   0   4        294.44        306.71        92.41 o
   7   0   4        203.52        201.88        94.97 o
   8   0   4         14.93         31.82        80.02 o
   9   0   4        317.87        415.45       124.75 o
  10   0   4        438.71        430.43        98.47 o
  -9   1   4        463.40        532.20       106.13 o
  -8   1   4         19.14         56.97       111.35 o
  -7   1   4         30.68         87.16       103.80 o
  -6   1   4         48.92          0.00        96.33 o
  -5   1   4        283.20        249.15        70.79 o
  -4   1   4       2495.88       2338.81        74.60 o
  -3   1   4         28.00          0.00        91.90 o
  -2   1   4       1711.76       1680.75        80.03 o
  -1   1   4       1239.45       1405.09        82.06 o
   0   1   4      11475.20      12237.66       214.37 o
   1   1   4       6486.93       6421.62       168.49 o
   2   1   4        923.62        861.23       106.89 o
   3   1   4        197.25        114.81       108.18 o
   4   1   4        269.97        306.14        88.25 o
   5   1   4       2562.57       2495.47       100.47 o
   6   1   4       2544.49       2424.83        97.45 o
   7   1   4          0.72         74.44        87.53 o
   8   1   4       1099.18       1014.33        95.73 o
   9   1   4         75.69        117.51        87.47 o
  10   1   4        833.54        909.98       112.84 o
  -9   2   4          2.22         12.88       105.55 o
  -8   2   4       1239.71       1259.73       116.42 o
  -7   2   4        356.57        452.12        89.39 o
  -6   2   4        223.04        225.83        74.79 o
  -5   2   4        549.70        640.21       111.65 o
  -4   2   4        317.47        349.84        69.95 o
  -3   2   4       1644.83       1563.55        93.68 o
  -2   2   4        169.03        161.77        63.95 o
  -1   2   4         80.34        141.61        81.23 o
   0   2   4       3088.79       3215.27       102.80 o
   1   2   4        197.62        271.84        64.63 o
   2   2   4       4130.90       4202.92       129.47 o
   3   2   4        313.20        384.44        85.58 o
   4   2   4       1881.55       1763.10       107.38 o
   5   2   4        140.65        135.42        92.41 o
   6   2   4       1549.22       1453.37        88.84 o
   7   2   4        475.43        458.87        81.71 o
   8   2   4        279.96        310.84        99.14 o
   9   2   4        455.63        455.69        92.92 o
  10   2   4          9.34          0.00        97.02 o
  -9   3   4         13.32         33.41       106.09 o
  -8   3   4         71.21        148.77        85.41 o
  -7   3   4        744.23        758.21        74.06 o
  -6   3   4        513.17        560.81        84.36 o
  -5   3   4       1330.44       1389.90        86.94 o
  -4   3   4         23.01          0.00        69.33 o
  -3   3   4        788.54        841.32        81.02 o
  -2   3   4      12108.41      12437.23       122.10 o
  -1   3   4        406.69        471.22        79.92 o
   0   3   4       2405.03       2638.15        88.20 o
   1   3   4        320.79        326.42        68.19 o
   2   3   4       7565.37       7405.58       214.65 o
   3   3   4       2733.31       2566.08        99.40 o
   4   3   4        191.63        187.65        82.34 o
   5   3   4        448.07        334.53        95.99 o
   6   3   4        241.79        241.81        90.54 o
   7   3   4       1056.01       1037.92       131.73 o
   8   3   4        409.76        469.93       122.65 o
   9   3   4         51.20         66.91       105.43 o
  10   3   4        133.61        127.58       115.92 o
  -9   4   4        160.79        194.04       110.72 o
  -8   4   4         28.77         27.54        95.89 o
  -7   4   4        669.78        773.72       105.08 o
  -6   4   4        139.17        129.86        97.13 o
  -5   4   4         58.57        132.86        79.13 o
  -4   4   4        903.00        857.82        80.50 o
  -3   4   4        362.37        401.23        64.39 o
  -2   4   4        213.73        118.41        63.78 o
  -1   4   4       8540.33       8574.64       152.74 o
   0   4   4        561.95        676.70        68.64 o
   1   4   4       1117.09       1109.53        76.27 o
   2   4   4         44.64         70.16        78.31 o
   3   4   4       7033.17       6994.66       170.36 o
   4   4   4       1151.89       1054.26        90.45 o
   5   4   4        203.41        164.67        78.82 o
   6   4   4        661.52        573.19       125.56 o
   7   4   4        102.30        147.06        96.13 o
   8   4   4       2011.21       1916.13       110.36 o
   9   4   4        278.81        244.72       112.28 o
  10   4   4        245.66        307.43       111.98 o
  -8   5   4        191.13        154.19       112.99 o
  -7   5   4          0.78          8.60        90.79 o
  -6   5   4        778.67        815.91       103.39 o
  -5   5   4        338.63        373.85        82.90 o
  -4   5   4         64.01         63.41        69.68 o
  -3   5   4       3079.76       3091.58        80.58 o
  -2   5   4         41.25         41.80        81.29 o
  -1   5   4       2445.85       2191.59        84.12 o
   0   5   4       2545.56       2545.95        81.76 o
   1   5   4       1441.28       1425.80        77.15 o
   2   5   4        495.26        501.42        85.09 o
   3   5   4       2240.49       2173.68        98.49 o
   4   5   4       4282.78       4374.35       130.76 o
   5   5   4        817.39        737.40        98.60 o
   6   5   4        635.31        601.37        83.96 o
   7   5   4         60.64         83.64        96.28 o
   8   5   4        810.79        790.29       106.90 o
   9   5   4        642.36        668.17       114.22 o
  10   5   4          1.76         13.24       121.87 o
  -8   6   4         23.07          6.02       100.16 o
  -7   6   4         87.41         12.02        93.68 o
  -6   6   4          6.18          0.00        88.51 o
  -5   6   4       1142.40       1182.65        62.90 o
  -4   6   4        243.19        324.18        78.95 o
  -3   6   4        144.16        214.88        59.64 o
  -2   6   4       2235.32       2259.12       154.22 o
  -1   6   4        418.07        421.09        71.02 o
   0   6   4       1888.18       1869.45        72.34 o
   1   6   4         42.80         91.20        88.07 o
   2   6   4         48.35         76.25        78.14 o
   3   6   4         16.09          0.00       103.15 o
   4   6   4         76.31        105.80       108.67 o
   5   6   4       2451.81       2356.21       102.33 o
   6   6   4        212.44        280.38        87.17 o
   7   6   4        648.10        685.26       109.47 o
   8   6   4          3.07          0.00       121.88 o
   9   6   4        261.22        207.23       115.64 o
  10   6   4        805.20        859.38       129.15 o
  -8   7   4        547.36        306.80       122.43 o
  -7   7   4        172.86        203.81        84.84 o
  -6   7   4        529.10        628.37        69.50 o
  -5   7   4        121.13        175.55        83.55 o
  -4   7   4       1076.64       1219.11        75.45 o
  -3   7   4        364.29        340.17        62.72 o
  -2   7   4        481.21        567.65        65.57 o
  -1   7   4        362.10        292.72        57.36 o
   0   7   4        709.04        674.68        72.47 o
   1   7   4       4834.39       4652.40       186.58 o
   2   7   4        391.25        427.19        76.42 o
   3   7   4       1458.00       1513.90       163.90 o
   4   7   4          5.83          0.00       114.14 o
   5   7   4       2123.50       2145.11       222.00 o
   6   7   4        194.70        225.96       101.00 o
   7   7   4         40.23         87.98        86.79 o
   8   7   4         67.26         92.98       117.36 o
   9   7   4         28.13          4.29       117.84 o
  10   7   4        109.72        105.93       139.99 o
  -7   8   4         23.73         77.20        96.58 o
  -6   8   4         59.61         69.74        83.86 o
  -5   8   4        304.97        349.53        89.97 o
  -4   8   4        856.05        949.89        66.75 o
  -3   8   4       1679.21       1843.79       109.42 o
  -2   8   4        113.16        152.43        73.25 o
  -1   8   4       1428.72       1503.41        74.64 o
   0   8   4        650.78        573.40        79.40 o
   1   8   4        890.38        753.16        74.54 o
   2   8   4       2479.12       2387.72        92.65 o
   3   8   4          4.59          0.00       112.40 o
   4   8   4        249.76        298.86        81.84 o
   5   8   4         17.41         88.79        93.71 o
   6   8   4        695.66        718.48       124.99 o
   7   8   4        872.55        965.74       120.18 o
   8   8   4          1.61         22.80       135.16 o
   9   8   4        525.23        511.97       140.81 o
  -7   9   4        501.94        401.85        97.27 o
  -6   9   4          7.41         28.22        89.48 o
  -5   9   4        295.53        277.68        76.02 o
  -4   9   4        146.41        217.70        79.14 o
  -3   9   4       1094.45       1112.35        67.21 o
  -2   9   4         67.29         80.81        73.56 o
  -1   9   4        237.22        238.01        66.75 o
   0   9   4       1048.44       1101.00        75.22 o
   1   9   4          0.81          0.91        68.33 o
   2   9   4       1401.73       1286.52        88.33 o
   3   9   4       1291.89       1402.99       180.29 o
   4   9   4         74.62         79.40       120.06 o
   5   9   4         96.28        144.92       100.70 o
   6   9   4        431.81        454.14       105.99 o
   7   9   4       1061.59       1066.75       141.13 o
   8   9   4        211.75        258.09       205.70 o
   9   9   4          2.21        102.42       169.69 o
  -6  10   4        619.36        732.32        86.07 o
  -5  10   4          0.39         36.45        67.94 o
  -4  10   4        458.95        513.55        70.72 o
  -3  10   4        713.60        739.71        88.33 o
  -2  10   4       1695.28       1818.67        75.34 o
  -1  10   4       1428.76       1447.50        88.90 o
   0  10   4        261.09        316.71        87.18 o
   1  10   4        415.41        373.72        72.71 o
   2  10   4         11.68         38.45        83.27 o
   3  10   4        800.83        720.08       112.55 o
   4  10   4         24.34         78.03       122.89 o
   5  10   4          5.99        183.62       124.65 o
   6  10   4          7.58         25.53       106.44 o
   7  10   4        151.69        270.93       116.25 o
   8  10   4        437.03        532.59       181.20 o
  -6  11   4        647.77        671.60       105.48 o
  -5  11   4        316.72        344.59        86.09 o
  -4  11   4        488.29        531.87        96.96 o
  -3  11   4         94.57        213.31        91.29 o
  -2  11   4         38.14         91.48        66.95 o
  -1  11   4        814.19        818.05        75.40 o
   0  11   4       1346.88       1416.63        90.49 o
   1  11   4        719.65        710.97        74.45 o
   2  11   4        746.66        735.14        80.55 o
   3  11   4         19.78         87.90       125.25 o
   4  11   4        942.61        939.29       130.21 o
   5  11   4        195.81        326.37       132.19 o
   6  11   4        176.54        130.66       139.46 o
   7  11   4        127.75        171.36       146.33 o
   8  11   4        168.87        265.77       159.22 o
  -5  12   4        482.32        505.51       132.29 o
  -4  12   4        186.06        241.77        92.39 o
  -3  12   4        189.55        184.13        87.72 o
  -2  12   4        359.00        399.11        77.72 o
  -1  12   4        217.59        204.30        92.51 o
   0  12   4        953.74       1054.15        95.98 o
   1  12   4         48.46        176.22        93.21 o
   2  12   4        491.37        520.17        85.34 o
   3  12   4         31.53          0.00        93.69 o
   4  12   4        227.64        383.17       136.45 o
   5  12   4        705.23        854.09       113.22 o
   6  12   4         45.70         60.44       103.77 o
   7  12   4         70.25         73.83       109.61 o
  -4  13   4        500.85        380.00       116.51 o
  -3  13   4        184.41        268.72        84.23 o
  -2  13   4        424.21        371.99        89.73 o
  -1  13   4        159.27         95.46        95.46 o
   0  13   4         78.91         79.54        86.57 o
   1  13   4        333.39        429.87       105.88 o
   2  13   4        245.84        232.00       109.39 o
   3  13   4        291.95        324.60       146.00 o
   4  13   4          0.84        145.34       117.27 o
   5  13   4        388.61        323.93       147.82 o
   6  13   4        299.34        249.12       111.38 o
  -3  14   4        374.59        233.51        91.94 o
  -2  14   4          3.69         61.52        94.79 o
  -1  14   4        202.07        195.69        92.42 o
   0  14   4        128.36        224.26       106.62 o
   1  14   4        150.35        144.48       111.07 o
   2  14   4        575.36        282.79       381.99 o
   3  14   4         28.66         81.91       122.51 o
   4  14   4        238.16        147.07       152.97 o
   5  14   4          8.99          0.00       161.46 o
  -1  15   4          0.70         15.04       111.47 o
   0  15   4        489.15        310.91       128.59 o
   1  15   4          5.19          0.00       101.90 o
   2  15   4        195.25         59.16       155.44 o
   3  15   4        203.45         92.05       151.97 o
  -2 -12   5          2.72         41.96        97.14 o
  -1 -12   5         42.94        103.63        97.00 o
   0 -12   5        426.15        427.00        94.55 o
   1 -12   5        137.66        286.92        95.06 o
   2 -12   5        112.66        164.27        87.39 o
   3 -12   5         44.63        125.04        97.51 o
  -4 -11   5        329.68        307.77        99.05 o
  -3 -11   5        564.18        347.41       165.19 o
  -2 -11   5         19.87         73.92       101.42 o
  -1 -11   5         74.01         31.81        89.63 o
   0 -11   5        189.74        245.41        89.71 o
   1 -11   5        761.89        866.96        90.99 o
   2 -11   5         97.34         51.54        82.88 o
   3 -11   5          8.62         90.55        92.88 o
   4 -11   5          4.70          0.00        85.76 o
   5 -11   5        302.77        293.01        84.47 o
  -5 -10   5         88.81        116.63       109.57 o
  -4 -10   5        520.32        575.06       128.56 o
  -3 -10   5        787.07        697.33       163.40 o
  -2 -10   5        220.26        242.24        87.41 o
  -1 -10   5        545.71        506.16        97.93 o
   0 -10   5          1.45         46.33        95.28 o
   1 -10   5        289.72        278.82        76.27 o
   2 -10   5        572.47        487.56        96.67 o
   3 -10   5        184.77        194.73        86.65 o
   4 -10   5        317.65        291.00        75.83 o
   5 -10   5         38.66          1.13        82.25 o
   6 -10   5        630.05        512.20       114.60 o
  -6  -9   5         31.93         11.98       114.14 o
  -5  -9   5          9.65         87.71       103.43 o
  -4  -9   5         30.38        127.13       110.84 o
  -3  -9   5       1112.80       1066.93        75.72 o
  -2  -9   5        295.85        364.52        82.53 o
  -1  -9   5        558.68        572.12        75.26 o
   0  -9   5         98.87        106.43        89.26 o
   1  -9   5        355.24        376.72        74.47 o
   2  -9   5        693.63        764.46        82.41 o
   3  -9   5        656.73        671.44        74.52 o
   4  -9   5         15.43         28.89        70.55 o
   5  -9   5        371.07        488.44        74.85 o
   6  -9   5        109.36        103.43       103.21 o
   7  -9   5       1014.63        868.29       225.96 o
  -6  -8   5       1154.44       1073.41       109.07 o
  -5  -8   5         46.65        205.71       113.48 o
  -4  -8   5          8.08         73.25       107.74 o
  -3  -8   5          1.66         25.25        88.79 o
  -2  -8   5       1497.44       1490.63        82.97 o
  -1  -8   5        852.90        936.09        78.32 o
   0  -8   5          4.40         25.07        74.30 o
   1  -8   5         95.81        107.79        75.89 o
   2  -8   5          1.99         32.36        60.63 o
   3  -8   5        682.37        681.36        79.85 o
   4  -8   5        210.53        267.43        71.76 o
   5  -8   5          4.86         48.25        81.59 o
   6  -8   5        139.35        117.43        88.26 o
   7  -8   5         73.87        144.47        90.20 o
   8  -8   5        512.71        422.11       126.43 o
  -7  -7   5         39.77         49.20       124.80 o
  -6  -7   5        485.89        490.84       118.05 o
  -5  -7   5        432.56        438.16       112.40 o
  -4  -7   5          9.62        138.02       115.03 o
  -3  -7   5        344.62        497.56        89.88 o
  -2  -7   5          6.33          0.00        74.64 o
  -1  -7   5       1920.71       1923.61        94.98 o
   0  -7   5       3392.62       3575.28       126.55 o
   1  -7   5        150.53        202.59        73.92 o
   2  -7   5        300.45        353.72        68.15 o
   3  -7   5         38.51         80.89        73.95 o
   4  -7   5       2688.52       2819.37        83.95 o
   5  -7   5        206.07        275.08        87.61 o
   6  -7   5         42.24        128.84        74.14 o
   7  -7   5         98.71        143.17        79.60 o
   8  -7   5        179.57        192.25       103.01 o
  -7  -6   5          4.08          5.10       121.88 o
  -6  -6   5          3.54         18.36        86.19 o
  -5  -6   5       1062.34       1061.08       106.60 o
  -4  -6   5        800.23        825.50        89.78 o
  -3  -6   5         92.57        164.20        83.94 o
  -2  -6   5         39.77         49.83        61.30 o
  -1  -6   5       1556.93       1621.56       116.24 o
   0  -6   5        873.00        872.28        68.25 o
   1  -6   5        952.55        984.56        67.84 o
   2  -6   5        472.22        413.69        66.99 o
   3  -6   5         11.94         29.61        59.49 o
   4  -6   5        407.93        376.88        74.64 o
   5  -6   5       2624.72       2596.71        84.54 o
   6  -6   5        195.27        238.13        90.35 o
   7  -6   5        313.99        503.07        88.26 o
   8  -6   5          1.45          0.00        83.26 o
   9  -6   5        407.95        229.85       113.93 o
  -8  -5   5        618.13        569.38       156.19 o
  -7  -5   5          8.07          4.41       101.02 o
  -6  -5   5        185.98        214.47        93.88 o
  -5  -5   5        573.43        606.71        89.91 o
  -4  -5   5       1549.34       1660.55       102.04 o
  -3  -5   5        369.72        443.06        94.25 o
  -2  -5   5         11.35         21.47        92.53 o
  -1  -5   5        592.06        625.88        79.45 o
   0  -5   5        170.27        183.37        70.08 o
   1  -5   5       1382.51       1388.35        69.07 o
   2  -5   5        897.86        920.83        61.99 o
   3  -5   5        485.73        490.56        77.70 o
   4  -5   5         35.90          0.00        71.97 o
   5  -5   5       1242.05       1281.44        80.03 o
   6  -5   5        996.23       1050.40        74.86 o
   7  -5   5          3.54          0.00        81.52 o
   8  -5   5         70.52         11.34       115.04 o
   9  -5   5         51.23        104.81       126.69 o
  -8  -4   5        701.22        761.83       155.79 o
  -7  -4   5        417.08        342.06       114.58 o
  -6  -4   5          6.36        137.40       103.39 o
  -5  -4   5          6.19        107.10        96.53 o
  -4  -4   5        164.94        187.47        73.32 o
  -3  -4   5       3159.50       3273.54        86.55 o
  -2  -4   5        448.37        447.58        78.21 o
  -1  -4   5        415.05        499.42        69.52 o
   0  -4   5         16.48         45.31        55.29 o
   1  -4   5       4090.53       4035.21        81.15 o
   2  -4   5       3938.70       3910.01        79.24 o
   3  -4   5         72.97         80.44        70.01 o
   4  -4   5        320.84        272.76        72.08 o
   5  -4   5          3.50         49.79        74.18 o
   6  -4   5       1112.10       1103.03        79.57 o
   7  -4   5        683.00        746.55        80.92 o
   8  -4   5          4.61         13.22       106.47 o
   9  -4   5        133.99        153.30        94.41 o
  10  -4   5         48.57         64.32       115.03 o
  -8  -3   5        158.38        231.12       105.58 o
  -7  -3   5        709.95        673.64       114.02 o
  -6  -3   5        136.43        211.26        78.63 o
  -5  -3   5         98.23        110.61        97.17 o
  -4  -3   5         81.60        130.92        80.44 o
  -3  -3   5       1782.26       1827.51        86.40 o
  -2  -3   5       5562.10       5782.33       141.27 o
  -1  -3   5        353.26        331.61        75.35 o
   0  -3   5       2174.95       2185.64        74.74 o
   1  -3   5         69.86        104.52        66.55 o
   2  -3   5       1554.49       1463.76        75.59 o
   3  -3   5       3000.94       2984.09        92.21 o
   4  -3   5         41.80         24.21        73.11 o
   5  -3   5        426.28        494.32        78.28 o
   6  -3   5         38.29         41.02        78.29 o
   7  -3   5       2115.78       2080.29        94.75 o
   8  -3   5        176.22        213.44        98.56 o
   9  -3   5        122.55        154.50       103.61 o
  10  -3   5         17.79         85.91       122.18 o
  -8  -2   5         16.26         68.76        83.19 o
  -7  -2   5        167.60        129.90        94.99 o
  -6  -2   5        937.84        925.08        74.69 o
  -5  -2   5         96.29         82.15        83.39 o
  -4  -2   5        666.56        660.08        93.22 o
  -3  -2   5        259.43        252.29        78.26 o
  -2  -2   5       4120.78       4277.26        80.60 o
  -1  -2   5       3995.21       4218.17        97.58 o
   0  -2   5         37.13         33.00        66.73 o
   1  -2   5       2724.69       2720.24        82.26 o
   2  -2   5         18.41         65.52        68.04 o
   3  -2   5       4893.94       4863.72        87.50 o
   4  -2   5       4020.26       4055.98       101.46 o
   5  -2   5       1289.76       1379.34        81.26 o
   6  -2   5         61.78         53.51        83.93 o
   7  -2   5       1625.96       1545.66        93.49 o
   8  -2   5       1505.31       1479.09       113.54 o
   9  -2   5        303.66        321.88       100.39 o
  10  -2   5         10.57          5.23       106.92 o
  -8  -1   5          8.31          3.97       101.66 o
  -7  -1   5         34.38          0.00        82.81 o
  -6  -1   5        142.46        139.22        86.87 o
  -5  -1   5       1649.77       1687.97       104.94 o
  -4  -1   5         12.00        117.04        76.78 o
  -3  -1   5       1398.94       1463.79        94.56 o
  -2  -1   5        911.46        949.68        89.09 o
  -1  -1   5       2397.25       2609.57        82.23 o
   0  -1   5        444.36        445.01        71.18 o
   1  -1   5        742.60        820.44        92.87 o
   2  -1   5       3447.77       3675.57        96.49 o
   3  -1   5        726.47        603.38        81.78 o
   4  -1   5       1001.69        873.15        74.77 o
   5  -1   5        295.01        271.67        89.95 o
   6  -1   5        108.81         78.97        85.38 o
   7  -1   5        152.67        199.48        85.52 o
   8  -1   5        637.91        591.77        89.44 o
   9  -1   5       1134.00       1139.93       101.98 o
  10  -1   5         70.78        116.88       122.11 o
  -9   0   5        641.21        637.45        85.77 o
  -8   0   5         10.16         75.82        72.52 o
  -7   0   5        142.27        195.62       106.35 o
  -6   0   5          0.76          0.00        87.35 o
  -5   0   5       3216.83       3123.80       125.31 o
  -4   0   5       1554.90       1654.98       170.90 o
  -3   0   5        112.08        147.53        95.95 o
  -2   0   5       2026.50       2270.90        98.80 o
  -1   0   5         17.25         59.31       108.96 o
   0   0   5      12114.07      12867.15       168.37 o
   1   0   5       4372.05       4723.92       121.72 o
   2   0   5         98.18        139.75        88.74 o
   3   0   5       1992.17       1944.03        91.25 o
   4   0   5       2673.84       2460.74       145.00 o
   5   0   5       1973.97       1703.72        96.38 o
   6   0   5        177.76        238.25        89.83 o
   7   0   5        257.34        234.13        88.20 o
   8   0   5          3.68          0.00        88.61 o
   9   0   5        395.38        494.98       112.36 o
  10   0   5        489.59        475.07       107.23 o
  -9   1   5        432.62        388.33       109.94 o
  -8   1   5        360.86        351.55        89.94 o
  -7   1   5         13.62         52.10        81.58 o
  -6   1   5         67.62         69.97        75.35 o
  -5   1   5        189.80        255.08        91.90 o
  -4   1   5       1702.28       1723.78        94.82 o
  -3   1   5       1017.90        975.02        82.28 o
  -2   1   5        957.64        961.95       112.00 o
  -1   1   5        986.10       1156.47        91.34 o
   0   1   5       6336.48       6757.64       114.61 o
   1   1   5       5517.29       5849.51       122.59 o
   2   1   5        377.23        434.31        89.55 o
   3   1   5        218.31        141.51        91.11 o
   4   1   5       2498.98       2397.87       100.31 o
   5   1   5        451.20        387.13        88.78 o
   6   1   5       3541.84       3536.29       111.20 o
   7   1   5         36.63         53.12        85.75 o
   8   1   5        551.30        495.55        90.16 o
   9   1   5         11.31         43.97       104.56 o
  10   1   5        721.96        799.13       105.54 o
  -9   2   5          0.53          0.00       110.19 o
  -8   2   5        795.19        655.83       120.61 o
  -7   2   5        846.05        837.59        93.55 o
  -6   2   5        872.32        848.95        88.25 o
  -5   2   5        113.53          0.00        81.74 o
  -4   2   5        503.61        609.86        70.16 o
  -3   2   5       2316.44       2239.20        88.89 o
  -2   2   5         35.04        107.84        68.83 o
  -1   2   5         77.76        158.89        89.37 o
   0   2   5        947.47       1004.64        77.91 o
   1   2   5        986.09       1067.12        76.45 o
   2   2   5       5366.27       5332.02       126.30 o
   3   2   5         22.17         54.54        71.47 o
   4   2   5        187.84        156.91        89.05 o
   5   2   5        164.24        241.14        99.83 o
   6   2   5       2172.17       2137.56        90.12 o
   7   2   5       1105.11       1124.58        90.50 o
   8   2   5        291.56        346.24        99.22 o
   9   2   5        102.80        204.08       130.62 o
  10   2   5         43.71         13.50       100.86 o
  -8   3   5        242.96        236.44        99.60 o
  -7   3   5       1141.08       1137.25        94.78 o
  -6   3   5       1735.95       1662.02        90.44 o
  -5   3   5        373.92        387.01        81.34 o
  -4   3   5         19.07         47.35        68.85 o
  -3   3   5       1147.87       1095.13        73.30 o
  -2   3   5       2205.96       2168.27        87.84 o
  -1   3   5          0.05         36.53        60.63 o
   0   3   5       4117.31       4334.82       147.74 o
   1   3   5         24.31         47.35        69.39 o
   2   3   5       4395.28       4404.51       138.99 o
   3   3   5       2876.80       2784.56        97.78 o
   4   3   5        303.04        308.84        82.63 o
   5   3   5        170.43        148.40        93.04 o
   6   3   5         23.93         13.05        72.44 o
   7   3   5        493.32        459.98       103.96 o
   8   3   5        140.58         94.75        87.66 o
   9   3   5         24.95         17.49       106.33 o
  10   3   5         43.27        117.99       108.80 o
  -8   4   5          2.24         36.88       116.10 o
  -7   4   5       1498.71       1462.18       106.12 o
  -6   4   5       1226.11       1429.17       107.73 o
  -5   4   5         71.88        106.72        82.22 o
  -4   4   5        794.40        685.49        66.51 o
  -3   4   5          3.10          0.00        58.52 o
  -2   4   5       3180.84       3201.72        84.86 o
  -1   4   5         31.12        122.10        74.39 o
   0   4   5        305.49        193.60        63.38 o
   1   4   5       3173.73       3290.82        96.30 o
   2   4   5         28.18         15.75        76.71 o
   3   4   5       2064.95       1977.28        89.46 o
   4   4   5       2221.91       2180.93        99.60 o
   5   4   5        243.32        258.68        84.44 o
   6   4   5        297.87        275.33        98.22 o
   7   4   5         30.34          0.00       102.40 o
   8   4   5       1019.67       1052.47       106.08 o
   9   4   5        304.79        337.50        94.49 o
  10   4   5        118.76        187.26       110.33 o
  -8   5   5         78.52        295.77       219.01 o
  -7   5   5         32.66         50.18       106.26 o
  -6   5   5        740.96        805.54        90.10 o
  -5   5   5       2016.71       1920.45        99.73 o
  -4   5   5        155.13        233.67        70.73 o
  -3   5   5        466.27        491.41        70.50 o
  -2   5   5       2286.36       2361.83       125.33 o
  -1   5   5       8329.64       8094.81        97.06 o
   0   5   5        115.25        103.50        77.07 o
   1   5   5         66.89        111.17        68.80 o
   2   5   5        209.53        238.83        80.56 o
   3   5   5        161.75        146.88        78.44 o
   4   5   5       3618.88       3624.49       135.62 o
   5   5   5        756.46        769.69        83.03 o
   6   5   5        658.29        626.19        83.87 o
   7   5   5         20.68         74.09       102.39 o
   8   5   5        373.40        444.24       107.33 o
   9   5   5        396.18        489.27       122.29 o
  10   5   5          0.61         29.33       129.03 o
  -8   6   5         71.21         74.91       102.58 o
  -7   6   5        161.64         46.98        82.40 o
  -6   6   5         40.24         80.86        76.19 o
  -5   6   5       1595.90       1657.80       133.75 o
  -4   6   5       1532.28       1538.74        70.57 o
  -3   6   5        401.43        386.27        66.00 o
  -2   6   5        148.85        132.65        72.13 o
  -1   6   5        620.04        658.92        65.37 o
   0   6   5       3793.88       3542.13        79.37 o
   1   6   5         14.45         43.81        74.97 o
   2   6   5         16.17          0.00        77.83 o
   3   6   5        574.70        643.86        89.80 o
   4   6   5         81.38         79.54        88.58 o
   5   6   5       1606.88       1563.21        94.28 o
   6   6   5        278.48        291.54        87.06 o
   7   6   5        364.89        452.69       101.84 o
   8   6   5          3.68         31.51       114.34 o
   9   6   5        274.68        260.64       114.59 o
  10   6   5        491.63        515.23       135.36 o
  -8   7   5        731.75        446.91       271.04 o
  -7   7   5          1.93         12.53        86.50 o
  -6   7   5        346.70        350.08       108.54 o
  -5   7   5        712.81        743.64        73.42 o
  -4   7   5       1513.56       1590.78        66.77 o
  -3   7   5        556.31        569.30        73.62 o
  -2   7   5        252.47        278.40        70.64 o
  -1   7   5        302.86        248.94        61.16 o
   0   7   5        356.80        372.74        81.08 o
   1   7   5       2469.03       2309.45       148.38 o
   2   7   5        561.07        606.12        84.66 o
   3   7   5       1619.04       1568.98       108.79 o
   4   7   5         43.05         71.46        92.93 o
   5   7   5       1975.64       1998.57       125.53 o
   6   7   5       1022.29       1020.66        92.47 o
   7   7   5        108.11        141.24        98.25 o
   8   7   5        109.05         73.80       116.74 o
   9   7   5          6.97          0.00       144.99 o
  10   7   5        216.23        187.23       138.76 o
  -7   8   5        109.58         12.63        92.44 o
  -6   8   5          3.58        144.61        77.87 o
  -5   8   5        192.43        303.21        81.96 o
  -4   8   5        914.25        898.31        87.14 o
  -3   8   5       1956.27       1999.66        74.96 o
  -2   8   5        267.27        240.21        68.05 o
  -1   8   5        605.61        548.01        72.91 o
   0   8   5        999.02        973.04        73.42 o
   1   8   5       2053.98       2004.56        79.49 o
   2   8   5       2125.69       2032.07        86.15 o
   3   8   5          3.61        165.58       110.38 o
   4   8   5        317.93        285.78        98.55 o
   5   8   5        216.33        252.32       118.20 o
   6   8   5        326.94        243.73       126.00 o
   7   8   5       1264.65       1381.45       122.21 o
   8   8   5         54.71         72.71       133.73 o
   9   8   5        351.45        391.32       146.75 o
  -7   9   5        679.39        364.55       194.25 o
  -6   9   5        157.92        165.99        76.56 o
  -5   9   5         29.69        172.46        85.19 o
  -4   9   5         27.01        103.79        68.05 o
  -3   9   5       1337.87       1303.98        68.60 o
  -2   9   5       1398.20       1441.32        71.96 o
  -1   9   5         10.36         17.42        73.86 o
   0   9   5         32.09        116.32        72.12 o
   1   9   5          7.83         36.55        71.11 o
   2   9   5       1326.89       1272.30        86.30 o
   3   9   5        681.56        619.53       120.64 o
   4   9   5         20.66         11.62       121.41 o
   5   9   5       1723.89       1561.26       106.80 o
   6   9   5         11.55        166.07       127.96 o
   7   9   5       1302.23       1358.05       140.60 o
   8   9   5        335.13        395.13       145.72 o
   9   9   5         14.74          0.00       216.51 o
  -6  10   5        759.79        636.90       151.70 o
  -5  10   5        405.87        367.66        74.82 o
  -4  10   5         37.29          0.00        82.76 o
  -3  10   5        121.53        127.18        72.95 o
  -2  10   5       1220.87       1173.45        97.52 o
  -1  10   5       2004.70       2036.61        76.71 o
   0  10   5        412.64        368.22        74.43 o
   1  10   5         20.81         77.15        76.23 o
   2  10   5         15.59          0.00        82.01 o
   3  10   5       1131.44       1041.79       102.59 o
   4  10   5        659.53        530.51       126.72 o
   5  10   5         27.46         85.78       100.86 o
   6  10   5         40.09         77.30       132.94 o
   7  10   5        220.74        176.51       117.59 o
   8  10   5        401.08        400.61       152.35 o
  -6  11   5        415.90        180.50       166.09 o
  -5  11   5        510.14        462.36       153.77 o
  -4  11   5          3.97          0.00        79.56 o
  -3  11   5        114.14        178.71        83.57 o
  -2  11   5        147.69        197.87        72.85 o
  -1  11   5        247.82        271.48        79.02 o
   0  11   5       1605.49       1744.82        81.83 o
   1  11   5         45.09         54.08        74.21 o
   2  11   5        410.48        454.98        88.51 o
   3  11   5         14.15         27.03       127.36 o
   4  11   5       2052.26       2034.69       135.25 o
   5  11   5        901.41        903.27       111.58 o
   6  11   5        240.33        132.97       114.00 o
   7  11   5        144.42        200.37       122.17 o
   8  11   5        111.65        106.31       130.09 o
  -5  12   5        209.95        218.81        90.53 o
  -4  12   5        188.94        141.16        92.68 o
  -3  12   5          1.90          0.00        86.46 o
  -2  12   5        106.48        146.53        84.77 o
  -1  12   5        741.96        737.84        83.75 o
   0  12   5        940.69        976.09        78.34 o
   1  12   5        126.71        173.56        83.92 o
   2  12   5        545.18        552.79       112.61 o
   3  12   5        134.15        258.15       132.99 o
   4  12   5        155.34        147.56        94.47 o
   5  12   5        437.45        522.59       140.35 o
   6  12   5         75.55        105.16       104.02 o
   7  12   5        192.23        125.91       155.23 o
  -4  13   5        569.01        512.06       168.64 o
  -3  13   5        331.03        398.02       104.32 o
  -2  13   5         41.33        124.71        89.05 o
  -1  13   5         27.34         62.25        96.97 o
   0  13   5        195.76        205.34        86.14 o
   1  13   5        486.41        601.09       104.51 o
   2  13   5         73.73         32.14       124.58 o
   3  13   5        206.10        103.97       143.16 o
   4  13   5         71.76          0.00        99.62 o
   5  13   5        447.23        353.36       148.58 o
   6  13   5        272.32        266.43       111.01 o
  -3  14   5        494.12        374.96       157.60 o
  -2  14   5         59.57         61.59        95.78 o
  -1  14   5         48.00          0.00       103.26 o
   0  14   5         21.15          0.00        85.57 o
   1  14   5        440.81        286.82       116.21 o
   2  14   5        805.18        511.10       381.80 o
   3  14   5         32.47          1.28       121.96 o
   4  14   5        142.84        273.40       181.10 o
   5  14   5         18.73         87.64       128.91 o
   0  15   5        323.10        274.08       102.26 o
   1  15   5         29.32         79.59       106.49 o
   2  15   5        443.92        297.47       204.30 o
   3  15   5        275.86         73.17       112.56 o
  -1 -12   6         26.85          2.59       111.79 o
   0 -12   6        451.67        308.97       139.12 o
   1 -12   6        164.98        175.67        99.31 o
   2 -12   6        111.10         89.82       119.50 o
  -3 -11   6        358.93        290.54        99.73 o
  -2 -11   6          9.19         72.31        88.07 o
  -1 -11   6        114.50        131.49        94.78 o
   0 -11   6        186.87         97.13        92.98 o
   1 -11   6        374.39        403.47        94.07 o
   2 -11   6         54.18        192.88        85.31 o
   3 -11   6         66.02        192.44        86.45 o
   4 -11   6         10.52         23.96        98.13 o
  -4 -10   6        188.76        253.95       126.20 o
  -3 -10   6       1066.89        964.92       175.17 o
  -2 -10   6        120.20         73.76        76.78 o
  -1 -10   6        158.57        165.04        88.48 o
   0 -10   6          7.70         11.01        78.75 o
   1 -10   6        735.26        573.82        87.75 o
   2 -10   6        575.74        654.39        87.41 o
   3 -10   6         78.39          0.00       100.72 o
   4 -10   6        341.60        237.44        90.33 o
   5 -10   6         31.20         87.62        95.98 o
   6 -10   6        207.29        213.45       113.65 o
  -5  -9   6         33.09          0.00       109.54 o
  -4  -9   6          3.83         81.60       117.69 o
  -3  -9   6        382.55        418.28       115.10 o
  -2  -9   6        690.23        756.24        85.70 o
  -1  -9   6         29.77         46.87        76.13 o
   0  -9   6         24.57          8.55        91.85 o
   1  -9   6         43.15         75.04        91.14 o
   2  -9   6       2058.18       2026.94        80.40 o
   3  -9   6       1015.70       1030.01        85.79 o
   4  -9   6         68.48        115.39        77.48 o
   5  -9   6        285.17        398.23        81.83 o
   6  -9   6         37.07         46.38        93.86 o
   7  -9   6        528.06        462.73       101.88 o
  -6  -8   6        693.89        770.01       129.57 o
  -5  -8   6        116.39        190.88       103.32 o
  -4  -8   6         25.97         62.12       113.90 o
  -3  -8   6          9.69          0.00        85.53 o
  -2  -8   6        649.47        741.57        75.66 o
  -1  -8   6       1408.63       1389.39        92.03 o
   0  -8   6        367.31        403.09        88.05 o
   1  -8   6         42.89        200.30        70.48 o
   2  -8   6        252.12        287.73        63.03 o
   3  -8   6        640.60        631.49        91.95 o
   4  -8   6        104.96        150.44        81.88 o
   5  -8   6         14.28         31.89        78.95 o
   6  -8   6         35.30         43.49        79.41 o
   7  -8   6         46.89         56.73        85.23 o
  -6  -7   6        696.39        771.35       107.24 o
  -5  -7   6        553.62        553.61       114.83 o
  -4  -7   6        122.51         85.74        93.97 o
  -3  -7   6        166.81        194.63       103.06 o
  -2  -7   6         29.51        104.81        86.79 o
  -1  -7   6       1667.66       1655.40        68.38 o
   0  -7   6       2928.78       2842.89        77.13 o
   1  -7   6        458.82        389.44        77.77 o
   2  -7   6        906.04        835.98        72.33 o
   3  -7   6        240.12        296.98        71.30 o
   4  -7   6       1126.73       1046.57        75.73 o
   5  -7   6        426.18        440.85        72.95 o
   6  -7   6         58.76         10.04        94.44 o
   7  -7   6         38.74         80.52        98.42 o
   8  -7   6        115.49         76.65        96.68 o
  -7  -6   6          3.24         79.01       100.04 o
  -6  -6   6         12.87         70.43       100.12 o
  -5  -6   6        496.48        538.02        94.95 o
  -4  -6   6        860.26        906.85        83.23 o
  -3  -6   6         27.97         26.06        86.01 o
  -2  -6   6         35.39          0.00        86.45 o
  -1  -6   6        889.44        983.13        70.17 o
   0  -6   6       3759.15       3834.60        91.32 o
   1  -6   6        640.14        671.22        69.57 o
   2  -6   6        404.01        426.49        66.68 o
   3  -6   6         33.46         44.36        61.65 o
   4  -6   6        591.18        582.72        69.00 o
   5  -6   6        879.42       1037.59        89.80 o
   6  -6   6        175.07        229.43        79.88 o
   7  -6   6        825.68        712.69       165.76 o
   8  -6   6        102.27        135.56       105.69 o
   9  -6   6        236.40        253.06       127.25 o
  -7  -5   6          0.98          0.00       120.89 o
  -6  -5   6        276.26        188.49        87.51 o
  -5  -5   6        160.40        197.63        91.42 o
  -4  -5   6       1037.83       1098.54        82.35 o
  -3  -5   6        493.12        575.52        96.88 o
  -2  -5   6         11.62         67.76        73.93 o
  -1  -5   6          5.14          0.00        93.19 o
   0  -5   6       1621.80       1597.83        74.45 o
   1  -5   6       4134.80       4151.20        83.42 o
   2  -5   6        990.33       1038.43        74.65 o
   3  -5   6         30.26         77.28        65.09 o
   4  -5   6        138.17        167.87        73.48 o
   5  -5   6       1476.02       1531.95        87.46 o
   6  -5   6        380.60        449.86        81.39 o
   7  -5   6          0.95         25.30        88.05 o
   8  -5   6        128.94        262.82        98.23 o
   9  -5   6          2.12         60.97       131.67 o
  -7  -4   6         96.18        110.12       102.61 o
  -6  -4   6         51.77         24.81       110.29 o
  -5  -4   6         82.38         60.45        88.88 o
  -4  -4   6        216.85        207.45        75.25 o
  -3  -4   6       3126.87       2965.28       147.61 o
  -2  -4   6       1427.48       1461.94        72.83 o
  -1  -4   6        594.47        616.97        79.64 o
   0  -4   6        143.73        212.55        68.73 o
   1  -4   6        952.47       1046.87        79.17 o
   2  -4   6       3485.72       3420.26        74.91 o
   3  -4   6         29.27        122.30        68.54 o
   4  -4   6        242.37        231.44        80.26 o
   5  -4   6         14.56          0.00        70.53 o
   6  -4   6       1081.57       1098.24        81.67 o
   7  -4   6        852.68        898.08        78.90 o
   8  -4   6         42.20        107.38        96.87 o
   9  -4   6        180.15        181.22       111.74 o
  -8  -3   6        262.23        307.37       127.59 o
  -7  -3   6        995.78       1000.81       118.80 o
  -6  -3   6        159.82        154.16        91.68 o
  -5  -3   6         66.37          0.00        86.61 o
  -4  -3   6         75.39        132.48        75.30 o
  -3  -3   6       1078.69       1042.48        84.16 o
  -2  -3   6       1244.63       1340.26        93.09 o
  -1  -3   6        264.17        283.14        76.58 o
   0  -3   6       1360.77       1364.61        73.03 o
   1  -3   6        800.37        931.14        71.31 o
   2  -3   6       2375.01       2432.69        85.11 o
   3  -3   6       2439.22       2366.87        78.45 o
   4  -3   6        321.81        467.42        72.53 o
   5  -3   6        229.08        155.21        77.35 o
   6  -3   6          5.34          0.00        80.29 o
   7  -3   6        918.49        918.46        97.06 o
   8  -3   6        547.41        591.56       119.51 o
   9  -3   6         58.87         63.33       122.97 o
  10  -3   6         99.65         47.71       156.18 o
  -8  -2   6         25.28         18.50       106.25 o
  -7  -2   6        799.55        805.30        81.82 o
  -6  -2   6       2223.74       2294.26       113.91 o
  -5  -2   6         51.04         19.50        98.46 o
  -4  -2   6        101.42          3.78        84.04 o
  -3  -2   6        188.17        306.23        80.42 o
  -2  -2   6       1832.81       1858.77        75.38 o
  -1  -2   6       3423.74       3560.19       123.74 o
   0  -2   6       1417.11       1410.30        82.68 o
   1  -2   6        152.96        119.72        76.32 o
   2  -2   6       1688.94       1904.76        96.27 o
   3  -2   6       5567.71       5459.09        93.54 o
   4  -2   6       1773.14       1801.41        82.22 o
   5  -2   6         76.14        142.23        78.18 o
   6  -2   6       1119.32       1068.62       108.26 o
   7  -2   6        117.14        141.89       117.81 o
   8  -2   6        617.08        664.40        92.75 o
   9  -2   6        246.64        213.90       100.01 o
  10  -2   6        124.41        129.96       120.41 o
  -8  -1   6         82.54        271.64        85.92 o
  -7  -1   6          8.61         65.27        78.12 o
  -6  -1   6        900.07        741.49        83.26 o
  -5  -1   6       1165.31       1158.87        87.12 o
  -4  -1   6         35.43          0.00       109.35 o
  -3  -1   6        101.95        151.08        74.27 o
  -2  -1   6        934.17        983.04        92.52 o
  -1  -1   6       2891.75       3069.72        91.60 o
   0  -1   6        344.90        392.72        77.45 o
   1  -1   6          4.16          0.00        77.43 o
   2  -1   6         10.31         11.69        76.77 o
   3  -1   6       2476.72       2543.37       107.15 o
   4  -1   6       2504.09       2441.55       108.13 o
   5  -1   6        536.39        683.30       109.00 o
   6  -1   6        725.23        807.12       111.72 o
   7  -1   6        742.54        693.97       101.56 o
   8  -1   6        157.50         58.91       131.66 o
   9  -1   6       1163.51       1368.12       137.78 o
  10  -1   6         31.94          0.00       148.86 o
  -8   0   6        103.68        123.35        85.93 o
  -7   0   6        478.88        473.04        96.26 o
  -6   0   6          8.67         87.89        73.99 o
  -5   0   6       2989.99       3032.39       142.60 o
  -4   0   6       1807.22       1950.45       116.68 o
  -3   0   6        253.13        262.23       107.21 o
  -2   0   6        130.79        174.14       107.03 o
  -1   0   6         77.98        105.92       106.63 o
   0   0   6       5985.41       6229.94       139.85 o
   1   0   6       3707.51       3740.31       108.79 o
   2   0   6        185.09        233.59        74.89 o
   3   0   6        160.31        209.74        90.95 o
   4   0   6       2508.76       2357.90       101.33 o
   5   0   6       5148.47       4769.69       112.20 o
   6   0   6        234.03        145.08        91.14 o
   7   0   6         39.19        113.71       119.08 o
   8   0   6          4.08         54.34       123.14 o
   9   0   6        417.81        328.27       112.80 o
  10   0   6        396.16        513.86       150.16 o
  -8   1   6        170.17         45.32       120.94 o
  -7   1   6        176.52        282.71       111.80 o
  -6   1   6         39.05         46.63        89.53 o
  -5   1   6        303.96        237.32        94.44 o
  -4   1   6        955.30        986.67        82.76 o
  -3   1   6       1741.96       1801.25        84.70 o
  -2   1   6       1250.84       1263.91        73.95 o
  -1   1   6         59.12         54.06        69.48 o
   0   1   6       5419.89       5557.39       108.45 o
   1   1   6       4647.10       4816.23       108.64 o
   2   1   6        659.44        681.26        70.10 o
   3   1   6        192.68        197.60        77.98 o
   4   1   6        279.99        267.21        83.95 o
   5   1   6        521.65        434.25        92.21 o
   6   1   6       4421.60       4496.94       132.03 o
   7   1   6        182.93        221.04        83.59 o
   8   1   6        274.21        237.96       104.17 o
   9   1   6         52.90         51.70       135.79 o
  10   1   6        532.01        796.69       213.31 o
  -8   2   6        838.46        614.37       272.00 o
  -7   2   6        753.49        873.55       116.32 o
  -6   2   6        220.07        290.15        78.44 o
  -5   2   6         16.52          0.00        80.15 o
  -4   2   6       1096.62       1175.38        83.49 o
  -3   2   6       2837.54       2757.68        94.05 o
  -2   2   6        289.08        327.36        63.62 o
  -1   2   6         23.39         17.86        68.54 o
   0   2   6        436.69        531.14        78.51 o
   1   2   6       3202.82       3357.26        85.98 o
   2   2   6       3538.08       3587.49        88.58 o
   3   2   6        489.15        501.81        87.76 o
   4   2   6        526.65        573.69        97.49 o
   5   2   6        240.65        246.65        92.07 o
   6   2   6       3141.23       2990.90       111.22 o
   7   2   6       1390.34       1310.44        90.89 o
   8   2   6         85.41        118.13       126.03 o
   9   2   6        180.60        217.00       112.55 o
  10   2   6         52.85        178.49       149.12 o
  -8   3   6        191.83        177.12       118.55 o
  -7   3   6        626.46        758.52       111.77 o
  -6   3   6        485.33        426.97       104.79 o
  -5   3   6        128.12        239.02        81.28 o
  -4   3   6        256.95        236.43        79.98 o
  -3   3   6       1761.93       1885.87        95.77 o
  -2   3   6       2947.12       2801.56       113.34 o
  -1   3   6       4594.72       4917.77       147.61 o
   0   3   6       1750.54       1728.68        70.08 o
   1   3   6        335.05        271.75        67.47 o
   2   3   6       5645.39       5589.83       127.43 o
   3   3   6       1988.07       1991.34        89.89 o
   4   3   6         46.38         31.49        82.22 o
   5   3   6         92.43        101.34        88.31 o
   6   3   6        312.26        353.04       105.90 o
   7   3   6       1285.73       1250.37       105.89 o
   8   3   6        564.25        547.53       106.77 o
   9   3   6          2.41          2.68       101.17 o
  10   3   6        105.72         74.15       126.83 o
  -8   4   6         85.34         90.59       105.30 o
  -7   4   6        553.96        374.76       187.51 o
  -6   4   6        730.65        924.13       164.74 o
  -5   4   6         22.35          0.00        99.37 o
  -4   4   6        172.10        227.74        71.29 o
  -3   4   6         10.90         56.14        74.92 o
  -2   4   6       2861.98       2830.91        74.74 o
  -1   4   6       4696.41       4536.92       160.41 o
   0   4   6       1214.04       1386.52        62.20 o
   1   4   6        899.52        907.44        70.80 o
   2   4   6         21.11         38.36        76.42 o
   3   4   6       8336.20       8623.48       232.98 o
   4   4   6       3282.25       3298.06        97.99 o
   5   4   6         47.50         57.49        82.15 o
   6   4   6         68.22         55.23        99.81 o
   7   4   6         59.98         31.09       106.74 o
   8   4   6       2156.41       1932.14       118.40 o
   9   4   6        734.85        679.39       107.36 o
  10   4   6        147.26        177.19       118.14 o
  -8   5   6         72.47        135.40       103.71 o
  -7   5   6         56.88        133.11       109.72 o
  -6   5   6        709.24        681.80       105.34 o
  -5   5   6       1448.93       1540.47        90.00 o
  -4   5   6         15.53        139.40        92.77 o
  -3   5   6        367.77        393.54        64.20 o
  -2   5   6         59.29         76.53        64.05 o
  -1   5   6       1261.73       1285.24        58.34 o
   0   5   6        819.56        697.89        69.24 o
   1   5   6         78.85         79.38        74.08 o
   2   5   6        374.65        383.83        78.18 o
   3   5   6       2894.17       2892.91        93.47 o
   4   5   6       6082.93       5897.21       141.37 o
   5   5   6        749.40        657.10        85.33 o
   6   5   6        333.78        343.14        83.64 o
   7   5   6        159.77        193.35       109.66 o
   8   5   6        734.06        626.99       146.47 o
   9   5   6        997.58        970.17       123.59 o
  10   5   6         36.29        147.66       113.21 o
  -8   6   6         41.99         40.00       109.41 o
  -7   6   6         59.41        134.36        96.19 o
  -6   6   6          8.66         62.29        74.70 o
  -5   6   6       1178.60       1127.03       103.50 o
  -4   6   6        867.44        868.32        64.18 o
  -3   6   6          5.13         19.88        71.00 o
  -2   6   6        587.56        633.49        64.60 o
  -1   6   6         14.33         66.53        69.22 o
   0   6   6       3301.23       3246.67        81.40 o
   1   6   6       2273.21       2280.96        90.03 o
   2   6   6        334.43        370.87        69.31 o
   3   6   6         85.17         68.64        84.75 o
   4   6   6        517.63        548.65        86.61 o
   5   6   6       2384.82       2379.26        98.55 o
   6   6   6        688.67        762.63        95.22 o
   7   6   6        288.64        331.79       115.30 o
   8   6   6         29.47         49.56       108.29 o
   9   6   6        532.21        446.02       124.61 o
  10   6   6        645.64        599.01       129.82 o
  -7   7   6         68.88         37.33        99.14 o
  -6   7   6         91.78        134.67        92.95 o
  -5   7   6        318.42        278.32        67.62 o
  -4   7   6       1768.65       1706.66        84.50 o
  -3   7   6       1477.90       1444.52        70.90 o
  -2   7   6        529.03        548.02        75.37 o
  -1   7   6        131.39        115.45        65.48 o
   0   7   6       1377.09       1405.11        67.79 o
   1   7   6       2066.50       1978.80        71.67 o
   2   7   6        203.90        256.70        76.97 o
   3   7   6       1135.51       1197.04        81.14 o
   4   7   6         43.25         82.19        92.76 o
   5   7   6       2268.69       2279.87       105.36 o
   6   7   6       1233.19       1246.26       101.59 o
   7   7   6         11.66         16.06        99.74 o
   8   7   6         44.18         74.72       118.38 o
   9   7   6          5.80         30.53       125.16 o
  10   7   6        243.00        267.31       130.61 o
  -7   8   6         30.26          0.00       107.68 o
  -6   8   6         58.91         67.87       113.59 o
  -5   8   6          7.02        115.33        82.41 o
  -4   8   6        123.69        148.66        78.01 o
  -3   8   6       2690.95       2671.68        88.20 o
  -2   8   6        486.11        593.50        74.21 o
  -1   8   6        301.45        385.39        80.63 o
   0   8   6       1241.83       1226.88        68.88 o
   1   8   6       1924.45       1977.40       118.40 o
   2   8   6       2556.26       2409.52        97.53 o
   3   8   6         80.54        158.64        95.77 o
   4   8   6        100.39         40.86        92.91 o
   5   8   6         11.54        122.92       120.95 o
   6   8   6       1227.57       1227.52       129.53 o
   7   8   6       1456.36       1607.23       120.70 o
   8   8   6          6.59         76.84       133.64 o
   9   8   6        141.68        159.02       139.45 o
  -6   9   6         86.92         53.69        87.66 o
  -5   9   6        325.49        320.22        83.19 o
  -4   9   6         91.61         90.77        73.92 o
  -3   9   6        679.57        697.11        79.59 o
  -2   9   6       1679.25       1687.61        81.29 o
  -1   9   6         65.24         68.71        67.73 o
   0   9   6         10.51         86.19        80.24 o
   1   9   6        231.48        330.36        75.29 o
   2   9   6       1311.22       1351.65        95.20 o
   3   9   6       1849.08       1762.93       108.01 o
   4   9   6         30.52         56.42        96.80 o
   5   9   6        379.26        298.78       124.61 o
   6   9   6        199.34        282.53       129.99 o
   7   9   6       1503.56       1644.51       165.56 o
   8   9   6        282.78        414.00       145.96 o
   9   9   6          2.62          0.00       219.02 o
  -6  10   6        626.79        362.11       218.64 o
  -5  10   6        184.44          8.91       101.16 o
  -4  10   6        227.64        321.25        84.12 o
  -3  10   6          3.46         47.17        80.61 o
  -2  10   6        990.90       1047.19        81.61 o
  -1  10   6       2507.81       2482.77        87.33 o
   0  10   6          0.77         13.92        75.35 o
   1  10   6        593.15        588.54        85.66 o
   2  10   6        126.10        212.49        83.00 o
   3  10   6        736.82        739.42       103.42 o
   4  10   6         97.45         45.34       123.84 o
   5  10   6        481.08        438.37       106.90 o
   6  10   6         11.64          0.00       109.02 o
   7  10   6         85.68         83.56       115.90 o
   8  10   6        503.04        467.86       152.37 o
  -5  11   6        812.34        656.30       145.23 o
  -4  11   6         18.83        182.71        89.37 o
  -3  11   6        239.91        209.10        77.96 o
  -2  11   6        437.52        443.64        75.92 o
  -1  11   6        759.04        818.48        82.78 o
   0  11   6       2258.99       2323.77        87.97 o
   1  11   6         36.67         22.34        73.03 o
   2  11   6        909.37        855.14        99.64 o
   3  11   6        476.14        413.57       104.27 o
   4  11   6        700.33        687.03       107.79 o
   5  11   6        305.99        340.42       133.00 o
   6  11   6        192.20        164.41       139.61 o
   7  11   6         13.80         28.93       122.66 o
   8  11   6        166.36        206.15       159.71 o
  -4  12   6        289.06        291.11       117.68 o
  -3  12   6          6.93         36.74        80.63 o
  -2  12   6        146.66         56.87        72.65 o
  -1  12   6        413.14        340.13        86.17 o
   0  12   6       2424.99       2328.88       102.41 o
   1  12   6         99.59        116.63        86.18 o
   2  12   6         50.15          5.06       108.62 o
   3  12   6         26.30         34.92       133.95 o
   4  12   6        923.61        949.72       135.01 o
   5  12   6        491.97        756.88       140.47 o
   6  12   6         81.33         79.94       145.17 o
   7  12   6        126.98        256.77       156.75 o
  -4  13   6        711.12        557.68       160.71 o
  -3  13   6        468.82        415.78       101.59 o
  -2  13   6         99.76        114.50        81.57 o
  -1  13   6         70.40         56.46        87.81 o
   0  13   6        518.33        532.34       125.69 o
   1  13   6        915.76        919.79        93.34 o
   2  13   6        104.04        124.35       103.59 o
   3  13   6          9.10         10.04       115.59 o
   4  13   6          1.07         33.83       152.41 o
   5  13   6        634.02        492.25       148.38 o
   6  13   6        236.46        182.80       129.25 o
  -2  14   6        195.71        138.42       107.16 o
  -1  14   6         60.65         92.56       104.51 o
   0  14   6         10.50         60.49        84.31 o
   1  14   6        420.46        240.36       119.52 o
   2  14   6        774.74        621.75       318.96 o
   3  14   6         33.03          0.00       151.66 o
   4  14   6         95.37        120.52       154.13 o
   5  14   6         10.52        177.60       161.05 o
   0  15   6        135.00        173.32        91.70 o
   1  15   6          1.07         54.49       122.65 o
   2  15   6        796.16        423.02       287.85 o
   3  15   6        292.61        157.39       132.86 o
  -1 -11   7         67.03        101.21        89.29 o
   0 -11   7        361.61        276.19        96.09 o
   1 -11   7        648.92        742.32        89.66 o
   2 -11   7         63.74        175.44        88.51 o
   3 -11   7         41.10         50.60        99.35 o
  -3 -10   7        877.35        847.43       113.28 o
  -2 -10   7         26.27         11.01        95.47 o
  -1 -10   7         50.07         73.17        84.96 o
   0 -10   7         31.60        132.57       103.62 o
   1 -10   7        330.93        306.73        83.15 o
   2 -10   7        664.18        741.72        85.90 o
   3 -10   7         28.49         51.81        93.24 o
   4 -10   7         71.57        154.07        96.84 o
   5 -10   7          3.84          1.43        97.85 o
  -4  -9   7         24.66         93.21       126.58 o
  -3  -9   7        495.23        480.66       122.55 o
  -2  -9   7        410.10        471.55       102.70 o
  -1  -9   7          4.88        107.71        96.55 o
   0  -9   7          9.69         35.06        77.19 o
   1  -9   7        138.09        177.58        92.87 o
   2  -9   7        753.44        750.81        96.99 o
   3  -9   7       1512.92       1438.78        90.79 o
   4  -9   7         27.64          0.00        89.50 o
   5  -9   7        241.15        276.94        85.44 o
   6  -9   7         25.26         34.27        86.94 o
  -5  -8   7          9.12        109.02       124.66 o
  -4  -8   7        117.63        140.34       103.66 o
  -3  -8   7         28.94          0.00        97.57 o
  -2  -8   7        191.59        151.38        95.43 o
  -1  -8   7        759.06        807.99        85.03 o
   0  -8   7          1.72         21.79        81.71 o
   1  -8   7         70.29        147.72        78.91 o
   2  -8   7        595.93        514.90        77.03 o
   3  -8   7        203.89        286.30        83.34 o
   4  -8   7        532.43        584.17        80.31 o
   5  -8   7         29.31         13.10        79.85 o
   6  -8   7         92.51        169.40        91.24 o
   7  -8   7         35.26          0.00       104.85 o
  -6  -7   7        203.94        106.55       112.33 o
  -5  -7   7        243.86        342.01       119.70 o
  -4  -7   7         13.05          0.00       111.97 o
  -3  -7   7        417.57        284.50        83.80 o
  -2  -7   7          9.26          0.00        91.47 o
  -1  -7   7       1476.08       1544.55        92.51 o
   0  -7   7       1702.34       1733.45        82.07 o
   1  -7   7        248.44        279.64        79.62 o
   2  -7   7        139.78        173.02        71.30 o
   3  -7   7        175.71        289.76        79.47 o
   4  -7   7       1468.30       1426.07        78.96 o
   5  -7   7        965.06        947.14        84.84 o
   6  -7   7         95.35        143.25        97.59 o
   7  -7   7         61.18          0.00        92.47 o
   8  -7   7        202.55        134.80        99.75 o
  -6  -6   7         59.36         88.45       122.25 o
  -5  -6   7        252.21        415.14       114.89 o
  -4  -6   7        350.24        345.03       108.73 o
  -3  -6   7        251.38        328.34        89.67 o
  -2  -6   7        112.60        102.29        77.48 o
  -1  -6   7         78.04        193.44        85.58 o
   0  -6   7        391.65        460.31        72.29 o
   1  -6   7         58.30         39.13        77.16 o
   2  -6   7          4.52         27.08        72.94 o
   3  -6   7         23.97         61.43        67.78 o
   4  -6   7        618.99        557.51        87.16 o
   5  -6   7       1911.22       1927.26        85.03 o
   6  -6   7        619.04        690.42        85.33 o
   7  -6   7        265.18        250.86       105.34 o
   8  -6   7        105.01        112.76        98.09 o
  -7  -5   7         22.83         15.21       127.47 o
  -6  -5   7        448.27        388.06       103.71 o
  -5  -5   7        168.85        195.61        84.52 o
  -4  -5   7       1072.86       1084.04       126.55 o
  -3  -5   7         40.78         76.54        77.64 o
  -2  -5   7        130.38        111.71        85.16 o
  -1  -5   7         35.06         21.99        95.88 o
   0  -5   7         73.97        115.34        73.41 o
   1  -5   7       1258.57       1241.68        65.29 o
   2  -5   7        792.81        825.81        74.42 o
   3  -5   7        137.87        191.13        82.28 o
   4  -5   7          2.28          0.00        83.62 o
   5  -5   7       1724.71       1715.18        75.70 o
   6  -5   7       1258.65       1261.04        92.66 o
   7  -5   7          5.55         55.65       102.49 o
   8  -5   7         72.79         98.35        92.77 o
   9  -5   7          8.25         49.27       116.53 o
  -7  -4   7         27.20          0.00       124.99 o
  -6  -4   7         10.71          0.00       114.32 o
  -5  -4   7        131.28        230.96        92.92 o
  -4  -4   7        206.61        252.42        99.92 o
  -3  -4   7        947.05        991.60       101.92 o
  -2  -4   7        224.70        269.38        86.56 o
  -1  -4   7        114.04         53.93        68.60 o
   0  -4   7          9.95        141.72        76.95 o
   1  -4   7        628.93        531.83        79.90 o
   2  -4   7       1962.41       1952.80        70.77 o
   3  -4   7        182.53        325.67        80.17 o
   4  -4   7        360.54        363.88        73.42 o
   5  -4   7        206.43        244.25        91.28 o
   6  -4   7        409.11        481.34        91.17 o
   7  -4   7        789.58        757.17        90.43 o
   8  -4   7          2.27          0.00       100.12 o
   9  -4   7        142.12        153.41       182.05 o
  -7  -3   7        570.82        563.37        95.94 o
  -6  -3   7        212.69        198.20        86.28 o
  -5  -3   7        254.57        260.73        73.19 o
  -4  -3   7         58.36         58.10        76.61 o
  -3  -3   7        404.11        410.84        83.00 o
  -2  -3   7       1767.61       1704.82        88.71 o
  -1  -3   7         71.20        157.48        87.69 o
   0  -3   7        762.57        787.35        65.81 o
   1  -3   7         32.99         75.29        87.73 o
   2  -3   7       3838.99       3806.73        92.41 o
   3  -3   7       1891.83       1786.85        77.32 o
   4  -3   7        575.93        620.94        74.58 o
   5  -3   7        384.80        360.34        74.09 o
   6  -3   7        321.19        465.40        98.22 o
   7  -3   7       1926.23       2019.83       103.70 o
   8  -3   7        794.45        688.77       109.14 o
   9  -3   7         32.60        121.36       115.39 o
  -7  -2   7        327.68        320.90        92.36 o
  -6  -2   7        747.83        725.21        94.50 o
  -5  -2   7          1.92         10.25        76.92 o
  -4  -2   7        303.31        259.80        98.70 o
  -3  -2   7          2.16         44.61        79.58 o
  -2  -2   7       1626.59       1688.55        82.26 o
  -1  -2   7       1515.27       1541.34        80.87 o
   0  -2   7        200.53        222.19        68.92 o
   1  -2   7        270.72        298.06        76.86 o
   2  -2   7        292.85        281.74        77.89 o
   3  -2   7       3365.28       3438.00        94.39 o
   4  -2   7       1920.90       1808.95        76.88 o
   5  -2   7          5.21        105.66       100.83 o
   6  -2   7        354.40        385.12        93.97 o
   7  -2   7       1906.82       1824.75       159.41 o
   8  -2   7       1520.69       1617.30        98.89 o
   9  -2   7         49.93        216.62       114.55 o
  10  -2   7         18.24          0.00       126.31 o
  -8  -1   7          3.95         11.25       111.32 o
  -7  -1   7         18.87         80.99        84.55 o
  -6  -1   7        361.60        382.56        83.66 o
  -5  -1   7        663.77        685.14        78.33 o
  -4  -1   7        253.69        240.95        81.82 o
  -3  -1   7        802.41        793.18        73.39 o
  -2  -1   7         23.08          0.00        76.77 o
  -1  -1   7       1580.10       1666.77        83.61 o
   0  -1   7        969.14        922.52        80.90 o
   1  -1   7        357.65        402.98        77.75 o
   2  -1   7        296.41        355.67        79.17 o
   3  -1   7        146.86        166.39        76.72 o
   4  -1   7       3675.30       3541.07        95.96 o
   5  -1   7        589.44        571.11        89.83 o
   6  -1   7         41.06         74.65        91.77 o
   7  -1   7        230.48        221.60        95.71 o
   8  -1   7        552.87        540.44       107.77 o
   9  -1   7       1627.45       1688.42       191.62 o
  10  -1   7         80.29        226.30       158.44 o
  -8   0   7         41.44          4.31       110.37 o
  -7   0   7         20.10        121.70       100.74 o
  -6   0   7        139.81        180.85       106.93 o
  -5   0   7       2212.29       2262.35        93.41 o
  -4   0   7       2305.16       2487.26       118.30 o
  -3   0   7        104.94        171.37        80.00 o
  -2   0   7        595.34        669.15        90.38 o
  -1   0   7          5.75         48.67        75.86 o
   0   0   7       3246.43       3309.87       103.38 o
   1   0   7       3423.56       3704.09       125.49 o
   2   0   7        356.22        317.91        80.44 o
   3   0   7         62.20         71.60        78.50 o
   4   0   7        889.62        800.88        94.87 o
   5   0   7       2747.73       2588.63       140.06 o
   6   0   7         25.17          6.64        95.63 o
   7   0   7        491.88        538.17        98.66 o
   8   0   7        323.65        397.18       135.26 o
   9   0   7        490.48        598.56       178.02 o
  10   0   7        499.64        751.89       123.30 o
  -8   1   7         64.82         94.08       124.18 o
  -7   1   7          8.03          0.00       100.41 o
  -6   1   7         14.20        130.29        91.03 o
  -5   1   7         66.27         29.68        76.06 o
  -4   1   7       1389.11       1337.75        70.87 o
  -3   1   7       2598.25       2672.21        99.50 o
  -2   1   7        160.49        132.16        77.72 o
  -1   1   7       1085.40       1082.89        80.29 o
   0   1   7       1015.93        895.96        67.75 o
   1   1   7       4487.94       4854.72       113.91 o
   2   1   7       1522.64       1631.39        77.51 o
   3   1   7        626.01        641.20        93.35 o
   4   1   7        575.68        482.41        80.40 o
   5   1   7       2195.44       2025.71       117.77 o
   6   1   7       3901.03       3795.85       111.16 o
   7   1   7        648.83        712.70       122.41 o
   8   1   7        360.93        331.06       193.62 o
   9   1   7          0.62         17.43        97.26 o
  10   1   7        488.05        521.56       123.73 o
  -8   2   7        126.04        100.56       109.10 o
  -7   2   7        288.27        273.84       160.26 o
  -6   2   7         21.97        104.38       103.38 o
  -5   2   7        201.69        268.17        83.53 o
  -4   2   7       3084.28       3053.14       118.66 o
  -3   2   7       3696.73       3678.19        92.20 o
  -2   2   7        169.45        238.63        69.37 o
  -1   2   7         17.27          8.80        77.36 o
   0   2   7        435.01        524.80        79.40 o
   1   2   7        724.13        708.62        77.04 o
   2   2   7       2258.04       2300.03        95.69 o
   3   2   7        236.62        289.10        84.05 o
   4   2   7        900.71        894.88        99.47 o
   5   2   7        502.41        532.74        92.88 o
   6   2   7       3961.34       3898.58       131.34 o
   7   2   7       1069.20        891.47       101.50 o
   8   2   7          4.98        109.34       105.28 o
   9   2   7        153.09        226.10        98.04 o
  10   2   7        130.50        151.62       148.47 o
  -8   3   7         67.52        194.47       108.86 o
  -7   3   7        381.38        177.72       129.03 o
  -6   3   7        566.38        528.78        90.99 o
  -5   3   7         11.74         44.82        75.67 o
  -4   3   7        779.59        756.47        75.52 o
  -3   3   7        532.19        593.16       101.21 o
  -2   3   7       2309.01       2334.27        78.73 o
  -1   3   7       1227.74       1279.88        73.07 o
   0   3   7        859.65        832.72        90.87 o
   1   3   7        326.01        286.73        67.41 o
   2   3   7       2183.90       2255.80        83.42 o
   3   3   7       1837.62       1943.07        87.23 o
   4   3   7         12.12         71.01        75.10 o
   5   3   7        110.58        115.13        85.04 o
   6   3   7         61.73         83.53        92.73 o
   7   3   7       1460.34       1476.16       104.75 o
   8   3   7        488.31        566.09       130.18 o
   9   3   7         10.07          0.00       138.03 o
  10   3   7         13.55        296.54       214.52 o
  -8   4   7        114.11        241.18       108.81 o
  -7   4   7        565.80        544.65       133.40 o
  -6   4   7        711.33        782.21       131.59 o
  -5   4   7         60.18        229.79        84.81 o
  -4   4   7        114.39        101.72        72.90 o
  -3   4   7        104.58        109.91        71.83 o
  -2   4   7       4456.56       4544.57        81.96 o
  -1   4   7       4601.60       4602.52       171.61 o
   0   4   7         14.02        105.97        60.69 o
   1   4   7         84.84         48.78        63.41 o
   2   4   7        106.72        104.42        65.77 o
   3   4   7       3811.61       3802.63       103.28 o
   4   4   7       2015.85       2018.49        90.36 o
   5   4   7          6.47         25.30        84.98 o
   6   4   7        144.83        120.84       104.38 o
   7   4   7        222.86        243.07        85.53 o
   8   4   7       1363.85       1260.56       103.93 o
   9   4   7        390.34        404.61       112.71 o
  10   4   7         31.72          0.00       152.69 o
  -7   5   7         61.31         19.58        97.58 o
  -6   5   7        297.16        384.48        98.92 o
  -5   5   7        712.77        594.16       105.84 o
  -4   5   7         51.14         44.90        93.64 o
  -3   5   7        111.54        167.54        90.49 o
  -2   5   7        665.79        748.04        60.73 o
  -1   5   7       4914.39       5007.26        77.07 o
   0   5   7       2580.86       2646.20       132.10 o
   1   5   7        151.61        150.19        56.58 o
   2   5   7         32.06          0.00        67.54 o
   3   5   7        537.05        534.86        79.23 o
   4   5   7       1216.24       1186.14        92.89 o
   5   5   7        916.88        907.55        84.54 o
   6   5   7        347.22        348.74        92.45 o
   7   5   7        188.46        277.53       103.65 o
   8   5   7       1195.97       1143.59       124.21 o
   9   5   7        731.00        761.62       169.61 o
  10   5   7         89.55        127.47       128.78 o
  -7   6   7        171.11         30.87        98.92 o
  -6   6   7        178.12        191.10        91.40 o
  -5   6   7       1195.90       1248.85       102.63 o
  -4   6   7        367.02        446.91       118.63 o
  -3   6   7        408.65        360.86        62.80 o
  -2   6   7        418.87        443.61        66.09 o
  -1   6   7       2081.59       2116.68        70.40 o
   0   6   7       5053.78       5026.52       117.50 o
   1   6   7        992.38       1075.15        75.11 o
   2   6   7         27.92         58.29        71.38 o
   3   6   7         25.30         86.04        84.28 o
   4   6   7        738.76        718.43        84.57 o
   5   6   7       2273.88       2192.01        92.52 o
   6   6   7        433.59        522.20        89.54 o
   7   6   7         23.40        112.47        98.12 o
   8   6   7         32.85         47.78       149.17 o
   9   6   7        701.69        684.34       135.03 o
  10   6   7        599.01        651.65       138.29 o
  -7   7   7         12.61        154.13       105.42 o
  -6   7   7        313.48        205.58       107.28 o
  -5   7   7          3.22         30.22        80.15 o
  -4   7   7       1072.33       1064.66        81.26 o
  -3   7   7        138.53        191.19        75.11 o
  -2   7   7        814.37        771.55        61.13 o
  -1   7   7         44.05        136.54        65.86 o
   0   7   7        736.21        735.05        66.63 o
   1   7   7       2444.82       2366.74        88.54 o
   2   7   7       1733.19       1809.42       132.17 o
   3   7   7         12.35          1.54        83.41 o
   4   7   7          4.60          0.00        88.43 o
   5   7   7       2382.25       2426.02       103.20 o
   6   7   7        741.51        826.46        99.82 o
   7   7   7          0.77         25.90       119.43 o
   8   7   7         19.26          1.26       121.24 o
   9   7   7          0.39          0.00       127.02 o
  10   7   7        361.39        356.81       133.01 o
  -6   8   7        110.64        130.92       119.77 o
  -5   8   7        189.44        139.88        88.97 o
  -4   8   7         51.84        219.74        89.87 o
  -3   8   7       2559.08       2557.43        83.96 o
  -2   8   7         44.17        220.30        83.60 o
  -1   8   7        992.92        956.93        64.69 o
   0   8   7         37.02         91.64        72.83 o
   1   8   7       1310.30       1316.22        83.71 o
   2   8   7       4763.92       4700.55       112.54 o
   3   8   7          6.42         68.61        79.97 o
   4   8   7        143.48        167.19        85.98 o
   5   8   7          0.34         43.76       106.49 o
   6   8   7        685.73        721.15       108.44 o
   7   8   7        920.96       1005.21       113.57 o
   8   8   7          7.94         60.73       114.56 o
   9   8   7         68.80        103.25       146.21 o
  -6   9   7         45.79        155.18        85.02 o
  -5   9   7        245.17        199.71       107.30 o
  -4   9   7          4.61         42.89        73.93 o
  -3   9   7        912.15        802.71        81.29 o
  -2   9   7        835.39        968.64        89.92 o
  -1   9   7          3.46         41.44        73.69 o
   0   9   7        429.27        565.30        75.72 o
   1   9   7        525.98        585.98        75.86 o
   2   9   7        376.82        401.14        76.84 o
   3   9   7       1824.81       1693.14        93.31 o
   4   9   7        133.31        116.98       160.11 o
   5   9   7        227.14        298.57       125.03 o
   6   9   7        100.52         59.39       113.65 o
   7   9   7       1711.22       1605.19       121.41 o
   8   9   7        580.30        506.93       147.20 o
   9   9   7         11.13         59.81       220.78 o
  -6  10   7        496.83        402.95       127.41 o
  -5  10   7         82.15        123.64        72.87 o
  -4  10   7        231.07        141.61        71.54 o
  -3  10   7        161.76        128.99        75.87 o
  -2  10   7        383.67        415.72        76.16 o
  -1  10   7        975.61        956.92        75.52 o
   0  10   7          4.76          0.00        69.58 o
   1  10   7        991.97        942.31        87.42 o
   2  10   7       1130.02       1058.03        88.28 o
   3  10   7       1614.42       1638.11        88.26 o
   4  10   7       1057.01       1069.33       128.89 o
   5  10   7         11.10         50.21        92.47 o
   6  10   7          4.62          0.00       135.25 o
   7  10   7        268.35        280.80       143.16 o
   8  10   7        586.59        544.12       155.17 o
  -5  11   7        563.68        538.98       183.61 o
  -4  11   7         62.05         28.64        84.04 o
  -3  11   7        243.64        229.94        77.79 o
  -2  11   7          3.32         24.39        83.89 o
  -1  11   7        411.33        437.74        82.95 o
   0  11   7        630.28        773.21        92.43 o
   1  11   7        152.09        203.04        79.30 o
   2  11   7        657.64        672.21        85.70 o
   3  11   7         63.26         64.28       125.62 o
   4  11   7       1035.03        988.29       150.09 o
   5  11   7        783.08        846.55       112.54 o
   6  11   7          4.14         44.58       139.20 o
   7  11   7        126.07        136.81       124.62 o
   8  11   7        429.49        475.89       159.69 o
  -4  12   7         90.19        113.29        96.00 o
  -3  12   7         27.84         16.83        89.69 o
  -2  12   7        197.22        184.68        73.07 o
  -1  12   7        192.33        213.73        85.44 o
   0  12   7       1087.95       1134.61        91.01 o
   1  12   7          3.45         62.72        98.24 o
   2  12   7        259.27        249.83        82.36 o
   3  12   7        339.68        264.28        92.58 o
   4  12   7        201.48        157.29       110.77 o
   5  12   7       1197.97       1296.35       276.04 o
   6  12   7        204.02        118.61       122.37 o
   7  12   7          4.74         76.38       155.34 o
  -3  13   7        317.97        344.91        89.26 o
  -2  13   7        138.27         52.65        77.98 o
  -1  13   7         14.62         70.15        89.52 o
   0  13   7        347.05        324.27       102.59 o
   1  13   7        296.35        376.94        82.10 o
   2  13   7        253.69        297.63        89.07 o
   3  13   7         51.17        107.13       140.68 o
   4  13   7         11.25         32.81       114.78 o
   5  13   7        292.36        252.31       151.42 o
   6  13   7        645.29        723.99       157.26 o
  -2  14   7         51.56        158.24        99.34 o
  -1  14   7         41.86         64.68        96.11 o
   0  14   7         66.03        105.69        94.73 o
   1  14   7        324.15        209.51        87.15 o
   2  14   7        554.48        390.48       134.22 o
   3  14   7        134.21         86.47       150.97 o
   4  14   7        139.66         65.79       155.33 o
   5  14   7         30.62        121.10       130.78 o
   1  15   7         24.69         28.06        98.54 o
   2  15   7        702.94        285.49       211.36 o
  -2 -10   8        105.24        216.56       111.48 o
  -1 -10   8        190.91         90.43        88.44 o
   0 -10   8         82.32        108.40        86.37 o
   1 -10   8        120.75        269.17       106.67 o
   2 -10   8        475.00        612.50        81.87 o
   3 -10   8         32.17         88.29        96.83 o
   4 -10   8         17.25         59.53        98.80 o
  -3  -9   8        275.79        277.86        98.06 o
  -2  -9   8        143.87        231.68       122.17 o
  -1  -9   8          1.18         46.43       117.14 o
   0  -9   8        126.82         91.41        99.84 o
   1  -9   8         37.66          0.00        80.59 o
   2  -9   8        262.66        384.04        99.93 o
   3  -9   8        893.61        957.69        92.10 o
   4  -9   8         23.44         24.09       105.50 o
   5  -9   8        205.35        181.37       107.80 o
  -4  -8   8         30.01         82.06        96.40 o
  -3  -8   8         26.41         68.02        83.99 o
  -2  -8   8        107.33         83.92       100.39 o
  -1  -8   8        399.76        366.10        88.07 o
   0  -8   8        107.86        145.54        71.60 o
   1  -8   8        490.89        523.15        94.39 o
   2  -8   8        104.59        167.63        83.61 o
   3  -8   8        225.05        310.16        95.76 o
   4  -8   8        158.25        227.84        88.14 o
   5  -8   8         12.32          2.54       102.54 o
   6  -8   8          8.53         23.05        94.91 o
  -5  -7   8        545.40        507.93       110.50 o
  -4  -7   8         43.28        194.06       101.07 o
  -3  -7   8        222.56        295.68       112.06 o
  -2  -7   8         13.24         93.54       111.12 o
  -1  -7   8        776.25        779.71        91.41 o
   0  -7   8        427.20        310.15        90.72 o
   1  -7   8         85.01         32.05        72.36 o
   2  -7   8       1053.44        984.94        77.12 o
   3  -7   8         20.99         56.65        73.38 o
   4  -7   8        946.73        966.75        86.80 o
   5  -7   8        104.90        184.99        84.48 o
   6  -7   8         22.68         55.10        89.31 o
   7  -7   8          9.01          0.00        95.02 o
  -5  -6   8        241.36        378.34       105.74 o
  -4  -6   8        243.68        280.28       110.93 o
  -3  -6   8          0.83         28.99       121.44 o
  -2  -6   8        335.06        329.60        89.39 o
  -1  -6   8        166.95        191.54        88.18 o
   0  -6   8       1870.84       1975.97       151.99 o
   1  -6   8        714.22        709.79        87.71 o
   2  -6   8        434.21        467.83        72.16 o
   3  -6   8        284.84        294.51        79.67 o
   4  -6   8        139.94         88.72        72.35 o
   5  -6   8        885.17       1023.86        87.64 o
   6  -6   8        102.42         89.19        79.36 o
   7  -6   8        207.84        147.20        90.75 o
   8  -6   8         57.79        120.74       102.64 o
  -6  -5   8        260.72        240.19       125.01 o
  -5  -5   8         50.12         45.20       115.18 o
  -4  -5   8        817.47        873.10       110.43 o
  -3  -5   8         61.37        131.50        89.82 o
  -2  -5   8          7.24         27.28        99.36 o
  -1  -5   8        202.00        337.18        97.70 o
   0  -5   8       1183.15       1057.11        76.64 o
   1  -5   8       1829.38       1805.86        98.57 o
   2  -5   8         92.14        110.52        66.31 o
   3  -5   8        495.72        534.18        76.38 o
   4  -5   8          8.37         59.37        86.73 o
   5  -5   8        701.96        693.00        74.80 o
   6  -5   8        796.94        908.49        93.55 o
   7  -5   8          6.97         90.51       103.21 o
   8  -5   8         79.03        101.03       110.56 o
  -6  -4   8         95.89        111.95       103.00 o
  -5  -4   8          4.48        131.19        94.94 o
  -4  -4   8         44.78         52.03        81.46 o
  -3  -4   8       1017.16       1006.00       103.41 o
  -2  -4   8        513.09        550.48        86.20 o
  -1  -4   8        724.49        655.36        93.07 o
   0  -4   8       1538.68       1538.08        86.56 o
   1  -4   8        473.95        482.90        92.65 o
   2  -4   8       1164.83       1255.22       102.09 o
   3  -4   8         48.03        146.93        80.94 o
   4  -4   8        170.89        178.56        82.49 o
   5  -4   8         19.09         61.81        89.00 o
   6  -4   8        495.99        586.26        84.14 o
   7  -4   8        828.41        926.76       110.96 o
   8  -4   8          8.92         96.76       111.72 o
   9  -4   8        172.51         89.81       125.41 o
  -7  -3   8        342.87        421.53       127.63 o
  -6  -3   8        203.77        188.03        90.85 o
  -5  -3   8        192.21        284.15        92.43 o
  -4  -3   8         54.31        102.89       113.22 o
  -3  -3   8        433.80        424.38        86.42 o
  -2  -3   8       1619.74       1737.77        87.42 o
  -1  -3   8          0.21         62.11        69.23 o
   0  -3   8        966.69        982.63        74.43 o
   1  -3   8         17.76         35.94       100.23 o
   2  -3   8       2872.35       2986.40        90.61 o
   3  -3   8        708.82        622.62        81.57 o
   4  -3   8          5.31          0.00        71.47 o
   5  -3   8        217.64        268.57        97.16 o
   6  -3   8          6.15          0.00       107.88 o
   7  -3   8       1108.98       1270.50       127.99 o
   8  -3   8        368.49        418.01       107.66 o
   9  -3   8          1.75        116.45       145.60 o
  -7  -2   8        139.37        316.13       125.98 o
  -6  -2   8        295.98        347.67        89.56 o
  -5  -2   8         39.50          1.69        82.87 o
  -4  -2   8        489.97        428.30        88.59 o
  -3  -2   8         28.56          0.00        94.40 o
  -2  -2   8        966.80        888.10        75.31 o
  -1  -2   8       1088.34       1105.47        74.55 o
   0  -2   8         67.70         36.59        67.81 o
   1  -2   8        368.15        459.67        85.88 o
   2  -2   8        232.22        235.33        78.93 o
   3  -2   8       1339.50       1338.32       100.99 o
   4  -2   8       1712.40       1672.28        87.09 o
   5  -2   8        460.74        441.98        77.52 o
   6  -2   8        280.00        178.19       116.80 o
   7  -2   8         90.18         91.90       101.02 o
   8  -2   8        885.20        995.47       111.33 o
   9  -2   8        115.73        235.48       144.48 o
  10  -2   8         17.50         16.59       159.35 o
  -7  -1   8         37.20         31.08        81.48 o
  -6  -1   8        142.19         53.80        86.04 o
  -5  -1   8        506.53        500.85        92.01 o
  -4  -1   8          0.49          0.00        76.14 o
  -3  -1   8        328.19        379.38        92.60 o
  -2  -1   8        199.96        217.25        70.49 o
  -1  -1   8       1751.72       1850.79       117.19 o
   0  -1   8        165.56        167.85        64.22 o
   1  -1   8        416.89        504.42        91.47 o
   2  -1   8        347.42        325.85        76.03 o
   3  -1   8       1269.98       1426.23        84.09 o
   4  -1   8       2168.62       2145.77        90.15 o
   5  -1   8        760.78        653.89       112.72 o
   6  -1   8          5.32         22.61        80.85 o
   7  -1   8          7.29          0.00       257.72 o
   8  -1   8         10.35          0.00       106.80 o
   9  -1   8       1444.13       1443.25       121.21 o
  10  -1   8        172.81        346.30       150.68 o
  -7   0   8        416.00        373.51       105.00 o
  -6   0   8          0.94         11.37        95.80 o
  -5   0   8        516.27        489.39        76.52 o
  -4   0   8        708.77        760.51       118.99 o
  -3   0   8         70.47          0.00        79.11 o
  -2   0   8         98.02        208.54        90.94 o
  -1   0   8        111.71        146.40        87.54 o
   0   0   8       1693.91       1629.26        98.07 o
   1   0   8         99.93        163.83       107.13 o
   2   0   8        412.35        521.85        78.38 o
   3   0   8        356.74        356.33        79.17 o
   4   0   8        334.29        284.66        76.73 o
   5   0   8        828.73        863.37        93.54 o
   6   0   8        495.16        441.05        93.69 o
   7   0   8         64.96         52.30       120.50 o
   8   0   8        115.88         81.06       127.57 o
   9   0   8        364.51        518.42       139.24 o
  10   0   8        437.46        250.40       203.03 o
  -7   1   8         52.09         39.93       102.47 o
  -6   1   8        316.98        299.55        95.90 o
  -5   1   8        399.91        394.59       101.29 o
  -4   1   8        316.38        273.35        83.68 o
  -3   1   8        457.73        539.52       112.12 o
  -2   1   8        407.42        446.04        79.48 o
  -1   1   8       1844.37       1781.67        94.74 o
   0   1   8       1216.99       1130.75        74.54 o
   1   1   8       3547.57       3485.68       102.59 o
   2   1   8         23.73         78.10        74.78 o
   3   1   8       1154.47       1188.38        76.83 o
   4   1   8        400.44        449.58        70.47 o
   5   1   8        289.06        325.08       123.53 o
   6   1   8       1306.17       1438.56       120.01 o
   7   1   8        842.54        882.17       103.74 o
   8   1   8        237.13        350.69       125.83 o
   9   1   8          2.87        132.50       136.80 o
  10   1   8        833.55        973.81       127.54 o
  -7   2   8        452.28         76.96       145.70 o
  -6   2   8          2.84         50.59        92.08 o
  -5   2   8        223.79        280.45        86.84 o
  -4   2   8       1531.01       1496.17        94.98 o
  -3   2   8        555.07        619.90        87.38 o
  -2   2   8        192.04        168.66       131.11 o
  -1   2   8        142.66        180.00        77.17 o
   0   2   8        141.04        124.00        77.26 o
   1   2   8       1142.49       1115.26        79.80 o
   2   2   8       1752.11       1746.72        83.23 o
   3   2   8         27.14          0.00        93.26 o
   4   2   8        624.05        659.67       103.60 o
   5   2   8         45.82         51.30        94.66 o
   6   2   8        559.51        598.98       116.20 o
   7   2   8       1035.68       1061.40       102.68 o
   8   2   8         12.62        161.49       127.74 o
   9   2   8        137.07        213.62       112.53 o
  10   2   8         40.42          0.00       176.60 o
  -7   3   8        709.70        457.78       287.58 o
  -6   3   8        269.98        214.22        75.96 o
  -5   3   8         38.73         76.02        78.26 o
  -4   3   8        397.17        409.61        84.36 o
  -3   3   8        605.67        553.64        82.93 o
  -2   3   8       2888.87       2696.15       118.90 o
  -1   3   8        447.34        466.52        77.07 o
   0   3   8        677.63        727.93        97.18 o
   1   3   8        320.17        314.10        77.48 o
   2   3   8       2780.51       2834.03        89.37 o
   3   3   8        413.00        382.72        79.37 o
   4   3   8        226.37        269.43        92.64 o
   5   3   8        273.77        334.28        90.34 o
   6   3   8        172.12        202.04       118.35 o
   7   3   8        928.59        877.71       112.71 o
   8   3   8        525.80        507.38       131.16 o
   9   3   8          9.02         12.70       113.11 o
  10   3   8         43.69        202.72       153.25 o
  -7   4   8        513.53        308.48       195.70 o
  -6   4   8        872.06        568.44       214.43 o
  -5   4   8          2.06         14.66        87.11 o
  -4   4   8          6.93         89.33        68.05 o
  -3   4   8         11.99         52.06        81.42 o
  -2   4   8       1688.64       1694.33        77.62 o
  -1   4   8       2138.61       2128.06        95.84 o
   0   4   8        293.97        365.61        77.64 o
   1   4   8        511.24        459.73        60.86 o
   2   4   8        154.61        138.19        70.44 o
   3   4   8       1492.79       1433.52        82.92 o
   4   4   8       2142.50       2320.24        89.30 o
   5   4   8         15.30         56.70        87.17 o
   6   4   8        378.41        385.17       111.23 o
   7   4   8         89.32         86.64       123.26 o
   8   4   8        565.24        577.64       134.68 o
   9   4   8        759.69        788.96       143.49 o
  10   4   8         24.98        105.20       152.84 o
  -7   5   8         11.83          0.00        84.18 o
  -6   5   8        580.53        200.70       222.56 o
  -5   5   8        702.39        611.00        91.29 o
  -4   5   8         18.33          0.00        98.89 o
  -3   5   8        685.75        594.90        84.35 o
  -2   5   8         44.87        136.07        77.95 o
  -1   5   8       1579.04       1567.88        64.52 o
   0   5   8       1054.78       1123.83        67.73 o
   1   5   8        294.80        295.07        60.04 o
   2   5   8        255.58        299.12        77.21 o
   3   5   8        416.72        362.42        77.17 o
   4   5   8       2593.50       2699.53        92.59 o
   5   5   8        305.09        349.33        82.32 o
   6   5   8        837.58        826.85        98.08 o
   7   5   8        684.50        689.08       125.24 o
   8   5   8        660.47        734.71       110.93 o
   9   5   8        887.13        958.05       147.11 o
  10   5   8        126.63        135.59       217.65 o
  -7   6   8         70.95          4.81       104.72 o
  -6   6   8          9.39         44.38        97.41 o
  -5   6   8       1074.22       1168.39       113.37 o
  -4   6   8        911.61        852.61        89.21 o
  -3   6   8         43.29          0.00        74.34 o
  -2   6   8         65.73          2.46        73.47 o
  -1   6   8        225.64        158.35        66.15 o
   0   6   8       2854.34       2953.21       106.17 o
   1   6   8       1374.33       1415.74        69.75 o
   2   6   8        359.11        324.77        72.07 o
   3   6   8        505.99        540.15        79.22 o
   4   6   8        247.58        239.15        80.69 o
   5   6   8       1156.14       1218.19        90.03 o
   6   6   8        101.92        124.78        90.26 o
   7   6   8        143.51        185.13        95.42 o
   8   6   8        137.28        182.36       118.83 o
   9   6   8        316.13        267.56       170.52 o
  10   6   8        648.13        626.56       135.75 o
  -6   7   8        249.04        119.20        89.68 o
  -5   7   8        148.11        181.71        95.52 o
  -4   7   8       1168.70       1341.15       198.17 o
  -3   7   8       1010.03        996.52        80.47 o
  -2   7   8         59.68        115.11        84.56 o
  -1   7   8         11.80        131.87        66.40 o
   0   7   8         14.75         46.35        79.84 o
   1   7   8       2742.26       2742.31        90.04 o
   2   7   8        402.80        403.44        82.03 o
   3   7   8       1112.34       1162.72        89.23 o
   4   7   8        122.61        128.67        91.08 o
   5   7   8        989.84       1016.74        93.55 o
   6   7   8        985.68        947.12        99.72 o
   7   7   8         16.54          5.78        99.70 o
   8   7   8        167.25        191.19       154.90 o
   9   7   8          9.45         24.39       149.87 o
  -6   8   8         69.02          0.00       102.95 o
  -5   8   8         85.62         95.93        98.64 o
  -4   8   8         82.49        201.85        75.55 o
  -3   8   8        738.85        866.83       106.38 o
  -2   8   8        825.45        772.61        71.78 o
  -1   8   8         22.65        148.05        75.16 o
   0   8   8         33.04        106.41        75.71 o
   1   8   8       1711.36       1748.11        80.77 o
   2   8   8       5063.04       5098.92       196.11 o
   3   8   8        188.50        254.39        90.52 o
   4   8   8        230.27        290.32        93.14 o
   5   8   8         28.62          0.84        96.26 o
   6   8   8        422.05        457.15       104.45 o
   7   8   8       1041.41       1083.40       121.83 o
   8   8   8          2.31          0.00       117.53 o
   9   8   8        233.15        280.12       142.42 o
  -6   9   8         27.06        128.33       108.93 o
  -5   9   8        254.80        138.42       119.46 o
  -4   9   8         37.43         94.12        77.40 o
  -3   9   8        451.60        401.73        83.03 o
  -2   9   8        640.69        724.07        68.44 o
  -1   9   8         99.82         44.11        75.73 o
   0   9   8        394.68        406.33        71.20 o
   1   9   8        468.64        505.96        77.16 o
   2   9   8        769.65        723.15        81.05 o
   3   9   8       1483.07       1479.58        81.12 o
   4   9   8        270.97        240.02        86.54 o
   5   9   8       1067.43       1004.96       103.53 o
   6   9   8          3.24          2.16       129.50 o
   7   9   8        898.95        950.39       144.64 o
   8   9   8        312.29        334.18       162.33 o
   9   9   8         53.61         31.44       195.15 o
  -5  10   8        104.75        165.05        87.86 o
  -4  10   8         48.55        117.66        74.78 o
  -3  10   8         74.23        136.81        85.62 o
  -2  10   8        427.06        470.56        82.49 o
  -1  10   8        993.93       1012.41        69.54 o
   0  10   8          1.21         17.74        77.34 o
   1  10   8        259.54        322.64        87.27 o
   2  10   8        313.60        283.09        84.68 o
   3  10   8       2329.84       2292.60        86.52 o
   4  10   8        240.51        319.89       127.12 o
   5  10   8         43.72         26.00       132.65 o
   6  10   8         56.67         50.90       112.65 o
   7  10   8        347.67        403.27       146.53 o
   8  10   8        422.19        557.85       154.94 o
  -4  11   8          0.28         62.46        92.54 o
  -3  11   8        308.61        250.98        74.78 o
  -2  11   8          2.36          0.00        77.80 o
  -1  11   8        672.07        722.78        77.53 o
   0  11   8       1027.91        952.77        84.09 o
   1  11   8        184.65        216.59        74.82 o
   2  11   8        249.75        284.30        85.21 o
   3  11   8         87.80        146.29        85.38 o
   4  11   8       1834.29       1753.78       136.53 o
   5  11   8        386.24        367.43       115.72 o
   6  11   8          3.21          0.00       141.90 o
   7  11   8         79.20         89.16       151.97 o
   8  11   8        254.06         88.10       163.29 o
  -4  12   8         68.16        163.15        99.35 o
  -3  12   8         22.17          0.00        92.19 o
  -2  12   8        245.25        270.53        86.76 o
  -1  12   8         67.45         53.52        96.03 o
   0  12   8       1163.58       1181.70        82.46 o
   1  12   8        244.51        188.79        89.56 o
   2  12   8        296.17        340.64        83.93 o
   3  12   8         10.31          2.73       133.65 o
   4  12   8        799.33        783.08       117.50 o
   5  12   8       1555.00       1416.46       125.05 o
   6  12   8        100.25         94.93       150.10 o
   7  12   8         13.45          0.00       159.02 o
  -3  13   8        246.46         88.66        84.77 o
  -2  13   8        191.70         59.23        87.96 o
  -1  13   8        167.56        153.70       121.36 o
   0  13   8        136.20        189.95        91.63 o
   1  13   8        521.22        550.60        95.41 o
   2  13   8         69.88         46.67       112.44 o
   3  13   8        111.26          0.00       117.56 o
   4  13   8         27.44         35.01       148.52 o
   5  13   8        842.84        717.85       126.72 o
   6  13   8        585.29        587.81       158.66 o
  -1  14   8         40.59        304.74       153.50 o
   0  14   8        181.62        182.16       109.22 o
   1  14   8        149.80        102.80        90.98 o
   2  14   8        473.93        325.40       136.19 o
   3  14   8          0.41         36.27       109.46 o
   4  14   8         77.78        126.95       131.32 o
   1 -10   9         80.23         64.89        92.85 o
   2 -10   9        356.02        374.16       100.55 o
  -2  -9   9         65.11        180.47       127.90 o
  -1  -9   9          3.68         41.51       122.57 o
   0  -9   9        245.60        213.33       121.37 o
   1  -9   9         70.98         84.88        96.35 o
   2  -9   9        172.64        160.87        85.74 o
   3  -9   9        810.05        845.22        96.38 o
   4  -9   9          5.95         71.04        94.89 o
  -3  -8   9          2.69         34.23       109.78 o
  -2  -8   9        178.25        165.66       122.10 o
  -1  -8   9        470.41        564.43       118.07 o
   0  -8   9          1.20          0.00        88.28 o
   1  -8   9        266.14        302.47        87.64 o
   2  -8   9        201.61        208.43       101.11 o
   3  -8   9        355.29        445.82        90.82 o
   4  -8   9         18.01         54.97        83.52 o
   5  -8   9         19.47          0.00        95.64 o
   6  -8   9         87.09        153.34        96.07 o
  -4  -7   9         45.43        135.13        96.85 o
  -3  -7   9        113.87        125.82       120.51 o
  -2  -7   9          0.05         60.22       100.28 o
  -1  -7   9        319.09        351.17        96.26 o
   0  -7   9        266.74        239.61        84.09 o
   1  -7   9          0.85        115.69       106.25 o
   2  -7   9        500.65        481.39        76.40 o
   3  -7   9         13.57          0.00        80.78 o
   4  -7   9        494.21        573.87        79.92 o
   5  -7   9        118.78         99.46        89.93 o
   6  -7   9         15.98         18.24        94.31 o
   7  -7   9         93.84        136.01       110.33 o
  -5  -6   9        631.15        618.23       100.41 o
  -4  -6   9        333.36        415.78       103.97 o
  -3  -6   9          6.93          0.00        87.66 o
  -2  -6   9        260.20        310.34        95.87 o
  -1  -6   9         26.65          5.64        91.08 o
   0  -6   9        394.03        476.66        83.30 o
   1  -6   9         49.13         94.18        80.82 o
   2  -6   9        234.57        286.98        89.24 o
   3  -6   9        333.75        279.93        72.55 o
   4  -6   9         37.75         62.22        82.50 o
   5  -6   9        964.05       1040.43        87.81 o
   6  -6   9        250.47        216.32        98.96 o
   7  -6   9        172.35        109.00        93.81 o
  -5  -5   9         96.12        101.21       106.38 o
  -4  -5   9       1037.73        866.49       102.94 o
  -3  -5   9        339.54        442.80        77.18 o
  -2  -5   9         13.61         31.47        90.79 o
  -1  -5   9         94.53        108.91        78.13 o
   0  -5   9        327.00        326.77        77.20 o
   1  -5   9         66.06         47.85        77.49 o
   2  -5   9          1.71         34.34        96.66 o
   3  -5   9        286.51        309.36        78.09 o
   4  -5   9        577.26        577.30       104.14 o
   5  -5   9        280.75        429.68       109.24 o
   6  -5   9        546.83        395.81       233.39 o
   7  -5   9         32.62        167.07       101.57 o
   8  -5   9        156.68        182.03       120.48 o
  -6  -4   9        113.39          0.00       110.75 o
  -5  -4   9          3.94          7.28        90.55 o
  -4  -4   9         71.34         36.73        95.26 o
  -3  -4   9       1346.10       1275.73        94.42 o
  -2  -4   9        783.20        745.55        89.46 o
  -1  -4   9         23.28         22.18        76.67 o
   0  -4   9         15.42        101.95        82.17 o
   1  -4   9        293.05        343.04        74.00 o
   2  -4   9        817.13        773.28        75.60 o
   3  -4   9          4.83          0.00        74.61 o
   4  -4   9        511.89        430.25        88.28 o
   5  -4   9        334.88        361.66       107.81 o
   6  -4   9        216.01        373.38       111.75 o
   7  -4   9        231.65        193.28       121.21 o
   8  -4   9          3.67          7.70       115.35 o
   9  -4   9         98.26        114.72       126.49 o
  -6  -3   9         92.55        153.24       108.13 o
  -5  -3   9        125.40        239.84       114.91 o
  -4  -3   9         49.16         43.43        92.55 o
  -3  -3   9       1170.95       1211.81        91.04 o
  -2  -3   9        668.26        697.67        77.58 o
  -1  -3   9        404.16        456.23        76.65 o
   0  -3   9         43.30         48.64        92.36 o
   1  -3   9        127.57        266.74        80.65 o
   2  -3   9       1337.09       1377.25       113.92 o
   3  -3   9        545.17        478.61        82.87 o
   4  -3   9         76.99         99.37        83.21 o
   5  -3   9        353.82        380.52        89.42 o
   6  -3   9        157.64        151.15        93.69 o
   7  -3   9        614.75        616.89       111.47 o
   8  -3   9        335.28        176.10       164.55 o
   9  -3   9         11.25         33.54       118.63 o
  -6  -2   9        478.84        363.06       107.98 o
  -5  -2   9          0.79         94.27        85.90 o
  -4  -2   9        394.59        312.47        89.98 o
  -3  -2   9         10.03        176.10        99.54 o
  -2  -2   9       1162.28       1183.66        88.67 o
  -1  -2   9        962.76        891.11        83.31 o
   0  -2   9         87.15        102.22        92.84 o
   1  -2   9        342.80        300.01        92.29 o
   2  -2   9         54.92         25.74       101.39 o
   3  -2   9       1104.60       1204.73        84.98 o
   4  -2   9       1481.91       1479.10       102.40 o
   5  -2   9        443.68        406.63        77.50 o
   6  -2   9        511.64        570.54       124.31 o
   7  -2   9         36.42          0.00       125.78 o
   8  -2   9        652.17        809.14       115.04 o
   9  -2   9         39.84          0.00       120.26 o
  -6  -1   9        139.97        151.38        92.80 o
  -5  -1   9        623.60        615.02        96.58 o
  -4  -1   9          5.34         56.30        71.33 o
  -3  -1   9         95.38        135.81        84.39 o
  -2  -1   9        136.87        150.39        71.95 o
  -1  -1   9       1894.61       1765.87        86.79 o
   0  -1   9        913.40        931.57        68.46 o
   1  -1   9         25.67         96.13        90.93 o
   2  -1   9        136.09        102.00        89.36 o
   3  -1   9        528.48        689.02        93.18 o
   4  -1   9       1501.86       1478.37        90.22 o
   5  -1   9         25.50         35.99        82.77 o
   6  -1   9        444.92        478.06       117.20 o
   7  -1   9        567.81        464.84       104.97 o
   8  -1   9         10.84         67.15        91.54 o
   9  -1   9        623.29        692.24       118.21 o
  -7   0   9        298.67        208.00        85.06 o
  -6   0   9         33.51         17.71        92.83 o
  -5   0   9        216.27        308.82        82.92 o
  -4   0   9        481.86        443.11        87.59 o
  -3   0   9         30.58         18.35       115.88 o
  -2   0   9        581.27        500.44        94.82 o
  -1   0   9        207.60        313.43        91.39 o
   0   0   9       2322.37       2425.20        90.13 o
   1   0   9       2331.12       2392.60       119.99 o
   2   0   9          6.91         14.50        75.75 o
   3   0   9        129.82        126.73        64.58 o
   4   0   9        185.90        178.61        87.44 o
   5   0   9       1558.44       1421.55       119.81 o
   6   0   9          2.16        158.29       118.79 o
   7   0   9       1219.55       1297.41       126.81 o
   8   0   9         24.68         59.66       107.06 o
   9   0   9        385.60        378.36       142.35 o
  10   0   9         67.84         85.64       125.63 o
  -7   1   9        145.78         91.61        97.77 o
  -6   1   9        271.46         54.64        88.37 o
  -5   1   9         73.41        249.12       107.47 o
  -4   1   9        579.50        583.59        87.27 o
  -3   1   9       1217.42       1226.07        86.77 o
  -2   1   9         11.84          0.00        71.37 o
  -1   1   9       1574.36       1517.60        94.02 o
   0   1   9       1147.80       1199.19        80.92 o
   1   1   9       3001.50       3214.37       164.98 o
   2   1   9       1638.44       1634.51        83.64 o
   3   1   9         55.02         16.23        81.56 o
   4   1   9         54.77         86.18        74.98 o
   5   1   9       1162.01       1233.39        97.79 o
   6   1   9       2986.69       3018.86       111.16 o
   7   1   9          1.89         79.89       119.29 o
   8   1   9        475.16        559.60       131.35 o
   9   1   9        114.21        218.57       143.94 o
  10   1   9        252.17        205.25       128.41 o
  -7   2   9         53.30        140.69       125.73 o
  -6   2   9         29.38        108.35        86.93 o
  -5   2   9        342.81        340.86        75.14 o
  -4   2   9        108.83         83.78        77.99 o
  -3   2   9       1482.46       1453.55        86.26 o
  -2   2   9        355.83        454.99        72.26 o
  -1   2   9        297.46        229.18        80.37 o
   0   2   9         88.19         95.86        78.75 o
   1   2   9        860.14        766.14        90.96 o
   2   2   9       1452.36       1317.11        82.39 o
   3   2   9        531.31        563.44        79.97 o
   4   2   9        672.42        727.65        99.12 o
   5   2   9         36.74         85.19        93.99 o
   6   2   9       2133.23       2141.29       131.14 o
   7   2   9       1535.58       1415.68       126.87 o
   8   2   9        181.25        211.14       121.09 o
   9   2   9        244.19        425.05       143.35 o
  10   2   9          0.34         48.75       123.63 o
  -7   3   9        331.91        105.79       149.05 o
  -6   3   9        103.75         99.46        97.47 o
  -5   3   9        313.23        338.43       105.64 o
  -4   3   9        828.97        729.48        79.94 o
  -3   3   9         57.12        147.59        67.15 o
  -2   3   9       1484.97       1512.33       101.87 o
  -1   3   9        228.63        287.81        77.38 o
   0   3   9         42.02         57.61        75.88 o
   1   3   9        277.60        284.59        76.89 o
   2   3   9       2245.54       2285.87        96.20 o
   3   3   9       1952.15       1894.26       100.70 o
   4   3   9         60.65         61.20        99.87 o
   5   3   9        284.87        377.01       104.19 o
   6   3   9        408.98        430.51       122.65 o
   7   3   9       1165.90       1203.11        95.96 o
   8   3   9        277.78        188.48       133.65 o
   9   3   9         62.34        104.65       143.65 o
  10   3   9        139.68        186.29       156.17 o
  -7   4   9        159.48         44.52       131.49 o
  -6   4   9        619.15        301.34       192.81 o
  -5   4   9          3.14         96.77        91.25 o
  -4   4   9        417.08        389.27       101.65 o
  -3   4   9         19.76          0.00        82.90 o
  -2   4   9        660.87        694.89        83.23 o
  -1   4   9       1476.01       1464.11        82.50 o
   0   4   9          6.90          9.94        77.35 o
   1   4   9        243.53        291.40        77.85 o
   2   4   9        172.94        183.26        90.30 o
   3   4   9       1693.39       1717.06        97.01 o
   4   4   9       2190.53       2197.17        94.86 o
   5   4   9         68.84        114.51        99.93 o
   6   4   9        319.03        359.79        88.91 o
   7   4   9          6.62         52.15       124.08 o
   8   4   9        548.78        491.66       109.90 o
   9   4   9        247.07        317.60       116.72 o
  10   4   9         45.60         63.22       157.44 o
  -6   5   9        318.37        148.73       101.53 o
  -5   5   9        568.54        202.03        91.90 o
  -4   5   9          1.73         88.72        77.62 o
  -3   5   9        884.92        923.66        86.19 o
  -2   5   9         22.83         15.63        71.78 o
  -1   5   9        817.55        694.27        74.79 o
   0   5   9        587.20        688.00        79.61 o
   1   5   9        293.38        330.72        67.76 o
   2   5   9        705.46        683.30        72.47 o
   3   5   9        467.49        542.86        80.77 o
   4   5   9       1895.73       1898.97        81.09 o
   5   5   9        802.08        826.25        86.59 o
   6   5   9        178.20        193.23        99.30 o
   7   5   9        139.01        208.22       132.77 o
   8   5   9        731.43        743.02       139.56 o
   9   5   9       1091.61       1018.86       149.35 o
  10   5   9          7.08        103.84       157.87 o
  -6   6   9          0.51         58.88        90.23 o
  -5   6   9        525.15        322.97       179.72 o
  -4   6   9        618.72        638.22        75.39 o
  -3   6   9        233.99        286.06       133.69 o
  -2   6   9        483.19        558.63        85.27 o
  -1   6   9         20.35         57.13        66.04 o
   0   6   9       1707.95       1696.36        90.76 o
   1   6   9        202.69        291.97        81.93 o
   2   6   9        202.07        172.65        66.78 o
   3   6   9          5.56         46.29        80.33 o
   4   6   9        542.74        553.01        85.83 o
   5   6   9       1676.90       1651.18        89.45 o
   6   6   9        264.69        261.66        96.89 o
   7   6   9        173.52        212.63       104.71 o
   8   6   9          3.04          0.00       132.12 o
   9   6   9        247.88        288.96       148.95 o
  -6   7   9         80.12         14.33       106.29 o
  -5   7   9         88.60         64.64        87.42 o
  -4   7   9        837.20        927.07        79.19 o
  -3   7   9        319.14        298.09        81.86 o
  -2   7   9        551.66        473.33        70.81 o
  -1   7   9        838.21        774.81        64.61 o
   0   7   9        319.01        363.19        73.68 o
   1   7   9        888.57        802.26        76.16 o
   2   7   9        176.09        259.32        83.25 o
   3   7   9        189.16        255.18        86.63 o
   4   7   9        125.36        210.56        75.84 o
   5   7   9        503.85        615.76        97.02 o
   6   7   9        624.54        732.49       106.16 o
   7   7   9          6.31         54.22        93.87 o
   8   7   9        198.87        247.01       133.33 o
   9   7   9         45.80          0.00       199.30 o
  -6   8   9         15.78        148.38       109.03 o
  -5   8   9         13.41         62.69       115.98 o
  -4   8   9        388.13        183.77        85.48 o
  -3   8   9       1677.92       1754.23       128.91 o
  -2   8   9        663.25        591.43        88.87 o
  -1   8   9        611.03        601.65        86.53 o
   0   8   9        262.91        292.71        76.85 o
   1   8   9        561.53        597.15        72.37 o
   2   8   9        846.13        758.85        77.70 o
   3   8   9         13.55         38.51        71.03 o
   4   8   9        760.99        794.14        83.05 o
   5   8   9         23.55         33.43        88.64 o
   6   8   9        580.97        575.30        98.16 o
   7   8   9        725.23        845.19       109.59 o
   8   8   9          0.73         18.84       133.60 o
   9   8   9         90.93        162.09       158.11 o
  -5   9   9        285.86        110.94       109.98 o
  -4   9   9          5.57         43.53        88.86 o
  -3   9   9       1573.36       1465.26        87.04 o
  -2   9   9       1674.23       1698.74        85.49 o
  -1   9   9          4.24         10.34        71.42 o
   0   9   9        384.57        333.83        71.84 o
   1   9   9          0.99         80.12        86.75 o
   2   9   9        433.32        483.98        88.27 o
   3   9   9        404.16        429.90        81.19 o
   4   9   9        207.24        231.01        81.63 o
   5   9   9        444.39        427.24       101.89 o
   6   9   9          5.77          6.60       113.90 o
   7   9   9       1032.27       1147.41       135.52 o
   8   9   9        227.16        270.64       128.02 o
   9   9   9         33.13         75.37       161.83 o
  -5  10   9        136.67         99.23       110.99 o
  -4  10   9        114.81        113.04        99.62 o
  -3  10   9         20.83          0.48        87.33 o
  -2  10   9       1214.05       1231.75        87.53 o
  -1  10   9        873.77        915.82        93.34 o
   0  10   9         39.91         26.78        91.93 o
   1  10   9        108.33        186.36        83.75 o
   2  10   9        136.84        237.17        80.02 o
   3  10   9       2354.71       2431.87       104.71 o
   4  10   9         64.06         93.95       104.01 o
   5  10   9        226.60        220.21       136.18 o
   6  10   9         60.70        112.76       137.69 o
   7  10   9        142.41        162.43       167.02 o
   8  10   9        337.35        320.01       153.09 o
  -4  11   9          0.58         77.88        89.98 o
  -3  11   9        375.32        310.33        82.57 o
  -2  11   9          9.48         74.99        79.29 o
  -1  11   9        857.81        941.65        98.77 o
   0  11   9        788.57        750.03        86.92 o
   1  11   9         47.23         76.31        86.71 o
   2  11   9        240.68        330.53        92.76 o
   3  11   9         39.72        105.45       102.17 o
   4  11   9        616.95        585.96       107.17 o
   5  11   9        283.13        230.26       141.63 o
   6  11   9         33.34          0.00       118.04 o
   7  11   9         44.51         19.80       152.89 o
  -3  12   9         24.19         63.92        87.02 o
  -2  12   9         35.42         74.49        90.36 o
  -1  12   9        131.85        155.31        89.75 o
   0  12   9       1818.28       1801.11       102.91 o
   1  12   9        179.36        180.27       100.49 o
   2  12   9         97.36         70.22        91.33 o
   3  12   9         18.82        137.41       114.51 o
   4  12   9        165.62        282.95       142.03 o
   5  12   9        808.22       1082.71       148.40 o
   6  12   9        177.49        118.52       124.79 o
   7  12   9         90.77        173.96       160.78 o
  -2  13   9        134.89         77.20        88.24 o
  -1  13   9         10.10         22.01        94.38 o
   0  13   9        477.40        300.65       132.18 o
   1  13   9        878.36        905.70       111.13 o
   2  13   9        119.78        174.70        91.46 o
   3  13   9          4.09        136.61       132.25 o
   4  13   9         11.60         34.18       150.88 o
   5  13   9        233.80        185.26       124.85 o
   6  13   9        356.18        499.80       161.83 o
   0  14   9         18.35         67.48       110.97 o
   1  14   9        172.09        131.17       102.82 o
   2  14   9        886.78        741.85       174.67 o
   3  14   9        127.61        105.74       128.15 o
   4  14   9         14.95         62.35       159.29 o
   0  -9  10          2.77        173.91       111.62 o
   1  -9  10          1.21          0.00       111.62 o
   2  -9  10        209.62        314.52       112.81 o
   3  -9  10        441.42        467.09       112.29 o
  -2  -8  10        122.27        223.08       100.28 o
  -1  -8  10        463.05        482.15       108.55 o
   0  -8  10          0.36        102.82       105.45 o
   1  -8  10         52.96        103.91       103.94 o
   2  -8  10        253.29        279.73       103.89 o
   3  -8  10        511.22        547.12       107.50 o
   4  -8  10         48.59         75.24        95.56 o
   5  -8  10         14.22          0.00       111.86 o
  -3  -7  10        121.10        148.87       129.28 o
  -2  -7  10         46.65        199.11       104.69 o
  -1  -7  10        436.06        464.14        90.54 o
   0  -7  10        293.25        309.83       114.50 o
   1  -7  10         24.89         40.73        87.49 o
   2  -7  10         19.87        167.65        98.51 o
   3  -7  10         21.22         57.31       106.07 o
   4  -7  10        587.11        455.42       254.51 o
   5  -7  10        156.63        102.00        91.12 o
   6  -7  10         21.42        110.03       125.05 o
  -4  -6  10        239.14        235.60       112.95 o
  -3  -6  10         99.15        139.28        91.44 o
  -2  -6  10         79.15        193.23       114.90 o
  -1  -6  10         79.95        178.03        95.80 o
   0  -6  10       1541.68       1476.33       100.32 o
   1  -6  10       1073.26       1001.53        80.45 o
   2  -6  10         70.12        108.23        94.58 o
   3  -6  10         94.24        119.95        96.43 o
   4  -6  10        208.77        247.99        93.14 o
   5  -6  10        737.82        591.86       166.67 o
   6  -6  10        151.16        136.99       116.73 o
   7  -6  10         66.26         75.65       107.55 o
  -4  -5  10        276.23        289.99       107.42 o
  -3  -5  10         51.22         51.60        99.90 o
  -2  -5  10        229.64        199.17        86.78 o
  -1  -5  10         19.85          0.00        90.70 o
   0  -5  10        107.87        178.27        90.45 o
   1  -5  10        763.89        801.24       107.99 o
   2  -5  10        132.38        117.59        88.74 o
   3  -5  10        163.54        143.88        88.76 o
   4  -5  10         10.63          0.00       105.54 o
   5  -5  10       1030.02        909.96       192.66 o
   6  -5  10        537.64        448.46       141.04 o
   7  -5  10          0.74         87.85       106.45 o
  -5  -4  10         13.17          0.00        97.30 o
  -4  -4  10         72.67        117.42        84.55 o
  -3  -4  10        293.62        463.95       116.43 o
  -2  -4  10        475.26        343.94        93.38 o
  -1  -4  10        577.14        615.28        82.89 o
   0  -4  10        989.64       1011.92        90.62 o
   1  -4  10        229.79        211.04        87.22 o
   2  -4  10       1739.86       1727.33       116.17 o
   3  -4  10        109.32        168.73        99.67 o
   4  -4  10        107.69        152.16       122.50 o
   5  -4  10         78.73         60.60        90.85 o
   6  -4  10        549.60        352.98       157.39 o
   7  -4  10        330.94        293.78        94.90 o
   8  -4  10          0.68         16.66       121.40 o
  -5  -3  10          4.62         23.66       104.72 o
  -4  -3  10         31.90         32.81       112.21 o
  -3  -3  10        307.12        445.69       108.74 o
  -2  -3  10        859.02        727.18        91.88 o
  -1  -3  10        136.26        190.00       100.15 o
   0  -3  10        705.77        766.15        77.95 o
   1  -3  10        113.62         94.22        95.68 o
   2  -3  10        909.82        921.49        87.31 o
   3  -3  10        365.50        391.49        78.04 o
   4  -3  10         45.50         63.35        87.17 o
   5  -3  10        205.35        256.27       107.46 o
   6  -3  10          6.06         34.50        96.32 o
   7  -3  10        613.18        436.20       321.61 o
   8  -3  10        350.08        306.67       313.13 o
  -5  -2  10         16.21          4.66       102.86 o
  -4  -2  10         98.56        152.58        84.06 o
  -3  -2  10         27.68         90.05        79.56 o
  -2  -2  10        623.65        602.15        79.62 o
  -1  -2  10       2394.04       2331.35       166.80 o
   0  -2  10          9.38         10.05        84.15 o
   1  -2  10        381.56        315.29        68.33 o
   2  -2  10         49.80         85.63        67.20 o
   3  -2  10        887.04        820.17        75.60 o
   4  -2  10       1114.91       1094.65        90.90 o
   5  -2  10         69.27         77.14        78.91 o
   6  -2  10        594.64        496.73       102.59 o
   7  -2  10        222.52        354.52        92.11 o
   8  -2  10        859.98        915.85       224.15 o
   9  -2  10         85.52         46.22       149.21 o
  -6  -1  10        326.38        186.05       119.00 o
  -5  -1  10        231.37         68.77       101.21 o
  -4  -1  10         61.47         35.55        82.98 o
  -3  -1  10        161.75        127.53        88.25 o
  -2  -1  10        119.58        135.01        84.59 o
  -1  -1  10        971.67        893.56        98.04 o
   0  -1  10       1144.73       1119.62        85.38 o
   1  -1  10        125.26        187.21        93.02 o
   2  -1  10        239.62        172.49        94.89 o
   3  -1  10        417.13        466.54        96.74 o
   4  -1  10       1109.63       1201.15       117.15 o
   5  -1  10         90.75        159.07        83.54 o
   6  -1  10         20.19        128.62       214.99 o
   7  -1  10        149.27        192.74       106.61 o
   8  -1  10         48.60          0.00       112.70 o
   9  -1  10        483.52        569.26       151.32 o
  -6   0  10         82.49          0.00        93.30 o
  -5   0  10        503.20        394.03        89.72 o
  -4   0  10        301.57        380.92        83.48 o
  -3   0  10         21.35          0.00       100.69 o
  -2   0  10        484.97        720.05       122.02 o
  -1   0  10         68.34         37.36        91.46 o
   0   0  10        926.21        948.44        96.37 o
   1   0  10        764.59        703.23        82.01 o
   2   0  10        346.80        404.50        79.86 o
   3   0  10        210.20        167.65        73.25 o
   4   0  10        264.61        322.51        79.81 o
   5   0  10        918.24        988.00       104.43 o
   6   0  10         94.80        185.22       103.56 o
   7   0  10        167.19        278.61       128.04 o
   8   0  10          9.50          8.45       177.23 o
   9   0  10        275.58        327.55       117.51 o
  -6   1  10         32.17         64.52       104.88 o
  -5   1  10         60.97         99.41        97.48 o
  -4   1  10       1014.91        957.03        92.92 o
  -3   1  10        188.09        113.63        71.88 o
  -2   1  10          6.37         65.03        74.11 o
  -1   1  10        725.55        735.13        74.51 o
   0   1  10        775.27        733.36        82.51 o
   1   1  10       2934.06       2996.59        91.99 o
   2   1  10        528.28        575.90        80.95 o
   3   1  10        198.50        182.77        79.76 o
   4   1  10        221.48        183.59        87.50 o
   5   1  10        364.80        350.58       107.63 o
   6   1  10        207.32        212.07        86.87 o
   7   1  10         14.23          0.00       125.54 o
   8   1  10         97.22        244.70       111.33 o
   9   1  10        105.24          0.00       101.83 o
  -6   2  10         56.95        114.44        92.86 o
  -5   2  10         70.79          0.00        92.77 o
  -4   2  10         63.52         70.97        73.93 o
  -3   2  10       1680.96       1522.63        74.54 o
  -2   2  10        219.75        192.78        95.89 o
  -1   2  10        267.91        374.14        94.64 o
   0   2  10        375.73        374.38        81.47 o
   1   2  10       1276.24       1314.94        84.73 o
   2   2  10       2792.11       2883.21       149.05 o
   3   2  10         62.86         46.66        85.53 o
   4   2  10        254.14        305.27        91.67 o
   5   2  10        163.54        133.26        89.24 o
   6   2  10        386.91        477.23       122.53 o
   7   2  10        465.64        509.87       129.53 o
   8   2  10          1.34         50.35       111.01 o
   9   2  10        416.28        459.83       120.05 o
  10   2  10          5.38         54.93       130.07 o
  -6   3  10         70.52         42.78       103.41 o
  -5   3  10        143.92        156.81        93.76 o
  -4   3  10          2.43         17.60        78.60 o
  -3   3  10        259.03        253.04        71.46 o
  -2   3  10       1371.33       1306.40        77.02 o
  -1   3  10        333.28        365.05        80.49 o
   0   3  10        905.19        836.15        82.34 o
   1   3  10          3.63          0.00        78.66 o
   2   3  10       2232.69       2340.21       100.13 o
   3   3  10       1725.80       1778.88        99.23 o
   4   3  10         44.84         51.77        74.96 o
   5   3  10        138.48        119.53        95.38 o
   6   3  10        406.49        510.51       123.72 o
   7   3  10        723.83        837.80       132.33 o
   8   3  10         80.27         95.08       134.99 o
   9   3  10         93.77         71.84       144.59 o
  10   3  10        328.46        348.53       156.70 o
  -6   4  10        338.98        198.68       106.51 o
  -5   4  10         18.00         59.63        88.16 o
  -4   4  10        393.50        326.72        89.58 o
  -3   4  10         35.48         41.83       107.55 o
  -2   4  10        148.60        278.79        95.03 o
  -1   4  10        835.87        892.34        94.39 o
   0   4  10          4.64         47.10        81.97 o
   1   4  10       1528.91       1571.25        86.40 o
   2   4  10        255.05        343.28        80.72 o
   3   4  10       1042.06       1127.09        97.33 o
   4   4  10       2175.97       2188.15       102.97 o
   5   4  10        157.03        207.12       104.22 o
   6   4  10         40.31          0.00       100.63 o
   7   4  10          5.55         64.21       128.65 o
   8   4  10        516.95        543.41       132.71 o
   9   4  10        180.93        224.55       149.03 o
  10   4  10         62.17        136.50       160.57 o
  -6   5  10        243.44         89.90       105.99 o
  -5   5  10        217.31         54.53        87.22 o
  -4   5  10        238.15        252.81        93.44 o
  -3   5  10        635.72        522.85        88.09 o
  -2   5  10          3.28          0.00        84.41 o
  -1   5  10       1618.90       1584.57        98.25 o
   0   5  10        851.98        767.86        95.76 o
   1   5  10        143.94        169.07        85.57 o
   2   5  10        485.18        458.76        82.93 o
   3   5  10        798.49        972.20       124.42 o
   4   5  10       1633.36       1729.24        89.04 o
   5   5  10        565.95        637.88       107.85 o
   6   5  10         88.94        159.99       110.75 o
   7   5  10        197.59        174.07       130.09 o
   8   5  10        371.66        361.57       139.76 o
   9   5  10        857.28       1003.70       150.23 o
  -6   6  10         70.15          0.00       109.04 o
  -5   6  10        280.83        121.05       136.15 o
  -4   6  10        464.97        377.78       175.76 o
  -3   6  10         67.02        115.63        90.49 o
  -2   6  10        268.96        306.49        84.50 o
  -1   6  10         10.57         47.14        84.74 o
   0   6  10        765.84        751.30        70.25 o
   1   6  10         77.76        188.80        83.59 o
   2   6  10        178.40        242.95        81.69 o
   3   6  10        447.70        463.12        77.03 o
   4   6  10        372.65        361.15        77.39 o
   5   6  10       1734.39       1749.84        94.87 o
   6   6  10        282.37        398.12        94.94 o
   7   6  10         33.45         15.29       106.78 o
   8   6  10          6.66         63.45       139.55 o
   9   6  10        133.86        219.27       154.06 o
  -5   7  10         26.04         18.63       102.92 o
  -4   7  10        311.74        285.70       167.10 o
  -3   7  10        238.68        183.13       107.28 o
  -2   7  10        428.09        480.38        90.21 o
  -1   7  10        373.60        313.50        86.92 o
   0   7  10        215.50        300.80        85.26 o
   1   7  10        661.75        746.61        72.22 o
   2   7  10        652.29        716.44        76.22 o
   3   7  10        369.36        400.10        87.37 o
   4   7  10         38.87         80.26        87.03 o
   5   7  10       1187.83       1267.38        93.04 o
   6   7  10       1420.95       1518.28       102.27 o
   7   7  10        133.26        124.54       105.35 o
   8   7  10         13.38         38.13       138.03 o
   9   7  10          0.47         40.68       157.22 o
  -5   8  10         63.91         11.74       105.97 o
  -4   8  10          2.05          0.00       114.80 o
  -3   8  10        122.17        218.07        82.10 o
  -2   8  10        157.84        165.23        74.75 o
  -1   8  10        109.66        172.99        68.27 o
   0   8  10        573.08        515.08        78.78 o
   1   8  10        280.96        375.14        86.61 o
   2   8  10       1539.94       1560.72        91.48 o
   3   8  10         39.62          0.00        78.21 o
   4   8  10        568.48        568.75        89.65 o
   5   8  10          0.57         25.53        90.41 o
   6   8  10        560.20        563.65        99.97 o
   7   8  10        823.27        856.66       106.00 o
   8   8  10         64.95         43.38       121.94 o
   9   8  10         69.18        201.93       195.91 o
  -4   9  10         41.88          0.00        90.20 o
  -3   9  10        313.56        249.04        94.33 o
  -2   9  10        111.39        273.10        86.56 o
  -1   9  10         49.06         51.54        91.08 o
   0   9  10        908.31        920.89        86.59 o
   1   9  10        277.22        278.63        88.33 o
   2   9  10        660.61        780.62        82.07 o
   3   9  10        265.98        295.14        89.78 o
   4   9  10        143.43        133.11        88.44 o
   5   9  10        421.47        483.83       105.08 o
   6   9  10         74.00        119.68       109.37 o
   7   9  10       1037.95       1100.58       119.55 o
   8   9  10        652.62        575.65       143.30 o
  -4  10  10          6.11         54.67       106.58 o
  -3  10  10          2.09         67.51       100.45 o
  -2  10  10        144.92         63.43        86.27 o
  -1  10  10        212.92        334.27        80.05 o
   0  10  10          6.41          0.00        74.68 o
   1  10  10        567.79        502.13        82.47 o
   2  10  10         48.86        116.97        82.23 o
   3  10  10       1279.50       1220.97        92.37 o
   4  10  10        102.10        149.35        87.80 o
   5  10  10        277.97        299.33        95.27 o
   6  10  10         10.75         93.60       122.39 o
   7  10  10         81.44        107.40       149.33 o
   8  10  10        585.96        572.61       161.93 o
  -3  11  10         57.85         76.87        86.38 o
  -2  11  10          0.28         27.64        81.76 o
  -1  11  10        391.65        461.34        89.51 o
   0  11  10        422.35        488.19        74.25 o
   1  11  10         22.54         21.69        85.67 o
   2  11  10        529.48        546.34       117.93 o
   3  11  10         99.83        146.50       118.05 o
   4  11  10        546.63        618.39       109.65 o
   5  11  10        274.88        212.38       118.36 o
   6  11  10         73.83        145.82       121.37 o
   7  11  10         61.67         45.19       153.86 o
  -2  12  10         50.10        140.91        95.22 o
  -1  12  10         31.90         56.26        93.18 o
   0  12  10        724.23        757.89        84.63 o
   1  12  10        147.04        167.53        89.63 o
   2  12  10        237.28        276.48        83.49 o
   3  12  10        167.61        208.61       111.59 o
   4  12  10         70.07        179.86       131.82 o
   5  12  10        588.99        633.89       150.66 o
   6  12  10         78.05        164.96       114.64 o
  -1  13  10        108.79        125.32       109.35 o
   0  13  10        358.84        237.44       107.76 o
   1  13  10        416.11        530.39       100.72 o
   2  13  10          4.53         81.20       116.70 o
   3  13  10        345.35        252.04       120.73 o
   4  13  10        108.32        153.52       154.31 o
   5  13  10        233.83        339.53       156.49 o
   1  14  10        134.44         35.02        93.09 o
   2  14  10        403.81        421.85       109.63 o
   3  14  10          0.46          0.00       121.69 o
   1  -8  11         33.28         16.06       111.94 o
   2  -8  11         94.29        144.15       127.29 o
   3  -8  11        668.42        504.77       128.11 o
  -1  -7  11        439.30        472.56       110.12 o
   0  -7  11        456.88        491.25       108.02 o
   1  -7  11         51.02         69.25        91.19 o
   2  -7  11         20.70         67.19       119.77 o
   3  -7  11         12.02          0.00        91.61 o
   4  -7  11        636.03        419.79       240.38 o
   5  -7  11        277.99        219.24       107.45 o
  -2  -6  11         46.70         68.67       105.66 o
  -1  -6  11         42.00         63.13       118.06 o
   0  -6  11        880.49        823.25       107.08 o
   1  -6  11        618.02        598.99       100.71 o
   2  -6  11         25.94          0.00        81.71 o
   3  -6  11         30.43         24.38        99.75 o
   4  -6  11        231.64        191.86       100.91 o
   5  -6  11        623.50        438.99       273.88 o
   6  -6  11        299.81        150.18       122.78 o
  -3  -5  11         74.99         58.20        95.28 o
  -2  -5  11         12.16         30.42        99.99 o
  -1  -5  11          8.34         74.97        96.91 o
   0  -5  11        308.36        258.30       112.49 o
   1  -5  11        508.32        624.91       119.31 o
   2  -5  11        126.32        107.65        95.18 o
   3  -5  11          4.24         47.30       108.56 o
   4  -5  11         18.71         36.88       108.62 o
   5  -5  11        450.13        270.80       140.32 o
   6  -5  11        705.53        422.80       226.95 o
   7  -5  11         29.24        176.80       131.26 o
  -4  -4  11         49.57         58.86       108.18 o
  -3  -4  11        296.28        291.24       104.75 o
  -2  -4  11        168.08        240.77        87.21 o
  -1  -4  11         16.80         95.40        94.63 o
   0  -4  11          6.80         51.13        91.25 o
   1  -4  11        770.77        769.93        93.13 o
   2  -4  11       1244.27       1243.06       102.48 o
   3  -4  11        180.48        217.67        81.22 o
   4  -4  11         14.85          0.00        82.15 o
   5  -4  11         27.13        136.37        93.10 o
   6  -4  11        318.99        241.19       104.03 o
   7  -4  11        481.01        455.02       245.58 o
  -4  -3  11        166.33         82.69       105.42 o
  -3  -3  11         80.58         96.54        97.67 o
  -2  -3  11        297.78        241.31       113.60 o
  -1  -3  11         42.94         54.71       105.37 o
   0  -3  11         53.27         51.52        79.36 o
   1  -3  11          2.03         19.03       100.21 o
   2  -3  11        520.08        493.67        90.15 o
   3  -3  11       1017.14       1040.56        85.17 o
   4  -3  11        183.96        147.75       110.14 o
   5  -3  11         13.93         28.90        92.31 o
   6  -3  11         14.32         12.16       118.84 o
   7  -3  11        553.98        148.45       346.35 o
   8  -3  11        442.80        243.35       344.79 o
  -5  -2  11        135.43         14.86       108.08 o
  -4  -2  11        201.61        316.26       120.43 o
  -3  -2  11          5.77         44.02       112.13 o
  -2  -2  11        424.34        456.92        93.78 o
  -1  -2  11        116.40         58.46        77.13 o
   0  -2  11        465.43        542.44        77.36 o
   1  -2  11        186.39        297.00        85.53 o
   2  -2  11         11.19         47.20        99.04 o
   3  -2  11        892.22        939.34        89.49 o
   4  -2  11       2208.35       2200.89       113.25 o
   5  -2  11         18.86         24.95        91.68 o
   6  -2  11        160.54        143.02        88.42 o
   7  -2  11        428.86        446.77       138.32 o
   8  -2  11        568.00        663.58       443.80 o
  -5  -1  11        234.74         99.30        79.43 o
  -4  -1  11         28.14        110.76        70.28 o
  -3  -1  11        184.49        220.01        97.52 o
  -2  -1  11          8.62          0.00        73.21 o
  -1  -1  11        365.48        486.97        78.18 o
   0  -1  11         44.53        161.38        84.17 o
   1  -1  11         48.36          0.00        75.57 o
   2  -1  11        444.86        462.90        84.57 o
   3  -1  11         76.79        155.24        97.67 o
   4  -1  11        767.24        793.76        86.04 o
   5  -1  11        352.13        434.22        99.99 o
   6  -1  11          6.43        290.37       127.98 o
   7  -1  11         20.65         42.05       110.16 o
   8  -1  11         94.46        350.06       116.72 o
   9  -1  11        526.22        242.90       177.40 o
  -5   0  11        762.97        231.55       235.27 o
  -4   0  11        568.94        336.59       126.70 o
  -3   0  11          0.55        129.07        81.90 o
  -2   0  11         29.61        109.16        78.40 o
  -1   0  11         77.58         55.31        70.80 o
   0   0  11       1339.57       1393.42        89.17 o
   1   0  11         62.98         18.63        81.81 o
   2   0  11        315.19        351.27        75.03 o
   3   0  11        267.13        290.28        74.26 o
   4   0  11        409.84        327.10        72.75 o
   5   0  11       1126.98       1059.42       102.60 o
   6   0  11        390.15        398.85       106.74 o
   7   0  11        124.81         95.58        93.71 o
   8   0  11          1.86          0.00       101.78 o
   9   0  11        626.57        667.65       154.05 o
  -5   1  11        233.41         19.22       104.51 o
  -4   1  11       1109.62        501.42       340.41 o
  -3   1  11        663.06        581.21        92.07 o
  -2   1  11          2.30          0.00        86.29 o
  -1   1  11        263.09        341.01        76.31 o
   0   1  11        264.77        267.51        68.36 o
   1   1  11       1336.33       1319.01       133.03 o
   2   1  11         94.55        169.66        74.12 o
   3   1  11        218.09        261.98        84.10 o
   4   1  11        290.56        264.45        76.18 o
   5   1  11        506.86        555.35       102.05 o
   6   1  11       1144.22       1136.28       126.88 o
   7   1  11        209.54        187.10       273.40 o
   8   1  11         62.74        126.92        97.56 o
   9   1  11          0.69          0.00       121.58 o
  -5   2  11         75.48         27.26        86.23 o
  -4   2  11        224.43        180.25       105.12 o
  -3   2  11       1526.42       1412.12       106.84 o
  -2   2  11          7.74         13.24        77.78 o
  -1   2  11        989.51       1016.60        87.02 o
   0   2  11         74.32          0.00        67.87 o
   1   2  11         55.68        110.48        71.99 o
   2   2  11        967.04        960.81        77.03 o
   3   2  11          1.24         37.35        83.19 o
   4   2  11        994.27        993.44        88.98 o
   5   2  11        278.20        266.90        78.55 o
   6   2  11       1115.22       1155.65       147.24 o
   7   2  11       1972.50       1878.35       137.78 o
   8   2  11          5.73          0.00       114.34 o
   9   2  11        116.53        193.73       121.25 o
  -5   3  11         12.19         48.56        99.23 o
  -4   3  11          3.58         14.31        75.80 o
  -3   3  11        244.55        438.04       104.19 o
  -2   3  11        986.63       1127.13        89.57 o
  -1   3  11       1299.07       1301.21        93.55 o
   0   3  11        217.33        287.96        81.68 o
   1   3  11          3.76          0.69        82.40 o
   2   3  11        217.03        307.65        97.55 o
   3   3  11        446.49        463.62        98.96 o
   4   3  11        177.97        105.94       103.26 o
   5   3  11       1379.20       1287.35        91.99 o
   6   3  11         26.43         54.31       218.64 o
   7   3  11        782.58        799.90       111.66 o
   8   3  11        167.69        165.77       115.00 o
   9   3  11         32.73        169.00       119.47 o
  -5   4  11        181.98         19.49        98.55 o
  -4   4  11         12.14          0.00        91.80 o
  -3   4  11         41.94          0.00        89.69 o
  -2   4  11        715.00        764.38        81.04 o
  -1   4  11       1815.60       1699.49        88.88 o
   0   4  11         51.37          9.38        82.99 o
   1   4  11        244.98        350.26        74.23 o
   2   4  11         39.22         90.32        83.98 o
   3   4  11        373.06        401.26        99.76 o
   4   4  11        943.90        984.78        90.59 o
   5   4  11         57.34         92.54        90.66 o
   6   4  11       1348.75       1576.94       132.99 o
   7   4  11          9.98         85.53       132.35 o
   8   4  11        502.57        624.28       116.45 o
   9   4  11        202.84        230.98       153.32 o
  -5   5  11        400.83         60.04       117.74 o
  -4   5  11         42.95         19.09        76.41 o
  -3   5  11         26.19         19.06        83.46 o
  -2   5  11        182.78        287.90       104.57 o
  -1   5  11       1260.78       1384.68       106.51 o
   0   5  11        650.58        747.76        88.07 o
   1   5  11          1.29         50.04        85.90 o
   2   5  11        280.15        286.52        99.11 o
   3   5  11         65.36        105.68        97.78 o
   4   5  11       2035.20       2013.67       107.95 o
   5   5  11        442.33        603.00       103.26 o
   6   5  11         74.73        125.58       116.49 o
   7   5  11        529.70        569.43       112.87 o
   8   5  11        252.40        299.59       145.04 o
   9   5  11        470.73        529.46       127.06 o
  -5   6  11        330.78         93.37       124.40 o
  -4   6  11        646.67        309.44       161.70 o
  -3   6  11          2.03          0.45        96.56 o
  -2   6  11        153.96        151.46        88.72 o
  -1   6  11        162.45        216.83        99.86 o
   0   6  11        628.95        637.99       100.78 o
   1   6  11        921.55        953.54        88.31 o
   2   6  11        184.33        317.54        97.14 o
   3   6  11        128.45        160.06        85.57 o
   4   6  11        285.13        274.25        79.41 o
   5   6  11       1239.20       1327.26        93.19 o
   6   6  11         11.87         92.82       112.01 o
   7   6  11        446.93        509.61       128.30 o
   8   6  11         94.78         86.51       147.06 o
   9   6  11        161.90        153.90       158.88 o
  -5   7  11         47.87         78.70       109.26 o
  -4   7  11        526.04        120.74       173.86 o
  -3   7  11        250.79        198.66        96.06 o
  -2   7  11         42.73         66.54        91.61 o
  -1   7  11         51.21         93.54        80.00 o
   0   7  11        592.22        557.54        79.94 o
   1   7  11        946.74        989.82        88.41 o
   2   7  11        479.50        523.45        87.94 o
   3   7  11        265.53        326.22        79.83 o
   4   7  11        102.53         65.75        89.70 o
   5   7  11        278.97        302.73        92.64 o
   6   7  11        420.15        464.49        99.99 o
   7   7  11          6.58         30.46       107.85 o
   8   7  11        111.76        112.04       151.46 o
   9   7  11          1.30          0.00       174.06 o
  -4   8  11         38.69         37.38        91.75 o
  -3   8  11        933.10        796.50       188.65 o
  -2   8  11        429.59        410.59        76.31 o
  -1   8  11         32.02         92.13        75.34 o
   0   8  11        390.43        295.46        81.79 o
   1   8  11        604.37        692.29        90.72 o
   2   8  11        908.31        909.08        90.39 o
   3   8  11          7.38          3.74        89.08 o
   4   8  11        325.53        338.04        92.16 o
   5   8  11          1.34         37.93        98.35 o
   6   8  11        994.34        995.75       106.96 o
   7   8  11        440.32        513.50       112.83 o
   8   8  11          7.18         35.08       118.19 o
  -4   9  11         89.82          0.00       106.46 o
  -3   9  11        569.56        299.37       164.49 o
  -2   9  11       1277.79       1163.51       143.05 o
  -1   9  11          0.33         64.42        85.66 o
   0   9  11        287.03        185.34        70.36 o
   1   9  11         91.96        119.31        68.77 o
   2   9  11        886.09        846.04        92.93 o
   3   9  11        455.52        363.76        93.50 o
   4   9  11        149.13        136.35        97.81 o
   5   9  11         71.27        174.47        97.78 o
   6   9  11         75.85        152.96       103.87 o
   7   9  11        952.99        981.23       118.83 o
   8   9  11        220.92        218.71       138.21 o
  -3  10  11        167.26        217.09        96.31 o
  -2  10  11        253.33        197.19       101.80 o
  -1  10  11        758.86        786.81        82.24 o
   0  10  11         21.04          0.00        84.84 o
   1  10  11        106.82        150.47        94.82 o
   2  10  11         42.26        153.20        93.92 o
   3  10  11       1126.62       1206.36        99.34 o
   4  10  11        308.64        323.42       107.76 o
   5  10  11        544.06        567.02       104.95 o
   6  10  11         26.62          0.00       111.71 o
   7  10  11        173.08        171.36       126.53 o
  -2  11  11         18.79        167.18       106.29 o
  -1  11  11        254.92        161.18       145.46 o
   0  11  11        400.71        560.76       102.43 o
   1  11  11         24.24         14.76        87.98 o
   2  11  11        130.64        166.29        91.35 o
   3  11  11         37.19         21.17        88.30 o
   4  11  11        426.81        450.35       106.19 o
   5  11  11        366.44        364.74       102.31 o
   6  11  11         63.56         55.92       150.54 o
   7  11  11         19.32         88.32       161.61 o
  -2  12  11        208.48        117.27       112.75 o
  -1  12  11         23.82         67.85       108.76 o
   0  12  11        465.84        291.55       127.79 o
   1  12  11        225.54        274.22        92.61 o
   2  12  11        150.66        192.83        91.69 o
   3  12  11        154.85        162.10        90.87 o
   4  12  11         86.36        113.45       116.64 o
   5  12  11        425.39        482.98       108.37 o
   6  12  11         64.80         48.48       160.97 o
   0  13  11        357.56        197.54       112.32 o
   1  13  11        258.98        287.01       108.16 o
   2  13  11          2.80          0.00       105.07 o
   3  13  11        198.60        211.69       119.72 o
   4  13  11         28.25          0.67       118.15 o
   1  -7  12          6.23         82.39       109.16 o
   2  -7  12          3.51         49.85       109.91 o
  -1  -6  12        131.71        224.74       110.70 o
   0  -6  12        555.77        402.01       178.93 o
   1  -6  12        306.14        180.87        93.27 o
   2  -6  12         12.54         32.30       120.30 o
   3  -6  12        116.49         48.19       104.37 o
   4  -6  12         20.23          0.00       108.92 o
   5  -6  12        317.53        216.51       111.51 o
  -2  -5  12          1.00         86.82       113.31 o
  -1  -5  12         34.97         28.31        92.72 o
   0  -5  12        450.55        446.37        91.90 o
   1  -5  12        457.98        351.17       241.57 o
   2  -5  12         56.13        144.58       115.11 o
   3  -5  12         33.65        123.87        99.77 o
   4  -5  12          9.64         16.55       116.06 o
   5  -5  12        368.00        174.87       193.17 o
   6  -5  12        764.13        709.59       235.08 o
  -3  -4  12        368.47        134.17       109.99 o
  -2  -4  12        288.21        182.47       121.81 o
  -1  -4  12          6.13         77.32        88.88 o
   0  -4  12         80.46        109.61        99.67 o
   1  -4  12        245.51        327.48       111.96 o
   2  -4  12       1005.87        696.17       156.49 o
   3  -4  12         55.75         45.10       108.39 o
   4  -4  12         82.76         75.74        96.54 o
   5  -4  12         36.80          0.00        97.63 o
   6  -4  12        189.92         92.79       124.89 o
   7  -4  12        232.94         67.99       125.76 o
  -3  -3  12        363.94        260.24       104.02 o
  -2  -3  12       1115.29        946.39       103.42 o
  -1  -3  12        406.93        357.22        97.78 o
   0  -3  12         34.67         41.79        92.00 o
   1  -3  12         73.34        141.70        82.23 o
   2  -3  12        785.32        832.36        93.78 o
   3  -3  12        781.81        930.42       186.22 o
   4  -3  12          3.17          0.00        92.96 o
   5  -3  12        127.59         65.19       115.99 o
   6  -3  12         23.57         41.52       100.08 o
   7  -3  12        346.19        188.08       262.58 o
  -4  -2  12          6.43         99.80       108.45 o
  -3  -2  12         14.03          0.00        92.17 o
  -2  -2  12        807.40        689.37        98.45 o
  -1  -2  12       1304.84       1238.21        97.89 o
   0  -2  12        393.23        456.02        83.13 o
   1  -2  12         18.98          0.00        89.61 o
   2  -2  12         62.39        167.98       102.82 o
   3  -2  12       1116.02       1066.10        91.75 o
   4  -2  12        949.77        981.41        94.13 o
   5  -2  12         24.54         98.01        91.61 o
   6  -2  12        224.06        116.08        99.01 o
   7  -2  12        193.94        149.14       146.91 o
   8  -2  12        683.99        388.17       360.22 o
  -4  -1  12          4.83         18.57        86.78 o
  -3  -1  12         66.47          0.00       102.34 o
  -2  -1  12         50.94         96.12       103.91 o
  -1  -1  12        827.29        713.29       106.76 o
   0  -1  12        977.64        956.34       105.25 o
   1  -1  12         98.53         52.13        72.05 o
   2  -1  12        226.17        235.75        78.80 o
   3  -1  12        282.55        260.41        86.82 o
   4  -1  12       1692.36       1628.46        86.59 o
   5  -1  12        326.00        324.18        88.59 o
   6  -1  12          5.73          0.00       102.14 o
   7  -1  12         27.84        180.02       143.18 o
   8  -1  12        110.69        102.45       122.73 o
  -4   0  12        472.76        235.64       154.38 o
  -3   0  12          2.05        105.68        86.43 o
  -2   0  12         11.96         24.61        83.52 o
  -1   0  12         13.04         52.63        73.68 o
   0   0  12       1367.23       1298.55        74.51 o
   1   0  12        333.75        412.75        79.26 o
   2   0  12         74.82        122.33        70.65 o
   3   0  12         57.02        122.85        78.72 o
   4   0  12        544.98        494.28        81.52 o
   5   0  12       1434.18       1533.37       105.30 o
   6   0  12        333.35        320.84       134.08 o
   7   0  12        107.37        200.95       138.95 o
   8   0  12         12.27         18.86       149.39 o
  -4   1  12        312.31         86.58       117.31 o
  -3   1  12        646.63        330.42       256.09 o
  -2   1  12         13.11         54.41        92.40 o
  -1   1  12        285.69        233.43        87.35 o
   0   1  12          8.85          3.93        87.39 o
   1   1  12       1999.52       2056.73       101.84 o
   2   1  12        614.84        539.38        74.39 o
   3   1  12        131.33        259.46        77.52 o
   4   1  12         54.29        138.84        79.43 o
   5   1  12        214.40        204.61        88.09 o
   6   1  12        811.14        796.70       109.69 o
   7   1  12         37.71         55.56       112.68 o
   8   1  12         23.85          0.00       145.97 o
   9   1  12          4.17          0.00       130.43 o
  -5   2  12         18.50          0.00        96.54 o
  -4   2  12        411.53        187.05       144.55 o
  -3   2  12       1267.22        825.75       298.41 o
  -2   2  12        185.07        196.00        83.35 o
  -1   2  12        284.92        334.55        87.62 o
   0   2  12        136.95        193.39        70.73 o
   1   2  12       1068.86       1015.32        89.03 o
   2   2  12        750.99        730.19        78.79 o
   3   2  12        234.47        314.70       100.74 o
   4   2  12        332.81        359.50        93.62 o
   5   2  12         55.71        183.82        90.54 o
   6   2  12        558.71        581.41       111.83 o
   7   2  12       1264.74       1214.08       140.68 o
   8   2  12         83.26        224.83       143.68 o
   9   2  12         71.46         64.93       156.05 o
  -5   3  12          8.66        135.85        96.72 o
  -4   3  12          9.03          0.00        97.48 o
  -3   3  12        346.37        344.57       103.09 o
  -2   3  12        650.70        612.35        89.31 o
  -1   3  12        169.82        179.17       100.67 o
   0   3  12        218.09        236.01       100.33 o
   1   3  12        202.90        198.11        78.26 o
   2   3  12       1333.35       1437.14       102.71 o
   3   3  12        887.13        925.39        89.66 o
   4   3  12          0.98         80.06        99.54 o
   5   3  12         49.38         85.78        87.32 o
   6   3  12        731.87        681.64       107.59 o
   7   3  12        661.06        662.56       138.92 o
   8   3  12        199.86        247.06       144.90 o
   9   3  12          2.46          0.00       155.26 o
  -4   4  12        143.93         74.93        87.01 o
  -3   4  12          4.95          0.00        91.76 o
  -2   4  12        691.23        743.48        95.41 o
  -1   4  12       1396.23       1374.84        98.17 o
   0   4  12         21.96         47.89        88.62 o
   1   4  12         97.15        109.57        78.20 o
   2   4  12         14.55          5.28       100.39 o
   3   4  12        995.11       1042.10       102.23 o
   4   4  12        182.87        216.95       101.76 o
   5   4  12          4.60          0.00       109.81 o
   6   4  12         16.53        117.13        99.04 o
   7   4  12         94.56        133.21       140.02 o
   8   4  12        516.08        688.86       148.38 o
   9   4  12        441.95        642.03       128.44 o
  -4   5  12          5.51         76.27        88.70 o
  -3   5  12        111.50         51.94        78.91 o
  -2   5  12        372.28        438.91        93.27 o
  -1   5  12       1744.64       1614.45       109.60 o
   0   5  12       1467.14       1378.21        95.99 o
   1   5  12         73.95         69.68        78.10 o
   2   5  12        549.63        643.18        87.76 o
   3   5  12         54.79        125.59       100.76 o
   4   5  12        492.21        507.37        83.27 o
   5   5  12         73.89         72.01       113.58 o
   6   5  12         92.94         78.00       121.76 o
   7   5  12        117.32         77.05       114.58 o
   8   5  12        118.11        148.68       149.88 o
   9   5  12        842.22        915.37       162.22 o
  -4   6  12        525.68        221.64       169.51 o
  -3   6  12          5.54          0.00        99.58 o
  -2   6  12         95.13        179.26        94.46 o
  -1   6  12        158.67        164.23        82.95 o
   0   6  12       1649.36       1713.62       192.94 o
   1   6  12        563.34        534.48       103.13 o
   2   6  12        115.70        143.20       101.47 o
   3   6  12          8.98         49.90       102.48 o
   4   6  12        387.45        398.18        91.30 o
   5   6  12        563.11        697.93        98.44 o
   6   6  12         45.97         86.86       118.80 o
   7   6  12        303.18        314.30       130.90 o
   8   6  12          5.63          0.00       149.12 o
  -4   7  12        474.64         46.12       148.20 o
  -3   7  12        310.94        217.11       134.92 o
  -2   7  12          8.95          0.00        98.35 o
  -1   7  12         48.57         34.33        94.65 o
   0   7  12        722.28        760.86       105.72 o
   1   7  12       2054.35       2175.24       116.41 o
   2   7  12        383.29        361.06        92.03 o
   3   7  12          4.46         28.13        91.02 o
   4   7  12         92.75        122.12        92.67 o
   5   7  12        433.44        467.24        96.17 o
   6   7  12        221.91        265.69       119.54 o
   7   7  12         53.53         35.93       129.22 o
   8   7  12        135.49        188.67       150.48 o
  -3   8  12        500.12        432.90       113.50 o
  -2   8  12        224.39        199.77       138.22 o
  -1   8  12          4.46         84.42        96.87 o
   0   8  12         54.78         85.35       106.03 o
   1   8  12        327.29        324.57        75.15 o
   2   8  12       2118.25       2044.84       148.15 o
   3   8  12         32.33        102.79        82.30 o
   4   8  12        150.85        180.46        95.30 o
   5   8  12         28.33         29.53        95.60 o
   6   8  12        485.65        518.76       117.20 o
   7   8  12        216.53        284.02       110.56 o
   8   8  12          2.53          0.00       122.97 o
  -3   9  12        405.96        179.80       112.38 o
  -2   9  12        634.81        492.92       133.35 o
  -1   9  12         11.19         70.68        80.30 o
   0   9  12         60.31        107.13        86.29 o
   1   9  12         85.61         52.26        77.20 o
   2   9  12        634.57        677.61        80.58 o
   3   9  12       1299.29       1314.70        99.38 o
   4   9  12        101.43        122.77        97.81 o
   5   9  12         38.30         27.43       103.51 o
   6   9  12        113.27        150.99       112.45 o
   7   9  12        307.62        424.76       121.52 o
  -2  10  12        352.87        340.12       110.89 o
  -1  10  12        550.05        493.35       124.05 o
   0  10  12         30.05          0.00        90.47 o
   1  10  12         78.55         29.25        99.17 o
   2  10  12         22.59          0.00        97.66 o
   3  10  12        936.54        975.55       100.67 o
   4  10  12        913.44        969.00        95.50 o
   5  10  12        192.45        149.01       107.80 o
   6  10  12         22.54         32.86       115.48 o
   7  10  12        115.18        108.51       133.33 o
  -2  11  12         20.68         71.21        83.67 o
  -1  11  12        303.58        328.56        84.02 o
   0  11  12        616.78        660.56        94.34 o
   1  11  12         49.52         33.08       103.66 o
   2  11  12         42.76         45.64        91.02 o
   3  11  12        140.63        100.02       102.58 o
   4  11  12        652.25        713.38       110.14 o
   5  11  12        513.66        489.06       118.05 o
   6  11  12          6.53         29.03       124.03 o
   0  12  12        652.25        483.21       176.93 o
   1  12  12        556.53        644.15       111.75 o
   2  12  12          2.18         52.75       124.45 o
   3  12  12         43.90        169.10       107.39 o
   4  12  12        163.07        110.88       101.90 o
   5  12  12        527.27        507.06       113.62 o
   2  13  12         34.93          0.00        94.12 o
   3  13  12        104.10         92.55       107.62 o
   0  -5  13        245.43        153.21       107.46 o
   1  -5  13        368.18        321.26       110.95 o
   2  -5  13         71.73        102.45       105.94 o
   3  -5  13         79.96        104.67       125.25 o
   4  -5  13         58.59          5.31        96.67 o
  -1  -4  13         17.10          0.00        87.66 o
   0  -4  13          5.44          0.00       121.20 o
   1  -4  13        125.16         99.78        90.49 o
   2  -4  13        444.66        440.37       140.03 o
   3  -4  13          8.99          0.00        90.23 o
   4  -4  13        139.07        174.73        99.47 o
   5  -4  13          0.57         41.44        93.76 o
  -2  -3  13        553.62        279.01       184.89 o
  -1  -3  13         48.25         46.28       101.65 o
   0  -3  13         96.76        109.34       123.61 o
   1  -3  13          2.04         51.59        79.33 o
   2  -3  13        446.24        245.64       102.94 o
   3  -3  13        392.58        294.23       113.14 o
   4  -3  13         54.97          0.00       101.13 o
   5  -3  13         22.67         48.96       102.54 o
   6  -3  13          6.76        113.16       121.50 o
  -3  -2  13          4.62         68.28       126.31 o
  -2  -2  13        388.64        285.82       122.20 o
  -1  -2  13        271.28        180.09        99.66 o
   0  -2  13          2.91         90.35        85.19 o
   1  -2  13         51.90          0.00        82.61 o
   2  -2  13         93.63         29.39        84.87 o
   3  -2  13        347.51        341.65       134.90 o
   4  -2  13        515.22        408.88       101.95 o
   5  -2  13          0.58          0.00        85.70 o
   6  -2  13        265.33        114.16        93.12 o
   7  -2  13          4.99          0.00       125.37 o
  -3  -1  13         20.66         64.24        81.78 o
  -2  -1  13        208.30        235.18       102.65 o
  -1  -1  13       1165.67        753.67       331.91 o
   0  -1  13        607.82        521.09       204.79 o
   1  -1  13          6.17          0.00        91.39 o
   2  -1  13         57.97        196.37       107.02 o
   3  -1  13          6.27         50.75        84.18 o
   4  -1  13        662.51        653.95        93.53 o
   5  -1  13        129.58         95.64        81.85 o
   6  -1  13         16.87         57.50       110.45 o
   7  -1  13          7.32         60.46       120.02 o
  -3   0  13          0.69          2.00        93.64 o
  -2   0  13         13.08          5.59        88.88 o
  -1   0  13        707.93        616.19       103.01 o
   0   0  13       1326.27       1180.34        96.12 o
   1   0  13        338.50        358.31        76.50 o
   2   0  13          8.11         32.73        80.22 o
   3   0  13         19.12        117.37        82.28 o
   4   0  13        215.49        233.59        99.57 o
   5   0  13        708.21        695.66       108.57 o
   6   0  13        123.43        123.98        98.62 o
   7   0  13         96.81        203.82       118.58 o
   8   0  13          5.97          0.00       155.88 o
  -3   1  13        178.54         95.91        84.83 o
  -2   1  13         52.71         16.77        98.84 o
  -1   1  13        156.88        123.56        90.84 o
   0   1  13        324.76        315.21        75.52 o
   1   1  13        903.91        945.33        92.41 o
   2   1  13       1434.66       1424.45        93.49 o
   3   1  13          3.42          0.00        81.61 o
   4   1  13         19.24        112.67       103.29 o
   5   1  13        453.77        497.74        89.75 o
   6   1  13        744.98        702.88       115.80 o
   7   1  13         24.51          0.00       103.94 o
   8   1  13         33.35        110.74       131.13 o
  -4   2  13         64.68         76.69        87.37 o
  -3   2  13        714.37        310.30       247.42 o
  -2   2  13         25.64        116.76        94.19 o
  -1   2  13        269.47        273.02        91.47 o
   0   2  13         99.08        124.56        82.01 o
   1   2  13       1231.98       1176.32       106.85 o
   2   2  13        992.64        976.35        93.12 o
   3   2  13        419.59        460.58        92.63 o
   4   2  13         26.30         47.20        90.60 o
   5   2  13          4.65         69.83       102.87 o
   6   2  13        508.50        586.31       114.07 o
   7   2  13        948.77        914.73       148.99 o
   8   2  13         39.57          0.00       123.55 o
  -4   3  13         27.71          0.00       120.91 o
  -3   3  13        101.42         77.02        81.26 o
  -2   3  13        179.33        114.44        96.34 o
  -1   3  13        226.62        223.48        77.98 o
   0   3  13         10.37         26.71        90.92 o
   1   3  13         23.43          0.00        91.24 o
   2   3  13       1573.37       1440.92       109.54 o
   3   3  13       1073.68       1042.62       108.69 o
   4   3  13          1.17         20.02       105.12 o
   5   3  13        145.36        181.50        99.34 o
   6   3  13          9.84        138.62       140.14 o
   7   3  13        997.39       1139.17       118.87 o
   8   3  13        228.14        342.91       167.68 o
  -4   4  13         41.31         52.12       105.02 o
  -3   4  13         82.60         90.47        89.30 o
  -2   4  13        179.25          2.37       111.53 o
  -1   4  13        687.61        530.26       107.89 o
   0   4  13        214.76        260.69       105.61 o
   1   4  13         23.77         54.02        81.44 o
   2   4  13        158.41        228.74       104.82 o
   3   4  13        926.47        851.87        92.04 o
   4   4  13       1531.73       1616.07        95.99 o
   5   4  13        164.85        188.30       117.70 o
   6   4  13         16.85          0.00       120.25 o
   7   4  13         40.02         99.02       117.18 o
   8   4  13        794.60        913.15       159.90 o
  -3   5  13        118.53          0.00       118.84 o
  -2   5  13          0.23         61.50       111.23 o
  -1   5  13        549.85        582.27       113.41 o
   0   5  13        132.09        212.65        84.25 o
   1   5  13          8.00         86.97       105.58 o
   2   5  13        129.97        173.51       106.05 o
   3   5  13        164.99        219.67        89.82 o
   4   5  13       1877.24       1982.84       103.15 o
   5   5  13       1987.86       1865.72       118.78 o
   6   5  13          2.41        139.51       124.23 o
   7   5  13         97.94        232.60       146.99 o
   8   5  13        124.37         48.75       154.50 o
  -3   6  13          9.81        133.28       105.10 o
  -2   6  13        155.36         79.97       127.48 o
  -1   6  13         15.03         16.45        95.97 o
   0   6  13        658.85        721.68        84.80 o
   1   6  13         74.89        176.85        82.87 o
   2   6  13         20.49         46.26        92.25 o
   3   6  13        100.13        196.86       107.69 o
   4   6  13        317.62        407.21       109.31 o
   5   6  13       1716.31       1762.28       109.52 o
   6   6  13        372.18        444.94       106.67 o
   7   6  13        116.15        252.34       147.49 o
   8   6  13         21.29         63.85       153.62 o
  -3   7  13        191.54         65.77        89.84 o
  -2   7  13         12.34         96.61        91.74 o
  -1   7  13         31.50        250.65        99.19 o
   0   7  13        119.12        192.13       110.39 o
   1   7  13        663.99        757.78        88.31 o
   2   7  13         90.06         76.41        94.71 o
   3   7  13         22.09          9.18        95.33 o
   4   7  13        178.60        187.36       112.36 o
   5   7  13        328.93        375.58        99.86 o
   6   7  13        973.21        986.05       127.91 o
   7   7  13        152.03        197.86       131.57 o
   8   7  13          4.56         18.53       160.38 o
  -3   8  13        408.11        242.92       142.31 o
  -2   8  13        159.91        126.44       122.19 o
  -1   8  13         11.44         31.01        92.15 o
   0   8  13        101.06        213.12       112.66 o
   1   8  13        123.63        188.73        97.84 o
   2   8  13       1327.75       1178.10       101.80 o
   3   8  13         78.01        107.78        86.80 o
   4   8  13        127.87        177.87        97.27 o
   5   8  13         23.46         78.03       100.17 o
   6   8  13        603.42        674.47       121.81 o
   7   8  13        829.70        803.34       143.65 o
  -2   9  13        512.35        457.44       114.99 o
  -1   9  13         24.72          0.00       121.30 o
   0   9  13        145.20        162.75       104.49 o
   1   9  13         24.99         12.93        99.49 o
   2   9  13        532.27        554.69        90.43 o
   3   9  13        512.73        474.95        91.68 o
   4   9  13         72.70        120.50       101.12 o
   5   9  13         67.04         98.76       101.38 o
   6   9  13          0.17          0.00       107.99 o
   7   9  13        341.42        381.58       118.74 o
  -1  10  13        408.30        223.92       124.04 o
   0  10  13          5.82         98.05       103.16 o
   1  10  13        108.13        145.51        84.99 o
   2  10  13          9.02         17.06        92.60 o
   3  10  13        988.76       1083.89        93.48 o
   4  10  13        454.44        381.97       110.22 o
   5  10  13         80.64        110.94       100.03 o
   6  10  13         99.06         71.75       115.96 o
   0  11  13        256.36        303.54        89.79 o
   1  11  13          0.58          0.00        87.50 o
   2  11  13         48.01         42.69        94.34 o
   3  11  13        151.73        162.55        97.23 o
   4  11  13        526.37        555.63        99.09 o
   5  11  13        189.17        244.70       115.30 o
   1  12  13        156.83        138.60        92.27 o
   2  12  13         46.70        124.68       110.76 o
   3  12  13         52.78         75.46       110.63 o
   4  12  13         37.12         46.67       103.56 o
   1  -4  14         18.55          0.00       127.76 o
   2  -4  14        281.57        180.90       152.12 o
   3  -4  14          2.55         17.45       107.65 o
   0  -3  14        158.22         34.16       107.81 o
   1  -3  14          1.61         22.50       106.81 o
   2  -3  14        191.63        118.09       127.13 o
   3  -3  14        280.12        209.97       102.85 o
   4  -3  14          2.98          0.00       104.17 o
   5  -3  14         60.26         40.06        92.57 o
  -1  -2  14        382.26        197.42       132.72 o
   0  -2  14          8.36         51.44       103.07 o
   1  -2  14         85.62         70.63       116.41 o
   2  -2  14          0.98          4.93        97.10 o
   3  -2  14        214.08         83.87        98.68 o
   4  -2  14        345.18        208.45        97.14 o
   5  -2  14         22.41          0.00       110.23 o
   6  -2  14        259.22        191.35       111.81 o
  -2  -1  14         28.71          0.00        91.70 o
  -1  -1  14        107.82        142.28        85.46 o
   0  -1  14        377.14        172.04       101.61 o
   1  -1  14          0.29         91.05        79.17 o
   2  -1  14        237.78        107.96       121.59 o
   3  -1  14         29.89         89.84        86.35 o
   4  -1  14       1019.91        634.38       218.22 o
   5  -1  14        125.00         83.40       115.17 o
   6  -1  14         37.19          9.27       129.81 o
  -2   0  14         98.31         45.76        94.80 o
  -1   0  14         26.92        119.98        81.76 o
   0   0  14         72.00        124.05        99.35 o
   1   0  14        358.80        266.09        87.82 o
   2   0  14        185.19        119.04        84.92 o
   3   0  14         59.43         28.25        97.80 o
   4   0  14        263.54        196.56       100.26 o
   5   0  14        316.31        230.35        99.00 o
   6   0  14         77.07         60.00       114.62 o
   7   0  14        146.07        192.85       151.94 o
  -2   1  14         36.70         28.53        85.31 o
  -1   1  14        125.29        191.72        88.59 o
   0   1  14          1.78          0.00        80.97 o
   1   1  14        490.55        405.74       104.66 o
   2   1  14        436.27        398.85        88.71 o
   3   1  14        276.00        218.75        87.28 o
   4   1  14        250.03        235.01        99.13 o
   5   1  14        248.84        258.39        97.41 o
   6   1  14        468.32        620.58       122.61 o
   7   1  14         11.14         38.94       153.53 o
  -2   2  14        208.78        236.75       118.18 o
  -1   2  14        103.18         67.97        87.49 o
   0   2  14         28.31         15.87       111.13 o
   1   2  14        348.23        415.53        98.35 o
   2   2  14        383.44        310.14        85.61 o
   3   2  14         58.25         38.59        78.05 o
   4   2  14         25.73         33.39        89.97 o
   5   2  14         66.93        147.91       110.20 o
   6   2  14        300.60        282.64       121.88 o
   7   2  14        529.54        644.74       126.39 o
  -2   3  14        100.47        106.09        90.59 o
  -1   3  14         54.17         93.50       101.80 o
   0   3  14        219.49        254.82       110.90 o
   1   3  14         36.55        152.67        86.66 o
   2   3  14        978.97        970.01        96.77 o
   3   3  14        838.60        940.98       113.09 o
   4   3  14          1.71        112.94        97.40 o
   5   3  14        170.17        235.69       108.91 o
   6   3  14         58.95         45.89       109.61 o
   7   3  14        733.45        738.86       154.08 o
  -2   4  14        110.60          1.23       180.70 o
  -1   4  14        673.07        468.02       219.49 o
   0   4  14         80.95        114.33        98.72 o
   1   4  14        122.39        131.69        95.89 o
   2   4  14          2.28          0.00       109.24 o
   3   4  14        252.71        264.80        85.40 o
   4   4  14        217.18        223.86       112.92 o
   5   4  14          4.77         98.60        99.82 o
   6   4  14          4.95         91.89       120.68 o
   7   4  14         59.85         75.04       150.74 o
  -2   5  14         18.27         57.69       103.24 o
  -1   5  14        553.12        320.31       169.66 o
   0   5  14        384.16        433.80       114.84 o
   1   5  14         23.93         50.55        86.39 o
   2   5  14        434.85        428.20        86.09 o
   3   5  14         27.89        101.19        96.23 o
   4   5  14       1031.84       1089.02       121.20 o
   5   5  14        130.57        234.73       105.08 o
   6   5  14         12.82         10.77        99.84 o
   7   5  14         70.86         59.10       122.83 o
  -2   6  14        126.88         85.77       106.87 o
  -1   6  14         37.76         27.65       101.01 o
   0   6  14        605.04        687.10       117.20 o
   1   6  14        409.39        400.23        88.84 o
   2   6  14         33.27          0.00        95.11 o
   3   6  14          3.35         39.23       112.07 o
   4   6  14        553.24        680.78       116.34 o
   5   6  14        901.74        821.25       121.45 o
   6   6  14          6.77         20.53       109.39 o
   7   6  14         44.14         39.56       128.34 o
  -2   7  14          6.00         36.54       107.73 o
  -1   7  14        329.17        368.56       104.86 o
   0   7  14         62.76         76.72        94.12 o
   1   7  14        522.92        578.43       118.55 o
   2   7  14        130.40        156.81        99.15 o
   3   7  14        143.41        166.90       116.59 o
   4   7  14         19.21         54.53       117.54 o
   5   7  14        430.55        467.35       120.21 o
   6   7  14        575.44        633.72       124.04 o
   7   7  14         43.68         86.30       106.35 o
  -1   8  14         53.70        163.47       122.82 o
   0   8  14        203.99        231.71       121.37 o
   1   8  14        120.72        263.53        93.85 o
   2   8  14        660.35        610.25       119.14 o
   3   8  14         45.17         81.66       101.61 o
   4   8  14        164.28        205.19       119.72 o
   5   8  14         80.43         40.08        94.56 o
   6   8  14        406.60        447.24       127.19 o
   7   8  14        617.62        643.86       141.90 o
  -1   9  14         66.43        180.25       107.19 o
   0   9  14        187.42        186.97       124.32 o
   1   9  14         15.26         54.12       103.90 o
   2   9  14        305.17        403.12       121.53 o
   3   9  14        130.98        221.21       105.54 o
   4   9  14         12.53          0.00       120.23 o
   5   9  14         60.89         77.44       125.18 o
   6   9  14          1.47          7.34       136.04 o
   0  10  14          2.90        108.45       128.74 o
   1  10  14        186.48        229.71       109.19 o
   2  10  14          4.74         57.29        96.70 o
   3  10  14        424.49        386.98       108.93 o
   4  10  14        345.11        306.72       110.60 o
   5  10  14         20.55          0.00       112.70 o
   2  11  14         90.18        153.06        92.81 o
   3  11  14         46.71         76.92       101.80 o
   2  -2  15          7.01         89.14        97.58 o
   3  -2  15        262.72        120.48       109.93 o
   0  -1  15        210.03        119.90        97.83 o
   1  -1  15         11.36          0.00        87.19 o
   2  -1  15         92.09        106.93        86.64 o
   3  -1  15          4.97         83.83        87.29 o
   4  -1  15        265.14        354.11       108.51 o
   5  -1  15        153.53        111.84        93.89 o
   0   0  15        381.06        400.11       145.35 o
   1   0  15        148.33         91.30        93.81 o
   2   0  15        171.50        219.49       102.74 o
   3   0  15          4.55         10.37        94.40 o
   4   0  15        100.56        112.07       112.27 o
   5   0  15        157.93        142.40       114.54 o
  -1   1  15        113.93        140.38        83.24 o
   0   1  15         91.72         80.20        94.13 o
   1   1  15        366.55        282.50       136.49 o
   2   1  15        139.06        150.96       103.22 o
   3   1  15          4.76         65.17        86.04 o
   4   1  15         76.26        144.85       105.18 o
   5   1  15        235.31        148.09        92.23 o
   6   1  15        314.15        142.60       115.53 o
  -1   2  15        412.18        136.22        89.90 o
   0   2  15         89.03         17.65        91.76 o
   1   2  15        151.41        116.76        92.68 o
   2   2  15        212.04        342.40        84.21 o
   3   2  15         35.68         39.42        91.38 o
   4   2  15         50.32        116.35        94.14 o
   5   2  15         69.55         67.38        98.89 o
   6   2  15        107.39         30.87       114.63 o
  -1   3  15          6.99          0.00       107.89 o
   0   3  15         53.35         68.16        91.87 o
   1   3  15         10.02          0.00        91.62 o
   2   3  15        282.80        214.80        90.10 o
   3   3  15        470.11        501.92        80.08 o
   4   3  15         57.35         56.47        94.69 o
   5   3  15        285.60        291.55       114.41 o
   6   3  15         23.40         18.42       100.05 o
  -1   4  15        665.51        523.08       179.57 o
   0   4  15         17.79          0.00        91.14 o
   1   4  15         67.11         64.98       102.11 o
   2   4  15          8.69         71.44        93.51 o
   3   4  15        161.38        212.65       119.74 o
   4   4  15        291.97        315.21        91.57 o
   5   4  15         10.49          0.00        87.08 o
   6   4  15         40.38         45.59       125.65 o
  -1   5  15        284.15        142.59        95.39 o
   0   5  15        202.21        134.78        89.57 o
   1   5  15         49.98        150.27        91.70 o
   2   5  15        126.48        181.93        90.96 o
   3   5  15          2.82         26.42        92.01 o
   4   5  15        537.24        517.03       122.33 o
   5   5  15        444.77        432.68       124.26 o
   6   5  15          1.74          0.00        95.04 o
  -1   6  15         47.74        119.77       126.36 o
   0   6  15        430.13        377.25       124.92 o
   1   6  15        157.98        154.81       121.31 o
   2   6  15         88.96        179.26        92.58 o
   3   6  15        161.88        127.12       103.49 o
   4   6  15          1.17          0.00       103.82 o
   5   6  15        412.99        488.76       125.25 o
   6   6  15        194.59        236.52       117.24 o
   0   7  15        125.36         76.60        97.91 o
   1   7  15        302.36        357.46       107.82 o
   2   7  15         79.02          8.06       121.23 o
   3   7  15         85.06        202.36       106.94 o
   4   7  15        108.54        172.34       106.49 o
   5   7  15         35.93        143.63       126.16 o
   6   7  15        324.59        256.50       114.37 o
   0   8  15          5.47         99.33       110.35 o
   1   8  15         63.66         80.31       154.97 o
   2   8  15        778.22        786.73       124.72 o
   3   8  15        218.03        281.22       125.03 o
   4   8  15         87.80          0.00       125.55 o
   5   8  15        103.59         80.04       111.76 o
   1   9  15         16.88         46.77       128.32 o
   2   9  15        230.39         66.07       127.88 o
   3   9  15        259.61        282.85       100.10 o
   4   9  15         77.45        126.10       110.53 o
   2   1  16         66.79         45.98       111.68 o
   3   1  16         23.05         78.76       111.68 o
   1   2  16         77.65         26.44       111.55 o
   2   2  16        588.36        503.98       100.68 o
   3   2  16         28.96         11.02       111.11 o
   4   2  16         48.45         42.10       101.77 o
   1   3  16          0.91          0.00       109.58 o
   2   3  16        411.87        257.68        98.20 o
   3   3  16        708.91        460.85       166.62 o
   4   3  16         21.55         10.19       103.27 o
   5   3  16        211.85        293.74        95.65 o
   1   4  16         88.21         37.42       126.42 o
   2   4  16         10.73         77.11       123.36 o
   3   4  16        159.14        122.84       111.71 o
   4   4  16        137.48        154.30       100.00 o
   5   4  16          4.15         72.26       107.97 o
   1   5  16          9.89         90.18        99.95 o
   2   5  16         66.72        176.64       110.35 o
   3   5  16         15.10         44.68        97.53 o
   4   5  16        395.47        395.35       128.63 o
   5   5  16        220.77        263.71       118.22 o
   1   6  16        215.83        319.49       128.04 o
   2   6  16         45.59         52.39       100.29 o
   3   6  16         32.29         50.36       127.98 o
   4   6  16        156.29        232.41       128.91 o
   2   7  16         59.07        155.91       128.77 o
   3   7  16         48.03        119.32       113.39 o
                                                
