# Supplementary material for: Crystal structures of trans-di­chlorido­tetra­kis­[1-(2,6-diiso­propyl­phen­yl)-1H-imidazole-κN 3]iron(II), trans-di­bromido­tetra­kis­[1-(2,6-diiso­propyl­phen­yl)-1H-imidazole-κN 3]iron(II) and trans-di­bromido­tetra­kis­[1-(2,6-diiso­propyl­phen­yl)-1H-imidazole-κN 3]iron(II) diethyl ether disolvate
Source: Acta Crystallogr Sect E Struct Rep Online. 2014 Jul 19;70(Pt 8):72–6. doi: 10.1107/S1600536814014056 (PMC4158527; doi:10.1107/S1600536814014056)
Supplement: Supplementary file 4 [file e-70-00072-IIbsup4.hkl]

#
# h,k,l, Fc-squared, Fo-squared, sigma(Fo-squared), status flag
#
data_IIb
_shelx_title '   RM4M56F   IPDS2  -100DEGC'
_shelx_refln_list_code          4
_shelx_F_calc_maximum      146.18
_exptl_crystal_F_000       676.00
_reflns_d_resolution_high  0.8331

loop_
 _space_group_symop_operation_xyz
 'x, y, z'
 '-x, -y, -z'

_cell_length_a    11.6710
_cell_length_b    12.4758
_cell_length_c    13.5759
_cell_angle_alpha  64.464
_cell_angle_beta   81.515
_cell_angle_gamma  88.982

_shelx_F_squared_multiplier     1.000

loop_
 _refln_index_h
 _refln_index_k
 _refln_index_l
 _refln_F_squared_calc
 _refln_F_squared_meas
 _refln_F_squared_sigma
 _refln_observed_status
   1   0   0      16285.18      15825.86       208.34 o
   2   0   0       1533.79       1732.40        15.52 o
   3   0   0         97.25        128.77         6.16 o
   4   0   0        153.92        134.65         5.38 o
   5   0   0         19.25         27.01         4.68 o
   6   0   0        253.03        281.55         4.85 o
   7   0   0       3149.17       3102.51        71.87 o
   8   0   0       2062.88       2143.49        35.71 o
   9   0   0        925.02        909.07        19.46 o
  10   0   0         80.21         79.73         4.77 o
  11   0   0          5.86          6.98         4.83 o
  12   0   0        115.21        105.28         4.63 o
  13   0   0          1.16          0.00         5.64 o
 -13   1   0         16.61         14.02         5.61 o
 -12   1   0         16.82         16.45         6.35 o
 -11   1   0        341.61        332.87         6.99 o
 -10   1   0       1864.28       1834.46        27.07 o
  -9   1   0        841.79        795.12         6.89 o
  -8   1   0        759.02        736.86        20.48 o
  -7   1   0          1.39          5.56         5.12 o
  -6   1   0        700.61        662.77        15.28 o
  -5   1   0       1863.45       2079.90        26.99 o
  -4   1   0         10.80         30.52         5.32 o
  -3   1   0       1814.19       1619.28        12.04 o
  -2   1   0       6151.64       7037.74        97.92 o
  -1   1   0        299.00        317.93        10.87 o
   0   1   0       2148.47       2277.75        30.41 o
   1   1   0       2084.56       1990.99        28.31 o
   2   1   0         43.18         40.03         6.25 o
   3   1   0        472.47        544.66         7.60 o
   4   1   0        374.15        415.24         6.03 o
   5   1   0       1315.30       1310.15         7.31 o
   6   1   0       3232.96       3199.51        12.66 o
   7   1   0       2024.33       1911.17        16.18 o
   8   1   0        984.36       1015.07         8.22 o
   9   1   0         13.95          6.99         5.43 o
  10   1   0        926.69        905.08         6.28 o
  11   1   0        318.37        316.97        10.17 o
  12   1   0        167.35        179.30         6.51 o
  13   1   0        398.77        424.44         9.42 o
 -13   2   0         59.32         57.76         5.65 o
 -12   2   0        582.02        563.51         6.61 o
 -11   2   0        579.25        564.04        13.82 o
 -10   2   0         42.85         47.92         4.84 o
  -9   2   0        283.56        292.16         6.46 o
  -8   2   0       1790.08       1790.35        19.62 o
  -7   2   0       2402.91       2372.31        43.02 o
  -6   2   0        103.82         80.18        10.44 o
  -5   2   0       1601.89       1688.11        11.32 o
  -4   2   0        247.83        252.10        11.99 o
  -3   2   0       1871.52       1772.74        42.17 o
  -2   2   0        339.95        395.05        14.77 o
  -1   2   0         49.45         51.17         7.53 o
   0   2   0        794.41        831.44        14.89 o
   1   2   0       5933.43       5786.67       258.20 o
   2   2   0        946.65        943.29        15.74 o
   3   2   0       4421.24       4428.79        46.39 o
   4   2   0       5706.31       5618.85        46.32 o
   5   2   0       2092.13       1936.76        35.83 o
   6   2   0        557.03        463.23         7.96 o
   7   2   0        293.40        306.12         4.88 o
   8   2   0        200.09        178.22         5.11 o
   9   2   0        372.92        376.61         7.60 o
  10   2   0         13.20         12.11         6.69 o
  11   2   0         17.78         19.00         5.28 o
  12   2   0        304.57        307.76        17.06 o
  13   2   0       1262.41       1251.60        23.70 o
 -13   3   0        575.59        633.44        19.38 o
 -12   3   0        357.05        347.96         6.53 o
 -11   3   0        196.57        186.98         6.37 o
 -10   3   0        142.77        140.45        10.04 o
  -9   3   0        205.62        219.30         8.19 o
  -8   3   0        581.46        552.89         6.95 o
  -7   3   0         12.89         20.10         4.58 o
  -6   3   0        103.12         78.98         9.60 o
  -5   3   0       2604.00       2478.37        59.37 o
  -4   3   0        960.18        988.13         8.94 o
  -3   3   0          7.30          3.43         7.15 o
  -2   3   0         17.51         22.13         7.45 o
  -1   3   0       8071.35       8665.53       306.24 o
   0   3   0       1208.89       1109.15        13.89 o
   1   3   0       1804.81       1969.09        93.04 o
   2   3   0       2961.87       2876.66        97.44 o
   3   3   0       6950.66       6751.89        76.57 o
   4   3   0       3724.00       3321.71        23.05 o
   5   3   0        169.66        161.48         4.78 o
   6   3   0         21.98         22.74         4.74 o
   7   3   0         32.25         28.41         6.33 o
   8   3   0         42.45         45.83         4.68 o
   9   3   0         18.98         25.48         4.03 o
  10   3   0        416.65        427.63        11.81 o
  11   3   0       1088.28       1076.94        17.36 o
  12   3   0        167.67        170.52        10.03 o
  13   3   0          1.91         11.77         7.25 o
 -13   4   0        422.22        452.95         7.15 o
 -12   4   0         15.82          4.65        10.59 o
 -11   4   0        135.21        134.93         5.56 o
 -10   4   0          6.43          8.15         4.69 o
  -9   4   0        368.92        357.90         5.96 o
  -8   4   0        723.36        719.46        14.77 o
  -7   4   0       1256.09       1247.66        20.00 o
  -6   4   0       1312.08       1311.24         9.86 o
  -5   4   0        403.71        367.26        21.30 o
  -4   4   0        140.55        113.34         7.29 o
  -3   4   0         23.15         26.29         6.97 o
  -2   4   0        517.36        446.57        10.50 o
  -1   4   0         30.42         23.60         6.71 o
   0   4   0       3466.29       3511.81        44.04 o
   1   4   0       7829.34       7303.41        48.30 o
   2   4   0       5804.77       5385.21        84.66 o
   3   4   0        504.62        511.94         8.13 o
   4   4   0        281.08        286.39         6.94 o
   5   4   0       2610.59       2405.46        19.69 o
   6   4   0        576.16        624.34         6.33 o
   7   4   0         20.68         38.03         5.22 o
   8   4   0        981.92        971.70         6.92 o
   9   4   0        737.99        712.70        12.05 o
  10   4   0        636.55        650.09         7.95 o
  11   4   0        124.88        133.44         5.32 o
  12   4   0         31.46         35.88         8.33 o
  13   4   0        227.66        220.86         5.59 o
 -13   5   0         16.60         23.91         6.87 o
 -12   5   0          3.94         11.77         8.11 o
 -11   5   0          4.75          7.60         5.02 o
 -10   5   0          0.96          0.00         5.21 o
  -9   5   0        855.61        826.94        13.14 o
  -8   5   0       2008.35       1902.55        48.10 o
  -7   5   0        847.80        790.83        15.63 o
  -6   5   0          1.52         10.78         6.86 o
  -5   5   0        231.34        183.94         5.62 o
  -4   5   0        540.67        494.97         7.10 o
  -3   5   0       1227.87       1263.48        66.18 o
  -2   5   0          2.31         11.01         6.88 o
  -1   5   0       3186.68       3019.93        58.14 o
   0   5   0       3997.46       3911.29        20.85 o
   1   5   0       2521.09       2490.27       149.72 o
   2   5   0         71.44         81.03         6.22 o
   3   5   0       1078.59       1094.43         9.16 o
   4   5   0        286.82        244.26         6.75 o
   5   5   0         50.44         27.37         6.05 o
   6   5   0        717.88        645.68         8.60 o
   7   5   0        427.69        426.56         7.13 o
   8   5   0       2727.83       2697.33        15.51 o
   9   5   0        430.50        417.59         8.15 o
  10   5   0         11.64         24.90         4.91 o
  11   5   0         51.12         52.16         5.11 o
  12   5   0         51.41         56.48         5.85 o
 -12   6   0         12.36         23.29         5.44 o
 -11   6   0       1002.29        957.87        18.19 o
 -10   6   0        780.21        762.78        17.87 o
  -9   6   0        723.29        759.52        10.97 o
  -8   6   0        235.93        252.39         6.32 o
  -7   6   0         36.66         40.07         6.97 o
  -6   6   0        544.77        496.92         9.53 o
  -5   6   0          6.77          3.01         5.56 o
  -4   6   0        339.35        371.99         7.78 o
  -3   6   0        904.60        878.67         9.23 o
  -2   6   0       1331.50       1236.68        12.23 o
  -1   6   0       1483.17       1365.90        60.57 o
   0   6   0       2337.86       2350.65        70.58 o
   1   6   0         10.35          9.12         8.88 o
   2   6   0         93.10         85.66         6.54 o
   3   6   0         51.78         77.48         5.36 o
   4   6   0       1425.31       1514.72        11.42 o
   5   6   0       2780.66       2821.59        21.89 o
   6   6   0       2372.68       2287.67        22.75 o
   7   6   0        663.93        618.40         8.05 o
   8   6   0        430.27        443.38         7.29 o
   9   6   0          2.84          0.00         6.34 o
  10   6   0        101.18        104.36         5.82 o
  11   6   0         10.84         25.30         6.36 o
  12   6   0        136.62        134.10         7.08 o
 -12   7   0        489.98        504.15        16.92 o
 -11   7   0        591.95        607.52        14.64 o
 -10   7   0        249.58        245.03         6.59 o
  -9   7   0         12.77         11.73         5.84 o
  -8   7   0        150.66        153.37         7.56 o
  -7   7   0        208.88        212.64         7.84 o
  -6   7   0        182.20        169.69         9.74 o
  -5   7   0        913.58        861.64        14.55 o
  -4   7   0       3193.09       3152.39        86.22 o
  -3   7   0       2537.39       2601.88        42.28 o
  -2   7   0        990.47        923.88        14.84 o
  -1   7   0        646.82        695.85        14.78 o
   0   7   0       1907.15       2256.03        22.60 o
   1   7   0        241.34        208.59        11.82 o
   2   7   0         10.32          4.68         6.01 o
   3   7   0        241.39        222.69         7.87 o
   4   7   0       1627.29       1541.67        23.95 o
   5   7   0       1760.83       1791.61        29.06 o
   6   7   0         78.73         93.56         5.65 o
   7   7   0          2.45          8.53         5.43 o
   8   7   0         23.59         38.66         5.54 o
   9   7   0         19.06         20.14         6.52 o
  10   7   0          5.65          6.25         5.78 o
  11   7   0        159.28        160.45         6.34 o
 -11   8   0         65.05         71.88         6.43 o
 -10   8   0          8.82         15.43         6.34 o
  -9   8   0        121.16        139.45        14.41 o
  -8   8   0         75.37         72.12         7.58 o
  -7   8   0          1.34          2.42         5.80 o
  -6   8   0        434.52        450.25         7.16 o
  -5   8   0        916.53        881.24         8.29 o
  -4   8   0        155.80        144.59        13.85 o
  -3   8   0        360.98        378.67        10.38 o
  -2   8   0        410.51        401.52         8.52 o
  -1   8   0        484.84        512.02        15.87 o
   0   8   0        685.05        724.61        10.73 o
   1   8   0          2.96          6.79         7.34 o
   2   8   0        951.18        936.92        17.97 o
   3   8   0       1488.37       1427.04        16.13 o
   4   8   0        183.98        165.67         7.05 o
   5   8   0         23.45         42.00        13.40 o
   6   8   0        396.93        384.97         6.56 o
   7   8   0        993.45        979.60        29.19 o
   8   8   0        100.11        101.93         7.02 o
   9   8   0          1.39          4.91         6.47 o
  10   8   0        194.72        216.83         7.12 o
 -10   9   0         27.09         34.71         6.38 o
  -9   9   0        131.52        141.65         7.79 o
  -8   9   0        495.06        514.22        24.48 o
  -7   9   0        940.34       1012.29        27.91 o
  -6   9   0         58.06         74.65         7.58 o
  -5   9   0        494.01        472.33         8.52 o
  -4   9   0         16.70         22.05         6.75 o
  -3   9   0        962.37        994.24        52.98 o
  -2   9   0        172.84        177.94         8.08 o
  -1   9   0         33.30         32.90         7.39 o
   0   9   0        149.93        155.47         8.61 o
   1   9   0        375.14        357.23         9.15 o
   2   9   0        524.02        524.52         7.97 o
   3   9   0        388.88        374.29         7.86 o
   4   9   0         93.27         93.83         7.10 o
   5   9   0        628.11        655.15        13.36 o
   6   9   0        328.79        335.43         7.24 o
   7   9   0         54.75         62.44         6.54 o
   8   9   0        109.03        130.06         7.15 o
   9   9   0        680.42        688.96        13.80 o
  -9  10   0        670.06        679.55        24.76 o
  -8  10   0       1370.79       1431.33        11.90 o
  -7  10   0        801.20        712.21        22.91 o
  -6  10   0         27.03         23.37         9.56 o
  -5  10   0        181.95        193.42         8.00 o
  -4  10   0         11.22         12.10         7.59 o
  -3  10   0         18.58         22.41         7.76 o
  -2  10   0        281.95        299.33         9.18 o
  -1  10   0       3131.12       3084.60        24.73 o
   0  10   0       2991.80       3035.33        38.73 o
   1  10   0        723.17        683.18        11.17 o
   2  10   0         11.59          7.74         6.19 o
   3  10   0        215.59        227.84         6.30 o
   4  10   0        224.32        214.69         7.70 o
   5  10   0          0.47          0.00         7.17 o
   6  10   0         87.75         96.23         8.76 o
   7  10   0        366.52        362.56         7.08 o
   8  10   0        196.49        218.18        13.39 o
  -8  11   0        105.43        125.56         6.70 o
  -7  11   0          2.30          1.05         7.64 o
  -6  11   0        303.08        298.67         7.14 o
  -5  11   0         24.07         28.25         7.75 o
  -4  11   0         23.33         23.26         7.77 o
  -3  11   0       1267.67       1214.01        33.51 o
  -2  11   0       1640.33       1729.43        53.11 o
  -1  11   0       1264.01       1303.15        18.84 o
   0  11   0        331.64        332.92        12.64 o
   1  11   0         23.97         38.90         8.86 o
   2  11   0        432.15        395.28        12.35 o
   3  11   0         89.32        110.00         8.00 o
   4  11   0        241.74        231.92         6.68 o
   5  11   0        699.81        689.43        18.66 o
   6  11   0        734.92        732.87        13.33 o
   7  11   0        110.14        117.21         7.82 o
  -6  12   0         31.43         39.30        17.25 o
  -5  12   0        151.24        158.32         8.41 o
  -4  12   0        838.01        916.87        41.89 o
  -3  12   0        582.86        621.93         9.73 o
  -2  12   0        121.84        105.83        14.25 o
  -1  12   0         16.09         17.44         8.00 o
   0  12   0         78.26         83.17        10.08 o
   1  12   0         24.79         23.23         7.33 o
   2  12   0          2.61         15.05         7.61 o
   3  12   0        316.24        297.80         7.26 o
   4  12   0        802.93        801.88        15.27 o
   5  12   0        415.76        448.36        15.46 o
  -4  13   0        118.19        104.35         8.31 o
  -3  13   0          1.40          1.43         8.13 o
  -2  13   0        131.80        136.42         8.64 o
  -1  13   0         61.03         63.48         9.26 o
   0  13   0         16.63         18.98         8.93 o
   1  13   0        352.87        342.91         9.86 o
   2  13   0        654.37        625.91        10.12 o
   3  13   0        642.27        646.75        15.28 o
   0 -13   1        283.34        275.27         7.38 o
   1 -13   1          7.27          9.44         7.67 o
   2 -13   1         20.13         21.80        10.50 o
  -4 -12   1        215.59        242.21        12.44 o
  -3 -12   1        454.15        498.23        12.87 o
  -2 -12   1        210.67        214.56         8.87 o
  -1 -12   1         10.87         24.64         9.50 o
   0 -12   1         75.93         76.85         6.56 o
   1 -12   1        199.35        202.01        10.54 o
   2 -12   1          1.55          2.22         8.02 o
   3 -12   1        158.49        161.23        12.42 o
   4 -12   1        757.97        780.34        27.77 o
   5 -12   1        732.39        798.17        10.17 o
   6 -12   1        500.31        510.68        14.75 o
  -6 -11   1        476.27        526.28        10.22 o
  -5 -11   1        642.46        620.32        13.05 o
  -4 -11   1        346.61        337.53        12.33 o
  -3 -11   1          5.43         30.70        10.92 o
  -2 -11   1         10.74         11.33         6.68 o
  -1 -11   1         27.33         31.60         6.34 o
   0 -11   1         93.50         76.21         6.11 o
   1 -11   1        242.34        238.49         9.62 o
   2 -11   1        667.87        667.65        27.67 o
   3 -11   1       1088.85       1086.31        11.22 o
   4 -11   1        997.87       1048.07        48.43 o
   5 -11   1        237.73        251.74         8.50 o
   6 -11   1          1.14          7.03         7.88 o
   7 -11   1         10.59         20.61         7.90 o
   8 -11   1         44.54         51.84         6.68 o
  -8 -10   1        164.43        163.71        19.11 o
  -7 -10   1        139.88        167.46         8.57 o
  -6 -10   1        247.29        246.71        10.27 o
  -5 -10   1        236.96        228.31        14.08 o
  -4 -10   1         21.35         18.41         6.94 o
  -3 -10   1        403.62        376.42        22.38 o
  -2 -10   1       1463.09       1490.86        27.00 o
  -1 -10   1        296.59        274.97         8.25 o
   0 -10   1         38.34         31.42         8.49 o
   1 -10   1        357.39        357.38        15.09 o
   2 -10   1        561.04        543.70        34.00 o
   3 -10   1        555.53        599.35        18.94 o
   4 -10   1         50.04         53.79         7.82 o
   5 -10   1        278.88        266.23         8.28 o
   6 -10   1         89.00         84.83         5.62 o
   7 -10   1         12.18          7.72         8.95 o
   8 -10   1        422.79        443.69        16.28 o
   9 -10   1        137.71        119.42         6.70 o
  -9  -9   1        101.95        108.35         7.81 o
  -8  -9   1        137.08        141.50        12.77 o
  -7  -9   1        569.40        574.85         8.80 o
  -6  -9   1          1.69          1.14         7.29 o
  -5  -9   1        154.94        169.22         7.83 o
  -4  -9   1        365.56        353.11        12.25 o
  -3  -9   1        186.45        187.70         8.26 o
  -2  -9   1         49.82         51.73         6.32 o
  -1  -9   1        179.45        185.00         7.10 o
   0  -9   1       1328.51       1289.41        24.34 o
   1  -9   1        368.42        392.38        16.03 o
   2  -9   1         13.75         23.17         7.31 o
   3  -9   1         27.70         25.33         7.64 o
   4  -9   1         50.38         50.20         9.96 o
   5  -9   1       1198.64       1216.63        47.92 o
   6  -9   1         52.39         45.14         8.17 o
   7  -9   1        631.67        629.54        21.03 o
   8  -9   1        874.25        960.55        13.42 o
   9  -9   1        310.33        327.26         8.30 o
  10  -9   1          6.91          0.12        15.74 o
 -10  -8   1        698.83        710.50        24.37 o
  -9  -8   1        978.97        930.09        21.01 o
  -8  -8   1        285.72        262.75         6.58 o
  -7  -8   1        134.97        147.91         5.87 o
  -6  -8   1        201.41        209.79         7.12 o
  -5  -8   1        143.15        136.81         6.28 o
  -4  -8   1         23.67         32.87         8.76 o
  -3  -8   1        864.24        831.17        25.59 o
  -2  -8   1        977.23        971.81        12.30 o
  -1  -8   1        845.76        843.14        17.24 o
   0  -8   1        477.25        453.87        14.70 o
   1  -8   1         18.14         16.75         7.37 o
   2  -8   1        452.50        441.42        25.33 o
   3  -8   1        889.65        883.24        40.50 o
   4  -8   1         66.81         70.91         6.37 o
   5  -8   1       1440.89       1352.45        18.71 o
   6  -8   1        733.38        720.50         7.90 o
   7  -8   1        690.61        655.46         7.72 o
   8  -8   1        521.27        511.20         9.56 o
   9  -8   1         16.18         14.90        14.13 o
  10  -8   1         88.90        100.77         9.56 o
  11  -8   1         93.90        100.57        15.06 o
 -11  -7   1        496.96        516.68         8.45 o
 -10  -7   1        699.14        698.10         7.58 o
  -9  -7   1        376.51        363.29         7.64 o
  -8  -7   1          3.88          7.44         6.44 o
  -7  -7   1        321.93        298.22         7.38 o
  -6  -7   1         47.36         55.40         6.71 o
  -5  -7   1        833.53        799.78         9.13 o
  -4  -7   1       1636.48       1588.42        21.46 o
  -3  -7   1       4031.92       4035.98       138.85 o
  -2  -7   1       3515.72       3751.61        83.06 o
  -1  -7   1         13.17         15.99         9.08 o
   0  -7   1       1279.27       1302.45        18.28 o
   1  -7   1        376.56        362.23        10.21 o
   2  -7   1         10.95         14.03         7.87 o
   3  -7   1       2049.25       2051.53        83.09 o
   4  -7   1        879.95        879.12        21.25 o
   5  -7   1        600.82        539.24         8.68 o
   6  -7   1        527.99        505.36        16.58 o
   7  -7   1         27.08         35.09         7.27 o
   8  -7   1        122.89        131.27         6.28 o
   9  -7   1        120.30        112.26         7.64 o
  10  -7   1         13.86         17.85        14.69 o
  11  -7   1        118.51        115.97         5.22 o
  12  -7   1        155.00        162.64         6.83 o
 -11  -6   1         11.69          4.77         6.69 o
 -10  -6   1        100.74         98.82         5.30 o
  -9  -6   1        122.85        135.50         6.69 o
  -8  -6   1        207.31        202.83         6.76 o
  -7  -6   1         71.32         71.15         6.47 o
  -6  -6   1        987.41        954.41         7.92 o
  -5  -6   1       3814.56       3802.30        37.50 o
  -4  -6   1        911.43        864.78         9.46 o
  -3  -6   1         61.19         58.73         5.89 o
  -2  -6   1        105.02         78.38         5.82 o
  -1  -6   1         48.92         30.60         8.71 o
   0  -6   1        126.50        128.26         7.76 o
   1  -6   1        123.60        102.38         8.26 o
   2  -6   1        916.48        869.37        10.32 o
   3  -6   1       3293.42       3237.35        15.81 o
   4  -6   1       2942.78       2886.53        41.38 o
   5  -6   1        241.67        216.90        12.72 o
   6  -6   1       1175.66       1149.17        72.79 o
   7  -6   1        367.02        318.99         8.99 o
   8  -6   1        221.88        218.28        10.44 o
   9  -6   1         26.11         13.27         5.28 o
  10  -6   1       1154.38       1169.43        18.14 o
  11  -6   1       1303.12       1282.45        23.79 o
  12  -6   1        374.91        381.21        14.38 o
 -12  -5   1          0.43          0.00         5.85 o
 -11  -5   1        182.98        209.89         5.50 o
 -10  -5   1        101.11         95.10         6.72 o
  -9  -5   1         25.50         21.98         4.16 o
  -8  -5   1        527.79        523.89         7.16 o
  -7  -5   1       1474.63       1450.03        17.51 o
  -6  -5   1       1428.51       1405.14        15.56 o
  -5  -5   1        939.43        886.81         7.72 o
  -4  -5   1        202.54        192.92         7.37 o
  -3  -5   1         86.78         98.34         6.73 o
  -2  -5   1        488.71        424.66        15.33 o
  -1  -5   1        124.83        133.12         9.52 o
   0  -5   1       1761.43       1808.31        16.12 o
   1  -5   1       5658.90       5718.80       184.37 o
   2  -5   1       4042.64       3984.83        51.08 o
   3  -5   1       3686.95       3794.07        73.63 o
   4  -5   1        331.20        386.05         7.89 o
   5  -5   1        144.43        139.46         7.45 o
   6  -5   1        629.46        642.60        18.50 o
   7  -5   1          5.85          2.93         4.86 o
   8  -5   1        397.51        386.95        16.87 o
   9  -5   1        741.01        744.19        19.59 o
  10  -5   1        391.21        394.34         6.88 o
  11  -5   1        400.35        391.85        15.09 o
  12  -5   1         11.70         12.87        12.41 o
  13  -5   1         54.67         60.15         6.27 o
 -12  -4   1         75.25         71.49         5.82 o
 -11  -4   1         13.88         29.12         5.02 o
 -10  -4   1         63.44         87.71         5.08 o
  -9  -4   1        592.39        571.54         5.93 o
  -8  -4   1       2813.38       2727.14        21.66 o
  -7  -4   1        254.01        236.84         5.17 o
  -6  -4   1        112.89        132.52         4.91 o
  -5  -4   1        119.25        113.11         5.52 o
  -4  -4   1         93.77         61.79         5.02 o
  -3  -4   1          9.65         14.98         6.51 o
  -2  -4   1        591.93        638.13        17.45 o
  -1  -4   1       7946.29       7547.12        36.94 o
   0  -4   1       2842.33       2716.28        69.12 o
   1  -4   1       1692.89       1861.19        54.88 o
   2  -4   1        290.77        329.18         8.25 o
   3  -4   1       1603.21       1651.48        14.02 o
   4  -4   1       2324.55       2398.63        13.95 o
   5  -4   1         24.54         28.61         5.73 o
   6  -4   1         54.89         61.16         5.94 o
   7  -4   1       1009.50       1005.59        15.07 o
   8  -4   1       1839.83       1817.98        55.31 o
   9  -4   1        432.38        424.12        10.91 o
  10  -4   1         48.28         55.97         7.68 o
  11  -4   1        305.00        309.52        18.63 o
  12  -4   1         13.63         20.79         5.36 o
  13  -4   1         27.23         32.16         4.90 o
 -13  -3   1         95.18         98.10         5.34 o
 -12  -3   1        135.28        145.21         7.09 o
 -11  -3   1        389.41        394.76        12.06 o
 -10  -3   1       1029.01       1064.03         7.10 o
  -9  -3   1        762.38        767.00         9.14 o
  -8  -3   1        384.56        382.03         6.06 o
  -7  -3   1        170.30        151.94         3.99 o
  -6  -3   1       3140.27       3353.36        10.52 o
  -5  -3   1       1906.21       1905.59        21.53 o
  -4  -3   1          6.60         11.04         4.84 o
  -3  -3   1       2501.80       2231.42        17.25 o
  -2  -3   1       3975.29       3949.58       174.62 o
  -1  -3   1       5149.03       4899.87        28.87 o
   0  -3   1       2300.09       2479.40        44.44 o
   1  -3   1         87.88         85.11         7.49 o
   2  -3   1       1569.19       1691.30        85.01 o
   3  -3   1       2650.18       2762.27        19.60 o
   4  -3   1         16.19          7.91         7.08 o
   5  -3   1       1557.26       1569.43        49.00 o
   6  -3   1       1058.76       1068.74        40.20 o
   7  -3   1        361.29        334.14         5.80 o
   8  -3   1         11.33         11.16         5.15 o
   9  -3   1        711.19        685.60        17.70 o
  10  -3   1       1523.99       1492.19        32.09 o
  11  -3   1        288.27        258.54         9.12 o
  12  -3   1         11.86         23.91         4.79 o
  13  -3   1        251.38        261.99         6.84 o
 -13  -2   1         40.72         62.90        14.51 o
 -12  -2   1        164.41        156.94         5.95 o
 -11  -2   1        638.02        640.90         6.08 o
 -10  -2   1        560.55        566.66         6.47 o
  -9  -2   1         56.71         58.57         4.46 o
  -8  -2   1         17.96         21.51         4.94 o
  -7  -2   1       1162.82       1104.15        17.27 o
  -6  -2   1         10.08          7.11         4.63 o
  -5  -2   1       1526.52       1567.91        12.90 o
  -4  -2   1       2795.15       2635.96        36.97 o
  -3  -2   1       2750.30       2566.00        36.02 o
  -2  -2   1       1083.27       1066.47        11.60 o
  -1  -2   1          2.71          9.41         9.25 o
   0  -2   1         33.26         31.84        11.02 o
   1  -2   1        250.27        209.21        10.34 o
   2  -2   1       4278.93       4281.25        23.50 o
   3  -2   1       5056.77       5633.05        22.15 o
   4  -2   1       9023.41       9357.16       254.05 o
   5  -2   1       9331.86      10131.72       209.09 o
   6  -2   1         50.47         41.33         5.18 o
   7  -2   1        167.36        176.77         6.71 o
   8  -2   1        687.70        652.91         5.87 o
   9  -2   1         39.58         42.94         5.59 o
  10  -2   1          6.38          3.07         6.31 o
  11  -2   1        651.49        653.16         8.06 o
  12  -2   1        602.84        607.89        10.93 o
  13  -2   1        237.97        255.89         9.23 o
 -13  -1   1        898.75        919.58        22.25 o
 -12  -1   1        254.75        272.28         9.81 o
 -11  -1   1         60.16         60.28         7.58 o
 -10  -1   1          3.61          7.53         6.15 o
  -9  -1   1        337.12        312.52         8.77 o
  -8  -1   1        487.06        489.48         6.66 o
  -7  -1   1       1093.78       1108.52         6.45 o
  -6  -1   1       6207.41       6224.81       133.15 o
  -5  -1   1       4546.69       4679.15        64.40 o
  -4  -1   1       2727.03       2601.35        47.77 o
  -3  -1   1          5.81         15.91         4.62 o
  -2  -1   1       1119.60       1126.76         9.31 o
  -1  -1   1       2255.85       2426.00        40.12 o
   0  -1   1       1630.80       1463.00        25.77 o
   2  -1   1       1319.34       1412.72        14.75 o
   4  -1   1       5571.62       5372.95       132.17 o
   5  -1   1        737.96        759.14        26.99 o
   6  -1   1         49.32         70.12         5.28 o
   7  -1   1       1141.75       1233.62        22.09 o
   8  -1   1        315.20        314.53         7.30 o
   9  -1   1        219.59        238.37         5.20 o
  10  -1   1       1246.74       1220.92        16.58 o
  11  -1   1        961.76        992.88         8.64 o
  12  -1   1        325.09        322.54         9.76 o
  13  -1   1         10.71          7.82         6.46 o
 -13   0   1         79.27        103.15         6.71 o
 -12   0   1          4.44          3.06         6.34 o
 -11   0   1        156.17        141.59         4.73 o
 -10   0   1        358.70        383.48        13.48 o
  -9   0   1         16.19         28.07         6.00 o
  -8   0   1        488.28        443.54         6.14 o
  -7   0   1       2573.27       2642.90        28.43 o
  -6   0   1       1295.62       1192.32         8.79 o
  -5   0   1        334.77        331.58         6.14 o
  -4   0   1        704.04        773.33        10.11 o
  -3   0   1       6111.30       6171.60       122.15 o
  -2   0   1        163.60        260.72         7.67 o
  -1   0   1       6712.75       7736.64       110.33 o
   0   0   1       5579.90       5577.05        49.38 o
   1   0   1       1127.89       1441.69        30.56 o
   2   0   1       4003.47       4333.13        63.55 o
   3   0   1       8790.08       9094.46       187.86 o
   4   0   1        187.34        180.66         5.50 o
   5   0   1        376.13        482.70        10.14 o
   6   0   1        263.33        317.64        13.60 o
   7   0   1       1948.99       2174.10        53.85 o
   8   0   1        973.52        964.03         7.73 o
   9   0   1        929.35        950.90        16.08 o
  10   0   1        287.74        283.81         8.86 o
  11   0   1        131.05        149.88         5.89 o
  12   0   1          1.49          3.51         7.38 o
  13   0   1         19.76         23.90         5.68 o
 -13   1   1         23.04         29.93         5.68 o
 -12   1   1         59.88         70.06         6.32 o
 -11   1   1          0.73          0.00         5.26 o
 -10   1   1        114.86        110.36         9.25 o
  -9   1   1        495.91        494.84         8.87 o
  -8   1   1       2443.88       2351.51        50.34 o
  -7   1   1        776.13        809.67         9.11 o
  -6   1   1        347.17        409.58         6.84 o
  -5   1   1       1051.94       1048.34        11.75 o
  -4   1   1        970.85       1011.73         9.92 o
  -3   1   1       5231.19       5367.62        20.00 o
  -2   1   1       2968.87       2889.56        41.14 o
  -1   1   1        196.11        318.93         9.14 o
   0   1   1      11137.53      12316.18       486.09 o
   1   1   1         16.84         28.18         7.42 o
   2   1   1       4088.45       4202.42        45.66 o
   3   1   1       2661.36       2525.99        29.78 o
   4   1   1       1973.04       1778.91        25.31 o
   5   1   1        289.68        272.25         6.77 o
   6   1   1       1004.91        958.87        18.42 o
   7   1   1       4188.54       4261.90        42.91 o
   8   1   1       2598.49       2562.35        40.69 o
   9   1   1        630.28        609.03        11.27 o
  10   1   1        238.48        245.97         6.48 o
  11   1   1        233.01        242.13         4.95 o
  12   1   1         51.44         55.94         5.57 o
  13   1   1         18.38         14.75         4.99 o
 -13   2   1         48.39         55.50         8.33 o
 -12   2   1         93.70        102.67         7.22 o
 -11   2   1        233.87        252.49         7.69 o
 -10   2   1       1265.05       1227.96        29.82 o
  -9   2   1        266.06        267.95         9.80 o
  -8   2   1        152.77        147.49         6.15 o
  -7   2   1         92.09         82.22         5.47 o
  -6   2   1       1027.32       1027.14        17.19 o
  -5   2   1       2361.33       2566.75        77.68 o
  -4   2   1        484.63        421.19        16.47 o
  -3   2   1        232.96        268.36         8.34 o
  -2   2   1       1654.20       1654.21        14.02 o
  -1   2   1        522.40        725.45        11.69 o
   0   2   1       2208.30       2204.63        19.40 o
   1   2   1      11252.86      10933.39       190.44 o
   2   2   1       2266.59       2245.56        39.50 o
   3   2   1       7786.25       7635.34        62.58 o
   4   2   1        445.46        494.33         5.77 o
   5   2   1        917.35        735.28         6.38 o
   6   2   1       4649.56       4682.07        68.74 o
   7   2   1       1717.21       1726.55        46.53 o
   8   2   1        161.92        163.59         5.09 o
   9   2   1        401.04        376.83         5.08 o
  10   2   1        527.29        542.26         7.02 o
  11   2   1         37.19         43.76         4.88 o
  12   2   1        193.95        205.01         5.24 o
  13   2   1        440.67        455.97         7.29 o
 -13   3   1        232.88        238.64         5.07 o
 -12   3   1        541.61        534.85         6.44 o
 -11   3   1        634.13        611.88         8.24 o
 -10   3   1        701.02        733.65         7.09 o
  -9   3   1        179.24        204.30         5.00 o
  -8   3   1        417.70        413.14         6.13 o
  -7   3   1        310.24        331.42         9.58 o
  -6   3   1        497.53        519.75        22.07 o
  -5   3   1        421.80        417.87        25.65 o
  -4   3   1       3006.25       2938.75       210.54 o
  -3   3   1        952.33       1028.21        32.61 o
  -2   3   1        318.97        268.38         8.59 o
  -1   3   1      21369.03      20651.75        87.62 o
   0   3   1        801.02        819.20        12.34 o
   1   3   1       1749.41       1773.95        54.42 o
   2   3   1        336.39        337.13        10.59 o
   3   3   1       5664.14       5416.78        85.35 o
   4   3   1       3300.03       2997.63        23.28 o
   5   3   1       2622.58       2375.91        24.25 o
   6   3   1        134.48        167.18         4.30 o
   7   3   1         12.36         15.64         5.18 o
   8   3   1        233.45        199.55         4.40 o
   9   3   1        149.14        146.95         4.72 o
  10   3   1          0.06          0.00         4.32 o
  11   3   1        101.16         96.02         4.53 o
  12   3   1        246.62        285.70         7.77 o
  13   3   1        582.55        594.49        18.38 o
 -13   4   1        495.07        494.24        13.48 o
 -12   4   1        211.16        242.76         5.84 o
 -11   4   1          5.54         15.93         4.60 o
 -10   4   1        173.76        171.77         5.44 o
  -9   4   1        324.42        307.08         5.86 o
  -8   4   1         55.16         57.74         5.16 o
  -7   4   1        430.89        409.02         6.28 o
  -6   4   1       2872.64       2820.82       127.29 o
  -5   4   1       8164.25       8296.76       488.63 o
  -4   4   1       7287.96       8084.57        86.33 o
  -3   4   1        333.15        378.21         7.03 o
  -2   4   1       1873.90       1873.96        73.12 o
  -1   4   1       1347.69       1344.75        11.21 o
   0   4   1        544.55        540.94         9.49 o
   1   4   1        610.12        565.92        27.98 o
   2   4   1       3835.00       3359.24       108.06 o
   3   4   1       5692.16       5455.86        95.57 o
   4   4   1       2938.33       2759.04        22.45 o
   5   4   1        104.75        102.58         5.29 o
   6   4   1        184.02        164.21         5.50 o
   7   4   1         55.73         72.78         4.78 o
   8   4   1         59.84         41.15         4.75 o
   9   4   1       1315.37       1242.62        12.61 o
  10   4   1       1201.30       1262.44         6.86 o
  11   4   1        876.60        912.44        18.12 o
  12   4   1         32.63         43.99         4.26 o
  13   4   1          3.64          4.01         6.72 o
 -13   5   1        121.60        118.77        15.15 o
 -12   5   1          1.75          3.14         6.14 o
 -11   5   1        185.82        200.50         6.22 o
 -10   5   1          2.81         13.05         5.03 o
  -9   5   1        117.33        114.22         6.10 o
  -8   5   1       1095.71       1028.32        33.17 o
  -7   5   1       1658.71       1581.60        18.69 o
  -6   5   1       2165.83       2168.17        10.76 o
  -5   5   1        307.53        277.77         7.50 o
  -4   5   1        376.60        373.10         7.54 o
  -3   5   1       1373.95       1461.08        39.82 o
  -2   5   1        746.92        757.23        27.85 o
  -1   5   1        701.78        679.32        24.63 o
   0   5   1       5203.23       5260.09        99.78 o
   1   5   1       2232.56       2256.98        83.83 o
   2   5   1       1690.67       1513.36        18.79 o
   3   5   1        906.43        884.34        18.03 o
   4   5   1         96.44        106.39         5.54 o
   5   5   1        638.63        650.23         9.67 o
   6   5   1        203.87        190.74         5.56 o
   7   5   1        895.39        909.86         8.94 o
   8   5   1       1439.10       1460.18         8.56 o
   9   5   1       1092.70       1053.67        10.08 o
  10   5   1        434.97        433.31         7.14 o
  11   5   1        220.20        224.85        11.26 o
  12   5   1          7.19         15.53         6.63 o
 -12   6   1          2.45          7.19         5.35 o
 -11   6   1          2.31          8.31         5.47 o
 -10   6   1        178.38        186.03         7.30 o
  -9   6   1       1914.49       1846.38        39.57 o
  -8   6   1       1589.63       1496.47        42.31 o
  -7   6   1         33.45         36.71         6.87 o
  -6   6   1         41.22         38.25         5.82 o
  -5   6   1        179.94        181.75         7.22 o
  -4   6   1        537.33        524.04        12.36 o
  -3   6   1         17.91         20.28         5.41 o
  -2   6   1       1876.85       1897.49        13.04 o
  -1   6   1       3124.25       2940.62        92.90 o
   0   6   1       2080.10       2052.70        38.33 o
   1   6   1       1151.20       1093.38        42.59 o
   2   6   1         58.62         49.24         8.18 o
   3   6   1       1339.76       1194.37        10.46 o
   4   6   1        180.74        161.02         5.64 o
   5   6   1         18.47         13.11         5.88 o
   6   6   1        406.48        392.67        12.72 o
   7   6   1       1533.05       1479.95        18.17 o
   8   6   1       3124.92       3086.38        36.32 o
   9   6   1        436.14        461.44        10.11 o
  10   6   1         70.86         63.60         5.18 o
  11   6   1         33.70         37.07         8.81 o
  12   6   1          9.95         18.63         6.86 o
 -12   7   1        197.27        216.37         8.61 o
 -11   7   1        774.51        822.50        23.83 o
 -10   7   1        514.09        491.44         9.82 o
  -9   7   1        343.46        352.92         7.84 o
  -8   7   1         38.81         31.23         6.18 o
  -7   7   1        175.80        171.08         7.40 o
  -6   7   1        503.02        472.07        10.96 o
  -5   7   1         44.62         65.09         5.97 o
  -4   7   1        247.30        256.78         6.74 o
  -3   7   1       1307.41       1232.84        10.27 o
  -2   7   1       3163.75       3102.90        99.71 o
  -1   7   1         41.65         26.77         6.99 o
   0   7   1         45.17         51.84         7.25 o
   1   7   1       1969.09       1970.56        71.53 o
   2   7   1       1664.58       1792.71        75.68 o
   3   7   1        392.47        439.07        14.24 o
   4   7   1        303.86        270.15         5.91 o
   5   7   1        529.02        487.55         9.32 o
   6   7   1        847.15        842.64         9.71 o
   7   7   1        518.81        469.61         6.54 o
   8   7   1         18.03         26.09         5.47 o
   9   7   1        278.20        275.47         6.97 o
  10   7   1        511.27        545.96         8.99 o
  11   7   1         35.70         30.77         6.73 o
 -11   8   1        399.41        407.99         6.96 o
 -10   8   1        330.72        333.22         8.18 o
  -9   8   1         19.46         30.28         7.49 o
  -8   8   1        381.45        351.84         8.02 o
  -7   8   1        267.75        269.73         7.74 o
  -6   8   1         11.31         21.71         7.15 o
  -5   8   1       1008.05        957.96        29.54 o
  -4   8   1       4356.84       4240.99        87.64 o
  -3   8   1       1465.54       1458.08        10.16 o
  -2   8   1          1.75          6.86         7.35 o
  -1   8   1        902.49        962.35         9.88 o
   0   8   1       1117.29       1222.41        64.59 o
   1   8   1         10.89         17.37         7.28 o
   2   8   1        119.41        119.03         8.44 o
   3   8   1        609.37        562.57         8.89 o
   4   8   1       2458.87       2487.82        62.62 o
   5   8   1        564.76        550.15         6.75 o
   6   8   1          1.90          3.71         5.27 o
   7   8   1        744.49        740.53         8.43 o
   8   8   1        462.40        465.25         8.04 o
   9   8   1        300.10        298.62         7.15 o
  10   8   1          0.35          0.00         6.61 o
  11   8   1        168.67        189.30         7.17 o
 -10   9   1         34.03         59.05        15.18 o
  -9   9   1          4.24          9.83         7.58 o
  -8   9   1        124.09        134.88         9.90 o
  -7   9   1        582.09        605.78         7.46 o
  -6   9   1       1145.55       1086.10        20.58 o
  -5   9   1       1347.85       1307.52        28.87 o
  -4   9   1        259.43        260.10         6.76 o
  -3   9   1         60.23         64.86         7.33 o
  -2   9   1        156.47        153.82         7.82 o
  -1   9   1        724.54        729.01         9.37 o
   0   9   1        101.68        112.96         7.64 o
   1   9   1        488.24        546.32         9.23 o
   2   9   1       3388.36       3366.76        18.11 o
   3   9   1       1572.28       1525.03         9.80 o
   4   9   1        171.14        178.50         6.59 o
   5   9   1        152.75        166.30         6.95 o
   6   9   1        409.46        404.97        10.63 o
   7   9   1        642.74        630.27         9.40 o
   8   9   1         46.05         46.41         5.59 o
   9   9   1        468.64        453.52         7.46 o
  10   9   1        422.66        407.70         7.68 o
 -10  10   1          4.09          5.35        11.03 o
  -9  10   1        327.12        344.98         7.14 o
  -8  10   1        752.31        739.54        14.97 o
  -7  10   1        918.92        943.80         8.49 o
  -6  10   1        203.56        200.41         8.91 o
  -5  10   1        150.93        166.45         8.27 o
  -4  10   1          6.54          2.97         7.75 o
  -3  10   1       1172.49       1175.96        40.92 o
  -2  10   1        563.99        578.87        15.58 o
  -1  10   1       2493.35       2549.88        57.84 o
   0  10   1       2588.03       2585.64        15.47 o
   1  10   1       1804.07       1805.34        13.51 o
   2  10   1        696.55        719.59        10.24 o
   3  10   1        310.77        287.72         6.94 o
   4  10   1          8.89          7.64         5.30 o
   5  10   1         22.30         25.50         6.33 o
   6  10   1         29.60         37.41         7.91 o
   7  10   1         41.31         60.56         6.94 o
   8  10   1        271.13        279.25        10.49 o
   9  10   1        517.69        495.02         8.70 o
  -8  11   1        922.13        928.10         8.64 o
  -7  11   1        111.77        138.46         7.93 o
  -6  11   1         96.59        110.54         6.28 o
  -5  11   1        363.18        366.05         8.45 o
  -4  11   1          5.18          7.52         9.39 o
  -3  11   1        187.21        188.33         8.13 o
  -2  11   1         50.63         54.89         7.86 o
  -1  11   1        968.45        988.09        10.74 o
   0  11   1        531.84        545.55         9.65 o
   1  11   1          1.71          1.69         7.80 o
   2  11   1        101.26        101.11         5.64 o
   3  11   1         55.75         61.27         6.70 o
   4  11   1         75.95         74.87         6.89 o
   5  11   1        229.92        246.73        10.20 o
   6  11   1        521.53        490.92         7.19 o
   7  11   1        619.90        614.01        12.13 o
   8  11   1        277.24        305.91         7.33 o
  -7  12   1          3.31          6.33         6.57 o
  -6  12   1        168.05        194.31         8.21 o
  -5  12   1          0.15         16.86         6.28 o
  -4  12   1        149.87        170.58         8.27 o
  -3  12   1        688.13        720.95        12.97 o
  -2  12   1        906.70        923.65        17.28 o
  -1  12   1        237.43        223.41         8.49 o
   0  12   1         24.22         31.94         7.97 o
   1  12   1        144.63        151.41         8.61 o
   2  12   1        179.04        179.70         7.20 o
   3  12   1          1.97         11.57         7.24 o
   4  12   1        379.34        376.73         8.20 o
   5  12   1        528.41        542.09        17.71 o
   6  12   1        429.79        450.14         9.24 o
  -5  13   1        155.56        176.70        20.39 o
  -4  13   1        568.74        553.37         8.24 o
  -3  13   1         87.01         95.15         8.27 o
  -2  13   1         40.43         48.05         8.23 o
  -1  13   1         76.19         86.94         8.02 o
   0  13   1        106.55        112.54         8.43 o
   1  13   1         23.01         30.12         8.92 o
   2  13   1         55.01         63.36         6.35 o
   3  13   1        343.30        369.85         8.19 o
   4  13   1        549.28        534.32         9.33 o
  -3 -12   2        211.09        207.28        12.17 o
  -2 -12   2        352.09        329.74         9.71 o
  -1 -12   2        470.95        493.36        12.98 o
   0 -12   2        126.71        118.49         9.82 o
   1 -12   2         47.16         49.30         6.52 o
   2 -12   2        106.89        101.38         9.32 o
   3 -12   2         17.00         18.72         8.27 o
   4 -12   2         74.88         78.36         8.27 o
   5 -12   2        278.31        278.18         8.02 o
  -5 -11   2         85.89         89.83        11.46 o
  -4 -11   2        289.81        301.20         9.24 o
  -3 -11   2        323.93        357.52        12.57 o
  -2 -11   2        321.53        321.54         9.21 o
  -1 -11   2         28.55         39.69        11.10 o
   0 -11   2        275.02        256.01         9.85 o
   1 -11   2        556.03        549.95        11.67 o
   2 -11   2          0.17          0.00        11.53 o
   3 -11   2        236.38        240.70         8.58 o
   4 -11   2        633.81        638.50        18.32 o
   5 -11   2        574.85        570.56        19.90 o
   6 -11   2        270.26        262.60         8.69 o
   7 -11   2         16.49         14.05        11.60 o
  -7 -10   2          9.89         20.91        11.65 o
  -6 -10   2        808.15        814.83        11.06 o
  -5 -10   2        655.00        673.23        13.08 o
  -4 -10   2        304.49        305.42        12.37 o
  -3 -10   2         70.12         64.61         8.26 o
  -2 -10   2        739.83        711.26        10.69 o
  -1 -10   2        582.99        601.41        12.79 o
   0 -10   2        278.30        266.55         7.02 o
   1 -10   2         23.34         35.74         9.56 o
   2 -10   2        319.09        331.82        13.54 o
   3 -10   2        780.40        810.03        25.15 o
   4 -10   2         63.05         76.96         7.90 o
   5 -10   2         95.77         85.73         6.39 o
   6 -10   2        156.13        165.37         8.26 o
   7 -10   2         49.46         50.33         7.82 o
   8 -10   2         40.75         59.94         8.06 o
  -8  -9   2        330.01        377.12         9.65 o
  -7  -9   2        576.00        564.76        14.04 o
  -6  -9   2        281.09        304.88        11.94 o
  -5  -9   2        501.42        503.29        12.62 o
  -4  -9   2         36.46         75.95        11.10 o
  -3  -9   2        524.52        514.36        12.68 o
  -2  -9   2        371.01        340.18        12.04 o
  -1  -9   2        105.31        102.18         8.80 o
   0  -9   2       1936.21       1894.75        21.76 o
   1  -9   2       1435.04       1456.94        89.16 o
   2  -9   2       1066.22       1094.72        37.67 o
   3  -9   2         79.82         81.88         7.82 o
   4  -9   2        624.99        645.60        21.45 o
   5  -9   2        914.50        902.42         8.89 o
   6  -9   2         36.31         39.73         6.37 o
   7  -9   2          2.07         12.51         7.63 o
   8  -9   2        352.01        361.62         8.56 o
   9  -9   2        257.02        270.85         7.15 o
  10  -9   2        182.90        203.62        15.23 o
  -9  -8   2        909.46        895.90        12.26 o
  -8  -8   2        521.95        540.72        13.91 o
  -7  -8   2        408.86        380.28         7.76 o
  -6  -8   2          0.70          5.72         7.97 o
  -5  -8   2         88.78         93.58        10.13 o
  -4  -8   2         17.46         23.67        10.78 o
  -3  -8   2          1.32         15.13         7.77 o
  -2  -8   2        232.61        198.76        11.39 o
  -1  -8   2        799.62        786.24        19.15 o
   0  -8   2       1528.79       1461.82        14.96 o
   1  -8   2        606.44        632.70        33.01 o
   2  -8   2          1.39          8.68         7.23 o
   3  -8   2         96.44         95.59         7.59 o
   4  -8   2         18.52         22.13         6.22 o
   5  -8   2        244.67        254.54         8.11 o
   6  -8   2        283.81        266.74         7.41 o
   7  -8   2       1501.22       1512.54        47.56 o
   8  -8   2        616.55        581.94         7.01 o
   9  -8   2        159.86        190.77         6.77 o
  10  -8   2         57.37         62.88         6.53 o
  11  -8   2        147.31        167.72         8.84 o
 -10  -7   2        581.99        572.47         7.67 o
  -9  -7   2        252.21        258.21         7.57 o
  -8  -7   2          0.04          0.00         6.27 o
  -7  -7   2        181.63        194.95         7.41 o
  -6  -7   2         15.13         22.45         7.10 o
  -5  -7   2         52.68         49.35         7.86 o
  -4  -7   2        603.22        566.85        10.95 o
  -3  -7   2       3167.24       3201.02        20.15 o
  -2  -7   2       2960.74       2659.40        18.75 o
  -1  -7   2        998.48        956.04        24.75 o
   0  -7   2        229.91        244.94         6.81 o
   1  -7   2         88.89         74.76         8.29 o
   2  -7   2        375.84        364.57        17.07 o
   3  -7   2          4.27          1.27         7.14 o
   4  -7   2       1279.82       1257.61        36.78 o
   5  -7   2       2098.82       1993.86        35.23 o
   6  -7   2        756.37        763.04        13.47 o
   7  -7   2         80.38        102.78        13.94 o
   8  -7   2        337.87        339.47         8.20 o
   9  -7   2         37.89         33.03         7.48 o
  10  -7   2         42.59         56.28         7.26 o
  11  -7   2         52.99         66.60         5.77 o
 -11  -6   2        156.09        182.86         7.36 o
 -10  -6   2        163.72        147.10         6.23 o
  -9  -6   2         35.33         33.93         6.93 o
  -8  -6   2        301.45        323.97         8.79 o
  -7  -6   2        143.37        141.06         7.33 o
  -6  -6   2          5.98          1.65         6.65 o
  -5  -6   2        463.97        424.73         7.61 o
  -4  -6   2       1282.80       1180.48        39.04 o
  -3  -6   2       1240.30       1222.63        45.98 o
  -2  -6   2       1028.95        983.36        13.53 o
  -1  -6   2        687.46        675.22        29.42 o
   0  -6   2       1175.69       1313.73        31.75 o
   1  -6   2         14.27         11.70         8.72 o
   2  -6   2         69.56         83.15         7.43 o
   3  -6   2       1904.82       1952.83       124.38 o
   4  -6   2       3147.94       2986.18        14.15 o
   5  -6   2        670.47        648.91         7.95 o
   6  -6   2        962.45        874.40        13.58 o
   7  -6   2        134.12        117.75         6.40 o
   8  -6   2        538.21        517.35        15.91 o
   9  -6   2        132.90        148.09         6.36 o
  10  -6   2         51.39         51.27         4.95 o
  11  -6   2        255.60        285.57         9.08 o
  12  -6   2        336.35        353.63        16.57 o
 -11  -5   2         11.64          2.95         8.39 o
 -10  -5   2        104.80        116.96         8.40 o
  -9  -5   2         11.88         17.55         4.86 o
  -8  -5   2          4.72          3.98         5.51 o
  -7  -5   2        348.70        372.48         6.29 o
  -6  -5   2        489.80        458.15         6.31 o
  -5  -5   2       1522.27       1475.25        28.47 o
  -4  -5   2        522.32        477.35         8.29 o
  -3  -5   2         65.79         68.86         7.92 o
  -2  -5   2        179.45        166.86         8.00 o
  -1  -5   2         14.39         18.61         9.94 o
   0  -5   2        112.45        115.41        10.15 o
   1  -5   2         45.47         14.95         9.02 o
   2  -5   2       5413.34       5586.46        62.67 o
   3  -5   2       4971.80       5072.14       135.14 o
   4  -5   2       1984.12       1975.19        51.98 o
   5  -5   2        473.62        460.21        40.04 o
   6  -5   2       1125.10       1110.20        23.75 o
   7  -5   2        141.50        143.67         5.53 o
   8  -5   2         60.08         69.25         6.25 o
   9  -5   2        173.09        175.49         9.49 o
  10  -5   2        828.94        865.98        12.92 o
  11  -5   2        491.61        508.50        10.01 o
  12  -5   2         21.08         28.79         8.60 o
 -12  -4   2         49.42         61.99         5.30 o
 -11  -4   2        185.72        216.99         5.98 o
 -10  -4   2         62.71         76.42         5.65 o
  -9  -4   2        297.91        331.96         8.09 o
  -8  -4   2       1039.54       1014.76        11.70 o
  -7  -4   2       1635.07       1580.90        15.17 o
  -6  -4   2       1238.08       1246.93        16.62 o
  -5  -4   2        402.35        405.55         6.49 o
  -4  -4   2        524.83        493.98         7.19 o
  -3  -4   2       2002.33       1944.53        56.62 o
  -2  -4   2       1103.59       1077.30        14.35 o
  -1  -4   2        144.89        118.89        10.66 o
   0  -4   2       4008.74       3773.57       125.60 o
   1  -4   2       5194.64       5372.72       103.39 o
   2  -4   2         32.56         23.84         8.09 o
   3  -4   2        126.97        102.56         6.14 o
   4  -4   2         67.84         59.24         6.88 o
   5  -4   2        337.21        319.01         6.91 o
   6  -4   2        177.08        184.21         6.26 o
   7  -4   2         50.97         41.72         5.90 o
   8  -4   2        808.61        738.36        16.25 o
   9  -4   2        170.08        167.39        11.73 o
  10  -4   2        129.63        130.37         9.80 o
  11  -4   2        111.47        115.61         5.70 o
  12  -4   2         76.02         97.46         6.41 o
  13  -4   2        532.44        501.04         9.12 o
 -12  -3   2         69.49         61.42         5.17 o
 -11  -3   2          6.86         12.43         4.96 o
 -10  -3   2        336.38        322.36        10.51 o
  -9  -3   2       1706.39       1691.62        42.50 o
  -8  -3   2       1290.10       1288.07        14.60 o
  -7  -3   2         74.29         62.56         4.51 o
  -6  -3   2        153.11        146.87         5.02 o
  -5  -3   2        403.03        472.73         5.88 o
  -4  -3   2        582.21        521.50         6.65 o
  -3  -3   2         54.83         51.98         5.85 o
  -2  -3   2       2730.55       2489.38        27.43 o
  -1  -3   2       6053.47       5695.94        29.99 o
   0  -3   2        232.48        195.23         7.10 o
   1  -3   2       2454.70       2665.32        19.39 o
   2  -3   2         40.08         49.35         7.10 o
   3  -3   2         12.74         13.56         7.25 o
   4  -3   2        105.03        166.97         7.40 o
   5  -3   2       1229.25       1252.09        66.93 o
   6  -3   2       1122.50       1247.22        46.28 o
   7  -3   2       1391.98       1328.32        32.30 o
   8  -3   2       1690.96       1627.68        47.76 o
   9  -3   2         29.04         27.58         5.28 o
  10  -3   2        340.40        346.25         6.71 o
  11  -3   2        415.81        416.78         6.06 o
  12  -3   2          3.63          0.00         7.74 o
  13  -3   2         23.04         29.08         5.33 o
 -13  -2   2        130.50        148.38         8.35 o
 -12  -2   2        113.59        137.87         6.75 o
 -11  -2   2        422.30        440.25         9.37 o
 -10  -2   2        525.06        522.66         6.19 o
  -9  -2   2       1109.38       1129.39         7.92 o
  -8  -2   2          6.26         13.82         5.49 o
  -7  -2   2         86.85        102.05         5.47 o
  -6  -2   2       1425.81       1353.81        23.53 o
  -5  -2   2        294.70        249.69         5.40 o
  -4  -2   2        957.69       1032.12         7.91 o
  -3  -2   2       6572.63       6342.36       144.51 o
  -2  -2   2       3490.10       3417.02        44.72 o
  -1  -2   2        131.45        149.62         7.26 o
   0  -2   2         93.18         80.83         8.23 o
   1  -2   2       6791.20       6662.09       493.30 o
   2  -2   2        845.74        881.37        10.50 o
   3  -2   2        188.83        251.95         8.28 o
   4  -2   2       4358.59       4317.35        16.75 o
   5  -2   2       5711.16       5839.91        82.63 o
   6  -2   2       5387.94       5309.33       126.66 o
   7  -2   2       2965.87       3012.48        75.78 o
   8  -2   2        222.35        236.50         6.58 o
   9  -2   2         16.24         15.72         5.37 o
  10  -2   2         52.77         60.37         5.43 o
  11  -2   2          4.86          9.88         5.16 o
  12  -2   2         82.83         92.49         6.38 o
  13  -2   2        340.86        344.91         6.57 o
 -13  -1   2        135.26        141.21         6.85 o
 -12  -1   2        175.57        203.35         9.52 o
 -11  -1   2        563.30        547.96         7.54 o
 -10  -1   2        228.51        234.87         5.38 o
  -9  -1   2        418.80        398.07         5.50 o
  -8  -1   2        190.77        169.30         4.59 o
  -7  -1   2         52.08         57.08         5.29 o
  -6  -1   2        240.37        241.03         4.82 o
  -5  -1   2        855.77        722.23         6.01 o
  -4  -1   2       1005.57        985.59        21.65 o
  -3  -1   2       8490.28       8104.33        80.38 o
  -2  -1   2      10174.16      10309.69        31.99 o
  -1  -1   2       4957.37       5186.94        24.86 o
   0  -1   2         15.76         18.63         6.09 o
   1  -1   2        212.71        218.21        10.59 o
   2  -1   2        719.92        759.69        12.12 o
   3  -1   2       8533.75       8992.20        29.09 o
   4  -1   2      11805.72      12202.49       177.22 o
   5  -1   2       8789.14       9099.08       150.65 o
   6  -1   2       1129.42       1201.33        17.45 o
   7  -1   2         30.22         43.77         4.74 o
   8  -1   2         12.86         20.64         5.95 o
   9  -1   2          3.02         13.54         5.19 o
  10  -1   2        209.63        197.24        10.40 o
  11  -1   2        711.51        725.24         9.22 o
  12  -1   2       1104.01       1124.64        10.69 o
  13  -1   2        117.76        111.44         8.86 o
 -13   0   2        386.91        398.58        13.22 o
 -12   0   2         66.95         69.77         5.18 o
 -11   0   2        465.98        507.57        13.66 o
 -10   0   2        107.57         94.87         5.44 o
  -9   0   2         29.86         26.80         5.41 o
  -8   0   2        131.23        135.93         5.04 o
  -7   0   2        989.16        956.46        16.03 o
  -6   0   2       1183.52       1160.85        12.19 o
  -5   0   2       4830.26       4657.06        73.50 o
  -4   0   2        937.01        961.36         9.93 o
  -3   0   2       3047.79       3361.53        30.38 o
  -2   0   2       6399.39       6706.68       107.76 o
  -1   0   2       5306.66       5860.47       119.61 o
   0   0   2      10587.75      11598.24       353.07 o
   1   0   2       4629.40       4847.44        28.03 o
   2   0   2       4812.34       5114.34        41.81 o
   3   0   2       2282.12       2054.76        26.00 o
   4   0   2       1258.01       1352.54        41.35 o
   5   0   2          4.39          5.33         4.83 o
   6   0   2        686.85        782.76        10.92 o
   7   0   2        579.10        545.40         5.96 o
   8   0   2         29.81         25.82         5.13 o
   9   0   2       1022.15       1061.02        10.25 o
  10   0   2       1427.79       1413.26        32.83 o
  11   0   2        823.25        816.93         7.56 o
  12   0   2        351.63        348.46         5.73 o
  13   0   2         30.57         23.74         6.93 o
  14   0   2        306.59        287.31         6.40 o
 -13   1   2          8.29         14.65         6.32 o
 -12   1   2         71.11         68.06         5.59 o
 -11   1   2        590.44        579.41        19.18 o
 -10   1   2       1409.18       1423.02        19.45 o
  -9   1   2        117.50        116.11         6.35 o
  -8   1   2       2142.68       2170.43         9.27 o
  -7   1   2       3882.48       3802.93        38.41 o
  -6   1   2        838.96        809.15        18.51 o
  -5   1   2         60.21         82.27         6.01 o
  -4   1   2        618.44        622.04        13.19 o
  -3   1   2      11948.07      12452.15       459.43 o
  -2   1   2       1327.36       1461.18        27.62 o
  -1   1   2       4906.30       5236.17       226.09 o
   0   1   2       1116.99       1394.16        16.31 o
   1   1   2        753.71        775.43        20.79 o
   2   1   2       1597.61       1782.74        25.24 o
   3   1   2          8.36          8.59         5.12 o
   4   1   2       4441.81       4420.59        64.54 o
   5   1   2       2034.42       2037.95        23.64 o
   6   1   2       1066.16       1136.98        17.19 o
   7   1   2       2144.55       2253.27        22.85 o
   8   1   2        892.48        860.76         8.63 o
   9   1   2        935.60        917.41         7.66 o
  10   1   2        315.26        295.77         6.59 o
  11   1   2         50.26         49.29         5.49 o
  12   1   2         32.83         36.17         6.39 o
  13   1   2        125.98        138.26         7.07 o
 -13   2   2         47.30         64.97         5.63 o
 -12   2   2         31.63         30.09         5.41 o
 -11   2   2          8.68         12.40         6.13 o
 -10   2   2       1115.91       1110.04         8.43 o
  -9   2   2        741.45        742.23        12.41 o
  -8   2   2        729.85        710.69        11.60 o
  -7   2   2         97.48         91.00         5.89 o
  -6   2   2         63.10         61.18         5.11 o
  -5   2   2         76.15         54.16         5.16 o
  -4   2   2         76.98        107.77         8.36 o
  -3   2   2         14.96         17.30         7.35 o
  -2   2   2       2166.23       2390.76       144.34 o
  -1   2   2      12536.58      13398.10        63.45 o
   0   2   2       7916.62       9130.19       399.10 o
   1   2   2       4183.25       4098.34        23.56 o
   3   2   2       1176.75       1074.23         9.17 o
   4   2   2        197.19        200.84         5.30 o
   5   2   2        858.71        873.50        14.98 o
   6   2   2       5192.55       5055.33        90.13 o
   7   2   2       5130.13       5240.08        34.50 o
   8   2   2       2135.48       2006.39        21.21 o
   9   2   2         41.85         47.08         4.84 o
  10   2   2        341.83        340.21         6.18 o
  11   2   2         63.55         65.39         4.26 o
  12   2   2          6.00          8.00         6.88 o
  13   2   2         28.18         32.17         5.62 o
 -13   3   2          5.55          4.72         6.44 o
 -12   3   2        399.33        409.65         7.04 o
 -11   3   2        873.81        906.97        22.56 o
 -10   3   2       1382.05       1389.66        36.71 o
  -9   3   2        486.86        487.92        13.07 o
  -8   3   2        102.65         99.48         4.82 o
  -7   3   2        250.99        225.77         6.22 o
  -6   3   2         49.38         46.38         5.93 o
  -5   3   2         96.70        109.68         7.46 o
  -4   3   2       9536.85       9916.55       196.73 o
  -3   3   2       9078.08       9921.08       291.21 o
  -2   3   2       2413.68       2105.35        78.91 o
  -1   3   2       9570.19      10027.31       314.98 o
   0   3   2       2851.74       2967.29       147.37 o
   1   3   2         52.30         46.78         9.41 o
   2   3   2       1047.58        908.01        28.08 o
   3   3   2         44.73         53.09         5.47 o
   4   3   2       1186.63        984.35         8.97 o
   5   3   2       2714.97       2482.03        30.11 o
   6   3   2       2963.17       2730.63        36.53 o
   7   3   2       1047.26       1056.64         7.14 o
   8   3   2         19.54         13.66         4.74 o
   9   3   2         98.67         93.73         4.87 o
  10   3   2        287.45        295.37         5.30 o
  11   3   2         58.89         49.03         5.80 o
  12   3   2        419.91        411.84         5.31 o
  13   3   2        744.99        779.57         8.45 o
 -13   4   2        272.01        268.99         6.36 o
 -12   4   2        396.31        432.39         6.32 o
 -11   4   2        339.11        345.54         9.84 o
 -10   4   2          0.03          1.23         7.43 o
  -9   4   2        287.72        294.42         6.41 o
  -8   4   2        725.99        707.93        13.52 o
  -7   4   2          5.82         10.13         7.07 o
  -6   4   2       1308.79       1363.83        55.47 o
  -5   4   2       1460.31       1477.26        72.42 o
  -4   4   2       2198.86       1940.84        92.96 o
  -3   4   2        392.47        393.76        16.94 o
  -2   4   2          3.50          8.76         6.83 o
  -1   4   2        170.06        164.18         7.87 o
   0   4   2        912.42        954.75        27.07 o
   1   4   2       3171.45       3145.68        19.09 o
   2   4   2         50.84         49.00         6.32 o
   3   4   2      10007.88       9583.55        76.50 o
   4   4   2        651.46        538.25        11.50 o
   5   4   2        741.30        652.49         5.98 o
   6   4   2          1.96          1.22         4.67 o
   7   4   2         84.75         65.23         5.45 o
   8   4   2        137.73        128.16         4.96 o
   9   4   2          9.13         12.27         4.87 o
  10   4   2        432.26        432.73         5.94 o
  11   4   2        573.14        587.32         9.64 o
  12   4   2        726.51        697.92        12.91 o
  13   4   2        583.28        588.04        10.62 o
 -13   5   2        289.03        272.03         5.72 o
 -12   5   2         74.03         73.13         4.86 o
 -11   5   2         46.33         48.78        10.62 o
 -10   5   2         59.69         67.65        11.63 o
  -9   5   2         31.70         24.16         6.92 o
  -8   5   2        123.21        123.42         7.37 o
  -7   5   2       1024.76        956.03        35.96 o
  -6   5   2       3277.22       3044.34        85.23 o
  -5   5   2       1782.07       1895.61        10.98 o
  -4   5   2        233.32        227.44         7.74 o
  -3   5   2        768.07        843.07        15.02 o
  -2   5   2        292.96        326.93         6.09 o
  -1   5   2        594.27        570.06        19.21 o
   0   5   2        136.21        135.81         5.57 o
   1   5   2       3858.63       4051.15        98.08 o
   2   5   2       9159.40       8646.29       109.28 o
   3   5   2       4889.97       4826.53        57.93 o
   4   5   2        512.08        458.41         6.94 o
   5   5   2        553.10        615.00         7.29 o
   6   5   2       1023.11        898.37         7.23 o
   7   5   2          4.67          5.44         4.99 o
   8   5   2         94.28         87.01         6.30 o
   9   5   2       1328.10       1327.47        10.96 o
  10   5   2       1081.90       1105.78        18.05 o
  11   5   2        618.51        653.15         9.63 o
  12   5   2         46.73         44.48         5.14 o
  13   5   2         51.20         59.34         5.86 o
 -12   6   2          4.89         22.50         7.45 o
 -11   6   2        371.64        387.40         7.65 o
 -10   6   2         21.05         24.20         5.17 o
  -9   6   2        629.81        599.46         6.48 o
  -8   6   2       1513.90       1468.83        62.26 o
  -7   6   2       1179.87       1131.79        18.53 o
  -6   6   2       1728.74       1749.84        87.66 o
  -5   6   2         30.58         32.01        13.86 o
  -4   6   2        234.17        203.01         5.49 o
  -3   6   2        131.84         90.84         6.75 o
  -2   6   2         95.05        135.97        11.85 o
  -1   6   2        421.23        414.81        10.41 o
   0   6   2       2408.61       2228.11        39.09 o
   1   6   2       3737.21       3558.81        58.34 o
   2   6   2          5.21         24.76         7.28 o
   3   6   2        110.99        126.98         7.46 o
   4   6   2       1619.32       1530.58        20.79 o
   5   6   2       1254.14       1233.63        11.15 o
   6   6   2         37.63         32.82         5.28 o
   7   6   2       1606.96       1515.22         8.97 o
   8   6   2       1548.64       1477.41        20.76 o
   9   6   2        350.57        352.27         5.71 o
  10   6   2        220.74        223.98         7.64 o
  11   6   2          3.47         10.64         6.57 o
  12   6   2        188.04        176.33         7.06 o
 -12   7   2         23.19         24.76         4.87 o
 -11   7   2        145.96        132.85         5.70 o
 -10   7   2        388.28        392.79        28.14 o
  -9   7   2       1270.39       1238.25        28.59 o
  -8   7   2        490.87        471.55         6.21 o
  -7   7   2          1.62          6.40        21.36 o
  -6   7   2        298.11        296.24         6.52 o
  -5   7   2        284.80        246.65         6.32 o
  -4   7   2          5.44         12.94         5.51 o
  -3   7   2        147.90        124.73         7.11 o
  -2   7   2       1213.56       1129.83        33.08 o
  -1   7   2       1688.36       1633.20        45.98 o
   0   7   2       2122.80       2070.90        18.24 o
   1   7   2          4.36         17.42         7.16 o
   2   7   2       1034.11       1124.94        10.79 o
   3   7   2       1042.33       1059.29        10.65 o
   4   7   2         94.31         72.91         6.45 o
   5   7   2        132.56        106.62         6.23 o
   6   7   2        182.97        182.68         5.70 o
   7   7   2        801.58        733.41         9.47 o
   8   7   2         13.98         13.99         6.49 o
   9   7   2        147.24        139.34         6.66 o
  10   7   2        750.41        755.21         9.71 o
  11   7   2        200.06        217.09         6.64 o
  12   7   2         40.70         52.29         5.32 o
 -11   8   2        521.55        514.21         7.11 o
 -10   8   2        747.35        797.88        11.74 o
  -9   8   2        107.00        120.07         6.16 o
  -8   8   2         10.16         21.92        10.85 o
  -7   8   2        335.19        387.91        31.59 o
  -6   8   2        117.00        122.05         6.11 o
  -5   8   2        329.98        341.97         6.35 o
  -4   8   2       2388.52       2347.95        24.45 o
  -3   8   2       1418.53       1430.25        16.96 o
  -2   8   2        798.93        777.15         8.29 o
  -1   8   2         11.58         16.29         6.86 o
   0   8   2         27.86         38.56         6.98 o
   1   8   2        283.70        262.47        10.29 o
   2   8   2        381.38        378.43        12.95 o
   3   8   2        459.50        448.87        10.03 o
   4   8   2       1422.60       1483.94        11.75 o
   5   8   2       1785.03       1711.73        15.45 o
   6   8   2        409.47        393.33         5.77 o
   7   8   2        385.81        396.61         5.80 o
   8   8   2         22.50         29.81         6.41 o
   9   8   2         33.28         32.04         6.58 o
  10   8   2         71.17         84.43         8.68 o
  11   8   2          0.09          7.44         5.93 o
 -11   9   2        147.85        172.37        11.83 o
 -10   9   2         28.69         32.84        10.65 o
  -9   9   2          9.02         29.18         7.40 o
  -8   9   2         16.07         13.24         6.16 o
  -7   9   2         10.14         32.07        18.10 o
  -6   9   2        720.23        667.47        19.13 o
  -5   9   2       2178.66       2158.18        20.55 o
  -4   9   2       2851.05       2758.16        62.89 o
  -3   9   2       1376.88       1338.72        32.06 o
  -2   9   2        124.58        134.25         8.13 o
  -1   9   2         45.37         53.14         7.36 o
   0   9   2        362.34        345.99        10.65 o
   1   9   2        161.07        173.91         7.81 o
   2   9   2       1221.86       1293.38        11.31 o
   3   9   2       1488.03       1445.65        11.73 o
   4   9   2       3598.96       3500.66        54.50 o
   5   9   2        752.71        704.25         8.50 o
   6   9   2          4.95          6.39         5.44 o
   7   9   2        173.52        172.72         5.84 o
   8   9   2          6.95          0.00         6.40 o
   9   9   2          3.80          7.05         5.74 o
  10   9   2         50.73         63.52         6.79 o
 -10  10   2         66.11         66.02         6.50 o
  -9  10   2          9.68         15.89        11.21 o
  -8  10   2         68.24         70.02        14.19 o
  -7  10   2        253.50        275.88         6.66 o
  -6  10   2       1052.02       1105.39         9.65 o
  -5  10   2        738.87        744.09        25.41 o
  -4  10   2         86.47        103.35        10.94 o
  -3  10   2          8.99          5.74         6.91 o
  -2  10   2         17.01         16.41         8.62 o
  -1  10   2        525.38        529.21        22.90 o
   0  10   2         19.14         26.26         7.53 o
   1  10   2        594.53        611.93         9.40 o
   2  10   2       2163.09       2213.04        14.24 o
   3  10   2       1192.89       1139.95        11.68 o
   4  10   2        135.98        145.13         8.98 o
   5  10   2         10.41         11.51         6.58 o
   6  10   2        148.51        150.28         5.81 o
   7  10   2          2.91          0.00         7.61 o
   8  10   2        211.71        201.20         6.13 o
   9  10   2        498.02        482.27        10.75 o
  -9  11   2        431.61        443.41         7.48 o
  -8  11   2        877.54        886.91         9.50 o
  -7  11   2        490.20        524.55         8.67 o
  -6  11   2        173.78        187.22        12.85 o
  -5  11   2         25.12         29.33         7.64 o
  -4  11   2        158.28        160.29         6.63 o
  -3  11   2        699.48        707.66         8.25 o
  -2  11   2         69.12         75.52         7.89 o
  -1  11   2        830.03        860.69        19.56 o
   0  11   2        264.31        274.98         8.58 o
   1  11   2        388.40        399.45        11.95 o
   2  11   2        128.96        111.87         8.10 o
   3  11   2          2.21          6.19         6.46 o
   4  11   2        156.17        149.88        11.01 o
   5  11   2        287.43        269.98         7.04 o
   6  11   2          0.73         11.91         5.74 o
   7  11   2        364.63        357.65         7.69 o
   8  11   2        616.30        615.76         9.64 o
  -7  12   2          0.18          7.90         7.81 o
  -6  12   2        137.18        148.81         8.22 o
  -5  12   2         98.16        102.55         7.81 o
  -4  12   2          5.23         10.52         6.41 o
  -3  12   2        352.18        359.93         7.38 o
  -2  12   2        409.60        431.38        12.24 o
  -1  12   2       1906.98       1931.39        41.41 o
   0  12   2       1186.70       1186.49        11.71 o
   1  12   2         58.87         64.43         7.95 o
   2  12   2        361.98        385.38         9.77 o
   3  12   2        315.45        314.57         6.37 o
   4  12   2         15.04         17.70         6.76 o
   5  12   2        404.78        416.35         7.51 o
   6  12   2        799.87        819.21         9.37 o
   7  12   2        496.34        499.26         8.38 o
  -6  13   2         30.95         33.51         6.68 o
  -5  13   2        125.61        130.63        12.19 o
  -4  13   2        769.82        817.83        15.57 o
  -3  13   2        578.10        617.30         9.61 o
  -2  13   2        481.38        505.09         9.20 o
  -1  13   2          0.43          7.72         7.92 o
   0  13   2        184.46        198.15        10.65 o
   1  13   2        282.83        299.64         9.69 o
   2  13   2        148.97        146.32         8.54 o
   3  13   2         42.90         61.40         7.09 o
   4  13   2        506.93        504.64         8.39 o
   5  13   2        788.86        782.18        23.34 o
  -2  14   2          4.15          0.00        14.54 o
  -1  14   2         34.46         47.62         8.26 o
   0  14   2         88.47         89.70         8.50 o
   1  14   2         22.43         20.10         8.19 o
   0 -12   3        316.89        340.81        12.41 o
   1 -12   3        111.41        129.93        11.94 o
   2 -12   3         14.93         14.92         8.04 o
  -4 -11   3         67.39         78.34         8.60 o
  -3 -11   3        303.17        345.38        12.83 o
  -2 -11   3        128.99        114.03         8.88 o
  -1 -11   3          3.13          2.38        11.38 o
   0 -11   3         95.29        115.39        11.39 o
   1 -11   3        547.11        536.29         8.76 o
   2 -11   3        251.19        258.91         8.39 o
   3 -11   3         20.33         19.44         8.07 o
   4 -11   3         28.42         26.93         8.73 o
   5 -11   3        159.52        150.04         8.46 o
   6 -11   3        360.14        368.23        10.38 o
  -6 -10   3         93.72         99.75        12.18 o
  -5 -10   3        293.74        334.43         9.18 o
  -4 -10   3        646.11        705.71        13.42 o
  -3 -10   3        125.13        133.92         8.59 o
  -2 -10   3         87.57         98.98        11.23 o
  -1 -10   3         79.71         88.39        11.42 o
   0 -10   3        246.58        256.28         8.77 o
   1 -10   3         21.82         22.65         7.81 o
   2 -10   3         71.41         74.25         6.87 o
   3 -10   3        327.16        332.52        17.48 o
   4 -10   3        181.03        177.76        34.80 o
   5 -10   3        247.54        247.16        47.40 o
   6 -10   3          0.19          3.84         7.84 o
   7 -10   3        207.73        208.61        16.78 o
   8 -10   3        306.20        316.03         8.77 o
  -7  -9   3         94.04        110.64         8.40 o
  -6  -9   3       1278.11       1326.47        15.48 o
  -5  -9   3       1056.15       1079.91        11.92 o
  -4  -9   3        143.32        133.50        11.65 o
  -3  -9   3        100.51        110.37         8.31 o
  -2  -9   3         81.63         67.37         7.94 o
  -1  -9   3         38.76         34.81         7.80 o
   0  -9   3         95.08        103.32         8.20 o
   1  -9   3        280.02        261.39         6.86 o
   2  -9   3       1006.96       1040.46        87.42 o
   3  -9   3        933.85        958.62        39.47 o
   4  -9   3        180.75        176.00         8.08 o
   5  -9   3         18.23         14.11         6.35 o
   6  -9   3          8.73         12.24         7.61 o
   7  -9   3         10.78         24.65         7.79 o
   8  -9   3         11.66         15.99         7.82 o
   9  -9   3        171.07        193.05         8.30 o
  -8  -8   3        452.24        509.03        38.87 o
  -7  -8   3        576.34        578.97        10.07 o
  -6  -8   3        206.98        181.03        11.45 o
  -5  -8   3        394.25        384.96         9.04 o
  -4  -8   3         52.75         57.55         7.93 o
  -3  -8   3        304.07        294.49         8.53 o
  -2  -8   3          1.19          0.00         7.72 o
  -1  -8   3        241.84        233.01        11.71 o
   0  -8   3       2134.91       2088.71        84.85 o
   1  -8   3       1365.14       1300.70        36.84 o
   2  -8   3        783.50        787.69        26.08 o
   3  -8   3        113.05        109.03         7.86 o
   4  -8   3        381.21        342.50        12.51 o
   5  -8   3        576.86        548.91        15.20 o
   6  -8   3         16.73         14.82        13.06 o
   7  -8   3        528.48        520.96         8.96 o
   8  -8   3        842.27        806.07        35.07 o
   9  -8   3        564.01        582.13        28.36 o
  10  -8   3         23.89         24.74         8.03 o
  -9  -7   3        259.60        275.78        11.27 o
  -8  -7   3        200.54        216.15         8.82 o
  -7  -7   3        175.99        162.73         6.46 o
  -6  -7   3          4.88          2.42         8.76 o
  -5  -7   3        805.27        812.26        10.61 o
  -4  -7   3         74.89         83.89         8.02 o
  -3  -7   3         55.63         52.42         7.62 o
  -2  -7   3        574.46        541.07        12.62 o
  -1  -7   3       1432.36       1363.79        13.13 o
   0  -7   3       1071.81       1069.47        19.66 o
   1  -7   3         89.05         81.89         7.12 o
   2  -7   3        139.11        114.62         8.46 o
   3  -7   3        106.77        116.21         7.69 o
   4  -7   3         16.08         26.55        15.56 o
   5  -7   3        123.35        112.49         6.43 o
   6  -7   3        163.18        152.86         7.75 o
   7  -7   3       2476.35       2530.65        44.02 o
   8  -7   3        746.45        738.78         9.19 o
   9  -7   3        126.83        130.12        13.15 o
  10  -7   3         59.19         61.78         8.02 o
  11  -7   3        110.58        118.21         6.87 o
 -10  -6   3        766.95        771.37        20.69 o
  -9  -6   3        282.62        279.24        12.87 o
  -8  -6   3          5.63         12.12         6.82 o
  -7  -6   3        323.57        307.45         6.84 o
  -6  -6   3        154.90        156.03         9.15 o
  -5  -6   3         14.43          8.65         5.53 o
  -4  -6   3        985.21        957.53        13.31 o
  -3  -6   3       2035.78       2012.43        16.87 o
  -2  -6   3       1080.48       1050.42        14.35 o
  -1  -6   3         35.06         24.05        10.26 o
   0  -6   3         48.56         51.52         6.70 o
   1  -6   3        256.02        255.91         7.98 o
   2  -6   3          6.93         10.52         8.17 o
   3  -6   3        429.50        473.37        12.28 o
   4  -6   3        841.71        788.00        15.24 o
   5  -6   3       2318.58       2204.41        91.06 o
   6  -6   3       1179.44       1142.24        24.84 o
   7  -6   3         92.21         91.18         6.75 o
   8  -6   3         10.50         13.12         6.08 o
   9  -6   3         99.75        110.68         7.81 o
  10  -6   3        107.56        107.34         5.81 o
  11  -6   3          0.03          0.00         5.82 o
  12  -6   3         57.84         62.94         5.81 o
 -11  -5   3         46.22         65.34         5.91 o
 -10  -5   3          8.33          2.73         4.63 o
  -9  -5   3         33.25         32.63         4.55 o
  -8  -5   3        350.99        346.05         7.12 o
  -7  -5   3          5.06         18.00         5.65 o
  -6  -5   3        530.49        553.78         7.45 o
  -5  -5   3       2082.30       2024.53        72.42 o
  -4  -5   3       3656.76       3480.35       260.55 o
  -3  -5   3       2077.96       2023.12        16.67 o
  -2  -5   3        467.74        472.58        11.83 o
  -1  -5   3        633.21        640.42        10.25 o
   0  -5   3       2839.31       2921.02        91.60 o
   1  -5   3        813.84        832.04        26.68 o
   2  -5   3        411.61        380.19        47.93 o
   3  -5   3       1474.10       1499.95        35.16 o
   4  -5   3       3058.81       2814.21        44.94 o
   5  -5   3        120.10        115.73         7.87 o
   6  -5   3        404.02        411.04        23.90 o
   7  -5   3         67.99         49.23         7.58 o
   8  -5   3        849.11        752.90        22.55 o
   9  -5   3          3.18          4.56         5.52 o
  10  -5   3        317.05        332.40         6.97 o
  11  -5   3        407.69        409.35        11.86 o
  12  -5   3         72.11         83.21         5.68 o
 -11  -4   3         99.92         98.25         7.55 o
 -10  -4   3        195.18        222.99         5.57 o
  -9  -4   3         21.89         20.48         4.81 o
  -8  -4   3          3.31          1.70         4.91 o
  -7  -4   3        262.18        265.41         5.85 o
  -6  -4   3       1945.92       1867.11        15.03 o
  -5  -4   3       1584.57       1574.92        17.90 o
  -4  -4   3        104.34        102.63         5.26 o
  -3  -4   3        376.82        330.73        11.23 o
  -2  -4   3         60.94         50.50        10.29 o
  -1  -4   3        102.40        111.24        10.09 o
   0  -4   3        230.67        217.39        16.55 o
   1  -4   3         91.87         48.36         5.85 o
   2  -4   3       3744.92       3848.14        20.17 o
   3  -4   3        466.71        532.92         9.12 o
   4  -4   3        841.80        763.12        71.29 o
   5  -4   3        141.91        122.00        28.49 o
   6  -4   3        602.89        586.35        38.06 o
   7  -4   3        113.79        113.14        10.00 o
   8  -4   3          3.30          7.75         4.66 o
   9  -4   3        120.97        132.88         8.25 o
  10  -4   3        823.77        820.38        13.34 o
  11  -4   3        746.76        771.12        16.80 o
  12  -4   3         15.58         14.88        12.36 o
  13  -4   3        190.10        181.12         6.15 o
 -12  -3   3        206.74        221.13         7.05 o
 -11  -3   3        277.17        266.89         5.09 o
 -10  -3   3          9.30         11.40         4.29 o
  -9  -3   3        331.58        349.79         5.19 o
  -8  -3   3       1097.84       1094.33         8.65 o
  -7  -3   3        646.17        643.81         8.19 o
  -6  -3   3       1506.77       1541.40        25.80 o
  -5  -3   3         60.91         39.79         4.79 o
  -4  -3   3        281.67        278.73         6.45 o
  -3  -3   3        720.15        623.22        33.96 o
  -2  -3   3        583.60        565.09         7.18 o
  -1  -3   3       1685.45       1595.30        15.01 o
   0  -3   3       6199.70       6131.75        32.48 o
   1  -3   3       6479.70       6070.43       218.52 o
   2  -3   3        393.54        346.41         9.03 o
   3  -3   3        357.86        407.86        13.08 o
   4  -3   3         17.79         28.14         4.98 o
   5  -3   3        835.09        841.74         9.19 o
   6  -3   3        395.68        402.26        20.20 o
   7  -3   3       1862.53       1892.99        26.02 o
   8  -3   3       5003.35       4919.72        86.74 o
   9  -3   3       2353.85       2284.13        54.49 o
  10  -3   3       1009.92        928.56        16.35 o
  11  -3   3         67.89         70.01         6.26 o
  12  -3   3         73.80         83.77         5.02 o
  13  -3   3        130.80        117.46         5.34 o
 -12  -2   3         31.34         41.45         6.53 o
 -11  -2   3          7.62         13.69         5.49 o
 -10  -2   3        414.92        401.50         5.23 o
  -9  -2   3       1567.33       1595.46        19.35 o
  -8  -2   3        744.77        732.17         7.07 o
  -7  -2   3        364.75        346.39         8.68 o
  -6  -2   3        503.81        491.36         7.49 o
  -5  -2   3        142.02        114.15         5.83 o
  -4  -2   3         47.57         57.82         4.58 o
  -3  -2   3        838.31        849.86         6.85 o
  -2  -2   3       8098.99       8211.35       150.27 o
  -1  -2   3       6789.33       6574.40       127.59 o
   0  -2   3       9085.86       7871.44      1589.30 o
   1  -2   3        516.41        503.85         8.56 o
   2  -2   3        224.27        204.04        14.26 o
   3  -2   3       1240.53       1338.43        20.18 o
   4  -2   3        357.30        449.98         8.51 o
   5  -2   3        803.87        762.51        32.31 o
   6  -2   3       3041.08       3002.37        50.23 o
   7  -2   3       3638.39       3563.22        34.77 o
   8  -2   3       2594.67       2553.36        35.38 o
   9  -2   3        112.77        116.03         5.47 o
  10  -2   3         48.16         52.19         5.30 o
  11  -2   3          8.17         15.18         6.14 o
  12  -2   3         51.57         63.86         8.85 o
  13  -2   3        171.31        174.69         6.57 o
 -12  -1   3        206.48        200.77         9.37 o
 -11  -1   3        492.58        514.72         7.18 o
 -10  -1   3         73.11         80.38         5.23 o
  -9  -1   3        162.03        173.63         6.49 o
  -8  -1   3        502.50        524.81         8.82 o
  -7  -1   3        723.56        771.43        15.37 o
  -6  -1   3       1487.04       1541.60        29.10 o
  -5  -1   3         18.56         16.87         4.73 o
  -4  -1   3       5109.60       5221.70        17.82 o
  -3  -1   3       3590.30       3730.86        50.51 o
  -2  -1   3       5553.81       5428.18       145.86 o
  -1  -1   3        191.56        199.34         7.52 o
   0  -1   3       4792.65       4736.59        54.80 o
   1  -1   3       5367.20       5249.15       134.20 o
   2  -1   3       2140.24       2221.96        65.99 o
   3  -1   3        410.11        398.55         7.93 o
   4  -1   3       3408.48       3700.97        57.75 o
   5  -1   3       4847.02       5046.97       113.63 o
   6  -1   3       1467.62       1484.20        12.18 o
   7  -1   3        348.97        371.84         8.38 o
   8  -1   3         63.26         87.32         5.31 o
   9  -1   3        213.83        191.80         6.43 o
  10  -1   3         96.52         94.40         6.95 o
  11  -1   3        145.72        137.76         6.26 o
  12  -1   3        763.65        768.43        13.85 o
  13  -1   3        524.49        497.03         6.51 o
 -13   0   3        281.32        308.66        13.46 o
 -12   0   3        167.55        180.07         8.71 o
 -11   0   3         72.32         79.30         8.23 o
 -10   0   3         31.37         40.71         6.25 o
  -9   0   3        495.36        511.15        16.31 o
  -8   0   3        214.91        199.36         5.77 o
  -7   0   3        126.35        153.33         5.56 o
  -6   0   3         80.44         87.67         5.43 o
  -5   0   3       3917.69       3794.56        41.20 o
  -4   0   3       1814.30       1633.39        16.69 o
  -3   0   3        292.57        313.66         6.00 o
  -2   0   3        582.21        673.38        33.55 o
  -1   0   3        500.07        536.48         8.45 o
   1   0   3        866.93       1030.86        12.15 o
   2   0   3        231.29        220.85         8.12 o
   3   0   3       1458.15       1383.58        11.42 o
   4   0   3       2134.68       1965.60       185.74 o
   5   0   3         61.84         45.53         6.26 o
   6   0   3         31.85         48.51         6.19 o
   7   0   3       1547.65       1534.88        35.79 o
   8   0   3          7.25          5.10         5.25 o
   9   0   3         15.75         16.01         5.31 o
  10   0   3        959.52        908.97         7.78 o
  11   0   3       1318.06       1257.46         8.46 o
  12   0   3        760.53        808.81        14.60 o
  13   0   3         34.14         41.69         5.45 o
 -13   1   3        322.33        325.10        16.32 o
 -12   1   3          6.75         16.89         6.31 o
 -11   1   3        260.06        254.96         8.87 o
 -10   1   3        283.54        292.11         6.67 o
  -9   1   3        117.57         95.12         5.00 o
  -8   1   3         50.36         47.18         6.14 o
  -7   1   3       2098.47       1946.96        31.00 o
  -6   1   3       2673.88       2565.65        41.27 o
  -5   1   3       1724.45       1765.75        30.35 o
  -4   1   3         85.66        107.52         4.90 o
  -3   1   3       1869.58       1880.28        21.33 o
  -2   1   3       4002.98       4295.87        93.50 o
  -1   1   3       7534.67       7406.11       256.56 o
   0   1   3       9465.98      10597.87        51.89 o
   1   1   3       2502.52       2469.03        35.92 o
   2   1   3       1427.03       1533.01        22.98 o
   3   1   3         12.37         16.72         6.77 o
   4   1   3       1266.11       1246.68        23.76 o
   5   1   3        683.43        618.44        12.06 o
   6   1   3        249.78        195.81         4.88 o
   7   1   3        154.92        137.14         4.58 o
   8   1   3         71.78         70.55         5.27 o
   9   1   3       1200.61       1211.36        12.84 o
  10   1   3       2023.10       2005.88        12.72 o
  11   1   3        773.97        697.65         6.70 o
  12   1   3         86.97         88.86         4.76 o
  13   1   3        159.09        185.35         5.35 o
 -13   2   3         22.43         16.97         5.70 o
 -12   2   3         13.21         14.80         6.97 o
 -11   2   3          7.47         22.43         6.18 o
 -10   2   3          0.05          5.20         7.67 o
  -9   2   3       1290.14       1232.09        26.48 o
  -8   2   3       1984.76       1935.22        35.74 o
  -7   2   3       1398.47       1354.08        12.14 o
  -6   2   3        663.90        716.68         9.58 o
  -5   2   3          2.93          1.13         5.13 o
  -4   2   3       1519.87       1460.29        14.31 o
  -3   2   3       2994.52       3547.16       127.33 o
  -2   2   3        135.95        136.10        12.69 o
  -1   2   3       8309.91       8445.93       146.19 o
   0   2   3       4334.05       5146.61       231.59 o
   1   2   3         39.21         76.64         7.15 o
   2   2   3       8381.41       8736.52        59.11 o
   3   2   3       2245.07       2216.61        64.16 o
   4   2   3       5429.92       5773.77       147.51 o
   5   2   3        666.86        576.34         9.37 o
   6   2   3        422.10        441.42        12.96 o
   7   2   3       2436.48       2530.98        39.93 o
   8   2   3       1426.23       1306.91         8.53 o
   9   2   3        217.61        182.28         4.97 o
  10   2   3         66.71         87.99         7.20 o
  11   2   3         28.30         32.77         5.50 o
  12   2   3         26.30         30.16         4.96 o
  13   2   3         59.61         65.94         5.15 o
 -13   3   3         43.68         54.19         9.52 o
 -12   3   3          1.82         20.00         4.86 o
 -11   3   3         77.47         95.48         5.49 o
 -10   3   3        236.25        254.16         5.84 o
  -9   3   3         68.43         59.04         4.69 o
  -8   3   3        423.50        447.35         6.06 o
  -7   3   3        247.54        255.48         5.07 o
  -6   3   3        274.06        259.52         5.02 o
  -5   3   3        216.62        201.72         6.41 o
  -4   3   3         14.69          4.83         4.71 o
  -3   3   3        551.29        477.98        17.70 o
  -2   3   3        747.40        855.21        17.30 o
   0   3   3       3680.90       4372.35        29.58 o
   1   3   3       2215.70       2364.10       124.51 o
   2   3   3       2573.49       2711.12        18.22 o
   3   3   3        159.93        136.18         6.71 o
   4   3   3        514.83        475.91         9.31 o
   5   3   3        217.39        245.03         8.77 o
   6   3   3       3913.51       3753.54       121.13 o
   7   3   3       2431.62       2309.82        16.06 o
   8   3   3       1372.61       1358.57        20.92 o
   9   3   3         18.41         16.24         5.50 o
  10   3   3        460.06        426.11         5.63 o
  11   3   3         67.55         72.79         5.45 o
  12   3   3        144.88        142.95         5.76 o
  13   3   3        389.03        394.42         9.70 o
 -13   4   3         60.33         49.70         6.60 o
 -12   4   3        404.11        385.61         6.44 o
 -11   4   3       1265.35       1207.76         7.99 o
 -10   4   3        579.15        612.82        11.52 o
  -9   4   3        137.47        133.49         5.30 o
  -8   4   3        189.86        162.49         4.82 o
  -7   4   3        402.89        425.45         6.75 o
  -6   4   3        111.55        113.85         7.27 o
  -5   4   3        193.85        158.13         5.46 o
  -4   4   3       3807.99       3692.87       219.69 o
  -3   4   3       7652.52       7942.59       537.03 o
  -2   4   3         15.65         15.57         6.92 o
  -1   4   3        627.59        559.23        34.31 o
   0   4   3        998.67        896.07        24.65 o
   1   4   3       1136.61       1078.61        21.11 o
   2   4   3        383.61        372.51         7.87 o
   3   4   3         93.96        101.02         7.89 o
   4   4   3       2033.41       1859.01        27.17 o
   5   4   3       6900.01       6645.49       115.33 o
   6   4   3       1959.47       1902.08        30.34 o
   7   4   3        228.67        217.72         6.41 o
   8   4   3         63.75         57.10         7.77 o
   9   4   3        350.05        357.38         6.20 o
  10   4   3         32.84         32.72         5.50 o
  11   4   3        116.20        117.54         6.91 o
  12   4   3       1098.35       1086.68        22.35 o
  13   4   3        573.00        560.68        12.19 o
 -12   5   3        456.76        477.67         9.06 o
 -11   5   3        254.71        259.28         5.71 o
 -10   5   3          8.24         16.98         7.68 o
  -9   5   3          5.83          5.96         5.08 o
  -8   5   3        151.86        132.54         7.15 o
  -7   5   3         13.46         15.51        11.43 o
  -6   5   3       1410.68       1450.21        50.41 o
  -5   5   3       5277.51       5042.61        23.58 o
  -4   5   3       2285.85       2399.99       135.02 o
  -3   5   3       3948.62       3938.56        56.71 o
  -2   5   3          3.27         10.32         5.55 o
  -1   5   3       2350.09       2601.14        53.14 o
   0   5   3       1539.59       1419.93        10.67 o
   1   5   3         39.73         29.18         7.33 o
   2   5   3       2942.43       2960.60        33.11 o
   3   5   3       4823.85       4627.81        39.44 o
   4   5   3        235.68        170.04         5.41 o
   5   5   3          6.70         23.86         5.84 o
   6   5   3         83.71         76.47         5.32 o
   7   5   3        308.88        294.74         5.51 o
   8   5   3        170.07        159.64         6.44 o
   9   5   3         60.80         71.61         5.02 o
  10   5   3        257.71        275.29         6.08 o
  11   5   3        338.21        366.47         6.24 o
  12   5   3        229.12        231.05         6.22 o
  13   5   3         71.91         77.49         9.74 o
 -12   6   3          0.27          3.77         6.26 o
 -11   6   3        130.02        134.86         5.55 o
 -10   6   3         54.97         51.75         7.91 o
  -9   6   3         16.44         16.21         7.14 o
  -8   6   3        272.94        285.11        18.79 o
  -7   6   3       1289.48       1164.37         8.43 o
  -6   6   3       2343.37       2189.31        28.72 o
  -5   6   3       1112.69       1090.69        40.92 o
  -4   6   3         23.17         30.36         5.65 o
  -3   6   3       1319.55       1612.44       186.49 o
  -2   6   3       3576.34       3716.45       127.65 o
  -1   6   3        205.75        212.24         9.91 o
   0   6   3        163.75        145.50        12.70 o
   1   6   3       1317.08       1052.98        21.05 o
   2   6   3        144.26        105.47         7.34 o
   3   6   3        676.61        582.15         8.48 o
   4   6   3          0.49          1.71         5.75 o
   5   6   3       1445.95       1475.13        19.44 o
   6   6   3        742.68        736.96         6.97 o
   7   6   3        110.83        103.36         5.49 o
   8   6   3          3.34         16.20         4.85 o
   9   6   3        355.67        372.34         7.11 o
  10   6   3        937.95        894.58         6.83 o
  11   6   3         30.62         43.10         6.57 o
  12   6   3         58.47         69.46         6.07 o
 -12   7   3        119.33        124.10         5.69 o
 -11   7   3        106.24        119.89         9.91 o
 -10   7   3        134.98        137.35         6.10 o
  -9   7   3        599.89        589.46         7.12 o
  -8   7   3        483.15        523.68        24.14 o
  -7   7   3       1050.62       1030.82        54.99 o
  -6   7   3        790.10        752.58         9.76 o
  -5   7   3         23.70         30.70         5.71 o
  -4   7   3        349.88        352.83         9.93 o
  -3   7   3         16.91         18.98         6.81 o
  -2   7   3         41.35         24.30         6.72 o
  -1   7   3       3952.74       3979.04       188.12 o
   0   7   3       5051.61       5403.46        28.36 o
   1   7   3       2536.82       2556.54        52.58 o
   2   7   3         95.25        129.94         6.57 o
   3   7   3         56.35         72.01        10.61 o
   4   7   3        168.75        122.96         4.82 o
   5   7   3        542.39        545.20         6.51 o
   6   7   3        182.90        155.13         5.49 o
   7   7   3       1218.77       1204.77        14.86 o
   8   7   3       1868.98       1803.20         9.51 o
   9   7   3        182.43        204.93         9.48 o
  10   7   3        122.92        128.22         6.00 o
  11   7   3         47.69         61.48         8.00 o
  12   7   3        247.47        268.44         6.45 o
 -11   8   3        184.64        173.17         9.09 o
 -10   8   3        308.75        326.74         6.73 o
  -9   8   3       1212.17       1205.23       151.02 o
  -8   8   3        363.29        328.87         7.76 o
  -7   8   3         15.75         11.59         8.02 o
  -6   8   3         63.26         68.32         7.09 o
  -5   8   3         12.32         16.43         6.82 o
  -4   8   3        329.04        334.32         7.79 o
  -3   8   3        630.28        659.41        15.33 o
  -2   8   3       3921.82       4055.44       113.11 o
  -1   8   3       3161.91       3345.14       136.93 o
   0   8   3       1012.28       1075.01        60.67 o
   1   8   3         65.77         60.55         6.14 o
   2   8   3        424.93        403.67        22.44 o
   3   8   3        218.24        200.68         6.65 o
   4   8   3         23.06         24.44         5.96 o
   5   8   3        959.04        951.62         7.30 o
   6   8   3       1229.60       1169.42         8.70 o
   7   8   3       2911.93       2821.48        15.06 o
   8   8   3        960.66        892.03         8.07 o
   9   8   3         20.47         24.69         6.98 o
  10   8   3        236.43        235.96         5.71 o
  11   8   3        101.98        113.98         7.03 o
 -11   9   3        336.80        320.00        15.59 o
 -10   9   3        204.54        224.17         7.82 o
  -9   9   3         46.68         44.77         7.32 o
  -8   9   3        209.36        212.22         7.77 o
  -7   9   3        346.07        349.65         6.76 o
  -6   9   3          9.81          5.09         6.45 o
  -5   9   3        414.41        434.37         7.18 o
  -4   9   3       1923.69       1882.01        10.66 o
  -3   9   3       4066.52       4038.81        77.35 o
  -2   9   3       1619.23       1564.17        10.98 o
  -1   9   3        270.32        282.17         7.91 o
   0   9   3        334.23        310.86         9.76 o
   1   9   3        121.55        102.69         9.92 o
   2   9   3         53.71         63.21         7.47 o
   3   9   3       1160.95       1161.30        10.70 o
   4   9   3       1836.52       1737.85        16.02 o
   5   9   3        883.93        903.29        33.58 o
   6   9   3        189.57        174.90         6.42 o
   7   9   3         40.60         52.88         6.44 o
   8   9   3         72.23         87.25         5.74 o
   9   9   3        260.11        268.24         6.27 o
  10   9   3          0.59          0.00         5.87 o
 -10  10   3          7.86         13.34         6.48 o
  -9  10   3         29.91         22.11         7.62 o
  -8  10   3        260.74        245.82         6.93 o
  -7  10   3          2.31          2.94         7.26 o
  -6  10   3        740.05        714.23         9.14 o
  -5  10   3       1504.44       1491.80        10.35 o
  -4  10   3       1224.34       1239.50         9.96 o
  -3  10   3        341.50        359.58        18.30 o
  -2  10   3        955.87        995.75         9.78 o
  -1  10   3       1853.94       1829.55        25.81 o
   0  10   3        567.00        550.56         9.12 o
   1  10   3        196.69        207.14         8.02 o
   2  10   3       1396.02       1411.60        24.66 o
   3  10   3       1190.45       1180.35        23.00 o
   4  10   3       1197.66       1165.11         8.02 o
   5  10   3         77.68         92.80         5.59 o
   6  10   3        328.24        324.86         6.10 o
   7  10   3        119.13        101.35         5.73 o
   8  10   3          3.42         12.91         6.55 o
   9  10   3        122.90        120.91         6.05 o
  10  10   3        429.75        412.08        11.88 o
  -9  11   3         12.87         21.03         7.80 o
  -8  11   3        296.28        288.91         6.21 o
  -7  11   3        415.08        416.78         8.32 o
  -6  11   3        728.37        740.14        19.13 o
  -5  11   3        252.03        261.58         6.43 o
  -4  11   3          5.70          4.03         7.22 o
  -3  11   3         13.69         17.91         6.28 o
  -2  11   3        159.82        185.74         6.85 o
  -1  11   3         53.95         48.71         6.24 o
   0  11   3        727.97        773.91         9.60 o
   1  11   3       1441.59       1444.66        11.54 o
   2  11   3        968.40        979.06        10.31 o
   3  11   3        379.37        384.92         8.72 o
   4  11   3        213.41        204.27         5.77 o
   5  11   3        205.35        223.66         7.97 o
   6  11   3        253.97        274.75         6.23 o
   7  11   3          0.05          0.00         5.52 o
   8  11   3        212.42        208.19        11.36 o
   9  11   3        629.88        633.72        11.00 o
  -8  12   3        362.68        393.22        17.11 o
  -7  12   3         33.74         36.47         8.87 o
  -6  12   3         13.44         14.62         7.77 o
  -5  12   3         69.16         72.70         6.57 o
  -4  12   3        229.47        219.46         8.10 o
  -3  12   3        123.58        134.20        13.52 o
  -2  12   3        393.38        425.45         7.66 o
  -1  12   3       2467.94       2468.05        22.41 o
   0  12   3        580.84        592.41         9.42 o
   1  12   3         54.22         56.49         7.79 o
   2  12   3          5.46         12.01         7.64 o
   3  12   3        179.86        198.69         8.42 o
   4  12   3         53.47         64.40         8.83 o
   5  12   3         11.98         22.65         6.36 o
   6  12   3         98.40        105.26         5.76 o
   7  12   3        453.29        469.47        16.40 o
  -6  13   3        231.21        205.40        13.05 o
  -5  13   3         21.53         36.08        20.29 o
  -4  13   3         15.43         20.69         7.97 o
  -3  13   3        455.19        477.44         7.10 o
  -2  13   3        744.56        785.69         9.93 o
  -1  13   3        920.16        936.36         9.36 o
   0  13   3        395.46        398.31         9.35 o
   1  13   3        128.81        118.83         8.08 o
   2  13   3        300.92        303.47         8.86 o
   3  13   3         70.37         79.74         6.53 o
   4  13   3         29.35         50.36         7.53 o
   5  13   3        232.88        238.89         7.18 o
  -3  14   3        220.87        212.61         9.22 o
  -2  14   3        244.38        240.19         8.65 o
  -1  14   3          0.94          6.24         8.06 o
   0  14   3        135.83        136.65         8.44 o
   1  14   3         34.35         25.37        11.56 o
   2  14   3          0.15         11.28         8.03 o
   3  14   3        217.28        220.23         6.68 o
  -2 -11   4        194.67        214.23        12.59 o
  -1 -11   4        456.49        454.50        13.27 o
   0 -11   4         57.11         66.71         8.38 o
   1 -11   4          2.17          0.00         8.13 o
   2 -11   4        119.13        132.85         7.46 o
   3 -11   4        312.32        308.93         9.68 o
   4 -11   4         77.18         71.01         6.28 o
  -5 -10   4         56.45         74.19        12.08 o
  -4 -10   4        239.74        276.05        12.17 o
  -3 -10   4        724.45        723.19        11.06 o
  -2 -10   4       1135.78       1119.25        15.44 o
  -1 -10   4        551.97        547.13        13.57 o
   0 -10   4         56.85         42.02         8.01 o
   1 -10   4         47.50         68.97        11.39 o
   2 -10   4         43.09         47.17         9.40 o
   3 -10   4         25.39         21.99         6.21 o
   4 -10   4        294.14        280.42         9.82 o
   5 -10   4        614.82        579.35        16.40 o
   6 -10   4        359.49        364.33         9.88 o
   7 -10   4         51.44         52.16         8.23 o
  -6  -9   4        303.25        323.24         9.39 o
  -5  -9   4        500.63        544.02        13.64 o
  -4  -9   4        549.11        584.72        13.27 o
  -3  -9   4         70.00         75.31         8.29 o
  -2  -9   4          3.13         14.26        11.24 o
  -1  -9   4        113.45        101.25         8.63 o
   0  -9   4        690.48        708.07        13.42 o
   1  -9   4         31.17         40.03        11.34 o
   2  -9   4        485.32        463.02         8.68 o
   3  -9   4       1123.24       1158.76        11.93 o
   4  -9   4        542.26        561.80        11.76 o
   5  -9   4        217.79        212.67         9.00 o
   6  -9   4          1.55          4.20         7.84 o
   7  -9   4         72.06         86.86         8.71 o
   8  -9   4         49.94         62.17         6.72 o
  -8  -8   4          0.78          0.00         8.37 o
  -7  -8   4        351.77        407.97         9.54 o
  -6  -8   4       1423.71       1413.33        15.96 o
  -5  -8   4        751.99        740.85        13.86 o
  -4  -8   4          0.56          0.00         7.86 o
  -3  -8   4         90.65        102.35        11.54 o
  -2  -8   4        157.17        147.52        11.30 o
  -1  -8   4          9.17         17.81         7.53 o
   0  -8   4        116.78        102.31         8.06 o
   1  -8   4        835.75        871.53        15.70 o
   2  -8   4       1722.75       1668.24        29.85 o
   3  -8   4        870.02        878.88        28.49 o
   4  -8   4         10.00         14.78         8.28 o
   5  -8   4        231.40        209.95         7.06 o
   6  -8   4         93.94        100.95         7.98 o
   7  -8   4         30.06         29.20         7.73 o
   8  -8   4        164.78        176.99         8.11 o
   9  -8   4        289.60        287.83        24.89 o
  10  -8   4        504.93        574.47        44.02 o
  -9  -7   4        196.66        189.46         8.17 o
  -8  -7   4        378.39        360.41         9.70 o
  -7  -7   4        247.08        256.73         8.52 o
  -6  -7   4          3.54         17.22         7.94 o
  -5  -7   4          9.19          6.08        10.99 o
  -4  -7   4          8.14         10.61         8.11 o
  -3  -7   4        475.66        497.31        12.47 o
  -2  -7   4          8.06         21.02        10.90 o
  -1  -7   4       1259.49       1203.38        15.16 o
   0  -7   4       1743.13       1653.36        14.55 o
   1  -7   4       1061.92       1019.84        27.45 o
   2  -7   4        180.39        196.24         7.76 o
   3  -7   4         46.48         44.95         9.00 o
   4  -7   4        842.19        856.99        10.01 o
   5  -7   4        126.72        129.41         7.99 o
   6  -7   4        572.90        548.31         7.88 o
   7  -7   4        845.73        828.18         9.66 o
   8  -7   4        569.36        606.01        19.68 o
   9  -7   4        548.58        541.54        14.93 o
  10  -7   4         23.40         26.88         6.93 o
  11  -7   4          3.87         10.33         5.77 o
 -10  -6   4        424.65        465.07        12.05 o
  -9  -6   4        316.39        315.37         6.55 o
  -8  -6   4        105.49         89.82         8.78 o
  -7  -6   4         34.93         41.43         6.50 o
  -6  -6   4        183.73        178.55         9.29 o
  -5  -6   4        443.83        430.54         9.07 o
  -4  -6   4        549.25        546.90        12.32 o
  -3  -6   4       1599.74       1630.37        16.16 o
  -2  -6   4       1183.51       1182.97        14.79 o
  -1  -6   4       1692.22       1582.03        15.92 o
   0  -6   4        653.36        627.68        13.01 o
   1  -6   4          1.76          6.92         7.41 o
   2  -6   4        164.28        156.58         6.85 o
   3  -6   4        394.68        410.04         9.76 o
   4  -6   4        337.55        347.77        17.86 o
   5  -6   4         21.79         28.89         9.27 o
   6  -6   4        546.84        526.37         9.09 o
   7  -6   4       2484.84       2481.60        36.88 o
   8  -6   4        325.72        337.82         8.38 o
   9  -6   4          5.09          2.64         8.64 o
  10  -6   4         85.49         87.55         6.66 o
  11  -6   4        260.47        268.80         8.80 o
 -10  -5   4        259.99        262.59         5.46 o
  -9  -5   4         16.79         19.78         4.58 o
  -8  -5   4        273.64        265.88         5.20 o
  -7  -5   4        424.92        436.89        10.94 o
  -6  -5   4          3.87          1.49         6.01 o
  -5  -5   4         50.35         54.92         5.59 o
  -4  -5   4        474.45        477.77        12.12 o
  -3  -5   4       1623.88       1561.27        13.26 o
  -2  -5   4       1423.74       1454.35        15.30 o
  -1  -5   4         53.99         54.19        11.02 o
   0  -5   4        218.18        183.67         8.45 o
   1  -5   4        772.92        760.43        15.04 o
   2  -5   4        503.56        557.08        24.09 o
   3  -5   4        622.38        581.80         9.31 o
   4  -5   4       1456.70       1349.85        11.40 o
   5  -5   4       2839.30       2796.58       159.93 o
   6  -5   4         19.73         27.65         6.07 o
   7  -5   4        436.70        423.34         8.61 o
   8  -5   4         22.80         27.69         7.52 o
   9  -5   4          6.05         15.71         6.36 o
  10  -5   4          2.75         15.45         6.50 o
  11  -5   4         74.94         81.09        10.96 o
  12  -5   4        183.91        196.08         7.35 o
 -11  -4   4          1.17          7.29         6.08 o
 -10  -4   4         23.79         38.20         5.60 o
  -9  -4   4        126.57        144.98         6.86 o
  -8  -4   4        528.59        506.03         6.02 o
  -7  -4   4          3.91          3.74         4.56 o
  -6  -4   4        698.97        706.89         6.56 o
  -5  -4   4       1916.17       1876.74        21.95 o
  -4  -4   4       1651.84       1583.37        22.44 o
  -3  -4   4       1220.72       1220.15        26.21 o
  -2  -4   4          8.20         23.02        10.51 o
  -1  -4   4        487.17        456.46         9.65 o
   0  -4   4        128.74        120.30         9.94 o
   1  -4   4       1041.08       1107.85        74.17 o
   2  -4   4       6261.45       6416.32       163.94 o
   3  -4   4       4632.23       4577.87       318.02 o
   4  -4   4       2719.95       2783.93        14.75 o
   5  -4   4        283.98        289.98         9.10 o
   6  -4   4         21.91         15.53        11.79 o
   7  -4   4         31.19         28.73         7.62 o
   8  -4   4       1026.45        958.60        37.98 o
   9  -4   4        515.30        521.60         6.80 o
  10  -4   4       1279.16       1268.16        16.58 o
  11  -4   4        971.27        969.54         7.43 o
  12  -4   4        351.88        367.33        11.13 o
 -11  -3   4        115.66        122.42         5.27 o
 -10  -3   4        127.53        125.89         5.11 o
  -9  -3   4         37.93         41.37         4.22 o
  -8  -3   4        207.36        211.31         5.25 o
  -7  -3   4        759.37        747.72        12.31 o
  -6  -3   4       1791.20       1771.82        20.85 o
  -5  -3   4        261.45        249.31         5.43 o
  -4  -3   4          6.60         11.98         4.46 o
  -3  -3   4        137.54        128.03         5.66 o
  -2  -3   4        172.36        138.67         7.47 o
  -1  -3   4        224.68        253.03         7.72 o
   0  -3   4        739.24        697.68        10.36 o
   1  -3   4        103.94         66.46         7.09 o
   2  -3   4       2298.66       2366.80        71.04 o
   3  -3   4       5250.30       5559.50       124.35 o
   4  -3   4          2.39          7.27         7.07 o
   5  -3   4        726.85        728.40        32.26 o
   6  -3   4        639.27        620.54        19.53 o
   7  -3   4        907.80        915.04        22.53 o
   8  -3   4       1272.46       1208.05        14.27 o
   9  -3   4       1245.05       1220.89        46.18 o
  10  -3   4       1552.53       1455.89        40.02 o
  11  -3   4        763.05        732.45         9.80 o
  12  -3   4          0.76          4.57         6.68 o
  13  -3   4         11.06         21.85         5.71 o
 -12  -2   4         35.75         48.35         5.81 o
 -11  -2   4         49.97         51.50         6.50 o
 -10  -2   4        117.25        133.41         5.55 o
  -9  -2   4        332.57        343.76         7.96 o
  -8  -2   4        444.88        439.51        13.63 o
  -7  -2   4         10.24         11.72         5.38 o
  -6  -2   4          0.24          6.27         5.26 o
  -5  -2   4        959.00        981.45         9.34 o
  -4  -2   4        738.38        787.74         6.37 o
  -3  -2   4          4.49          8.92         5.22 o
  -2  -2   4       1162.07       1193.13        14.19 o
  -1  -2   4       5416.62       5121.97       120.74 o
   0  -2   4       6328.81       6041.99       349.03 o
   1  -2   4       3042.23       3078.58        38.99 o
   2  -2   4         38.27         60.99         6.78 o
   3  -2   4        860.56        866.63         9.65 o
   4  -2   4        172.11        149.22         6.40 o
   5  -2   4        786.43        835.66         7.66 o
   6  -2   4        349.71        358.46         7.21 o
   7  -2   4       1258.52       1293.81        34.36 o
   8  -2   4       1044.57       1029.83        11.98 o
   9  -2   4        249.48        255.10         5.84 o
  10  -2   4         34.85         43.22         5.58 o
  11  -2   4         62.41         46.49         5.30 o
  12  -2   4          9.51         13.59         5.19 o
  13  -2   4         16.09         24.00         5.48 o
 -12  -1   4         10.47         11.57         8.18 o
 -11  -1   4        258.70        282.81         6.75 o
 -10  -1   4        716.63        736.05        21.26 o
  -9  -1   4       1532.32       1564.89        17.08 o
  -8  -1   4         81.96         75.76         5.41 o
  -7  -1   4        446.30        450.82        10.48 o
  -6  -1   4        980.78       1014.91        16.18 o
  -5  -1   4        243.32        264.03        11.54 o
  -4  -1   4         51.78         36.57         5.42 o
  -3  -1   4        921.58       1137.76        21.34 o
  -2  -1   4       3723.84       3605.23        84.46 o
  -1  -1   4        669.93        519.22         7.30 o
   0  -1   4        158.91        163.97         5.69 o
   1  -1   4       1096.77       1079.71        14.01 o
   2  -1   4        295.54        322.73        11.70 o
   3  -1   4       1306.48       1349.50        34.87 o
   4  -1   4          6.89          8.55         5.40 o
   5  -1   4        821.42        855.25        20.90 o
   6  -1   4       1295.11       1259.55        23.85 o
   7  -1   4       2097.17       2070.56        18.26 o
   8  -1   4        138.79        126.30         4.99 o
   9  -1   4          3.41          5.36         5.17 o
  10  -1   4        217.38        200.00         5.70 o
  11  -1   4          5.61         13.78         6.59 o
  12  -1   4         34.15         46.14        10.29 o
  13  -1   4        276.50        296.92         5.55 o
 -12   0   4        319.05        321.89        13.29 o
 -11   0   4        464.13        513.72        26.12 o
 -10   0   4        282.85        271.58         5.90 o
  -9   0   4         98.49        110.67         6.37 o
  -8   0   4          6.31          7.12         6.00 o
  -7   0   4        700.91        671.61         8.99 o
  -6   0   4         72.46         72.70         6.28 o
  -5   0   4        146.98        181.51         8.75 o
  -4   0   4       3732.20       3911.26       241.89 o
  -3   0   4       6136.15       6362.58       120.51 o
  -2   0   4       4308.01       4614.24        41.75 o
  -1   0   4        982.52       1075.74        41.78 o
   0   0   4        112.08         67.91         6.39 o
   1   0   4         88.89         74.72         6.37 o
   2   0   4        483.87        484.26         9.25 o
   3   0   4        212.40        209.60         6.19 o
   4   0   4       3787.76       3653.90        23.74 o
   5   0   4        830.10        899.87         9.10 o
   6   0   4        105.69         60.24         6.51 o
   7   0   4         84.46         83.23         6.20 o
   8   0   4        698.33        647.41         6.11 o
   9   0   4        636.95        621.43        18.10 o
  10   0   4          1.45          0.00         5.20 o
  11   0   4        450.31        438.64         5.63 o
  12   0   4        285.85        285.92         7.68 o
  13   0   4        446.58        464.51         6.77 o
 -12   1   4        295.87        283.82         7.72 o
 -11   1   4        180.54        174.58         7.00 o
 -10   1   4          1.97          6.67         7.18 o
  -9   1   4        396.13        387.02         6.55 o
  -8   1   4        283.29        286.71         7.31 o
  -7   1   4         73.50         62.06         5.72 o
  -6   1   4       2456.18       2403.64        54.87 o
  -5   1   4       1029.00       1062.73        24.22 o
  -4   1   4         17.34         15.47         4.98 o
  -3   1   4        191.48        232.65         6.59 o
  -2   1   4        322.20        389.57         7.24 o
  -1   1   4       1809.71       1963.45        28.02 o
   0   1   4       5607.77       6278.81       251.48 o
   1   1   4         85.78        115.21         7.37 o
   2   1   4       2482.02       2463.84        40.99 o
   3   1   4       4640.06       4839.20        35.05 o
   4   1   4       5725.88       5886.12       158.48 o
   5   1   4       1440.88       1704.68        12.23 o
   6   1   4        111.18        112.39         5.50 o
   7   1   4       1883.86       1895.77        21.41 o
   8   1   4         69.44         75.52         5.49 o
   9   1   4         81.89         85.73         6.63 o
  10   1   4        563.14        586.41        11.02 o
  11   1   4       1385.93       1350.12        16.42 o
  12   1   4        259.65        246.89         6.63 o
  13   1   4         13.70         27.05         6.19 o
 -12   2   4          3.90          7.43         7.12 o
 -11   2   4        160.21        149.80         5.14 o
 -10   2   4        332.38        342.11        14.32 o
  -9   2   4        307.99        331.15         6.66 o
  -8   2   4        376.83        342.72         7.57 o
  -7   2   4       1687.01       1676.71        22.93 o
  -6   2   4       2492.46       2438.22        52.30 o
  -5   2   4        375.31        398.24         6.47 o
  -4   2   4         65.61         89.03         6.19 o
  -3   2   4       3174.59       3375.65        22.11 o
  -2   2   4        257.05        252.69        11.68 o
  -1   2   4        783.64        846.05        14.64 o
   0   2   4       2959.12       3103.52       134.03 o
   1   2   4       5440.99       5861.90        47.44 o
   2   2   4       7150.55       7228.03       176.10 o
   3   2   4        912.98        838.21        14.28 o
   4   2   4        914.92        981.30        27.52 o
   5   2   4        397.87        399.45         6.46 o
   6   2   4        286.81        274.08         7.00 o
   7   2   4        144.42        133.51         4.53 o
   8   2   4        197.73        201.23         5.15 o
   9   2   4       1563.74       1515.65        23.12 o
  10   2   4       1206.85       1216.24        26.57 o
  11   2   4        308.35        295.70         5.37 o
  12   2   4         22.30         21.34         7.53 o
  13   2   4         60.47         57.64         6.07 o
 -12   3   4         51.29         71.38         6.45 o
 -11   3   4          1.35          0.00         8.21 o
 -10   3   4          4.86          4.00         6.16 o
  -9   3   4        892.68        914.42        10.31 o
  -8   3   4       3572.54       3473.05        32.58 o
  -7   3   4        816.77        823.23        13.84 o
  -6   3   4          0.26          3.74         5.69 o
  -5   3   4        292.77        340.20        15.27 o
  -4   3   4       2614.08       2817.08        25.67 o
  -3   3   4        664.32        707.21         7.87 o
  -2   3   4       1382.32       1450.34        22.88 o
  -1   3   4      10245.83      11012.37        33.81 o
   0   3   4       9821.46      10441.88       354.93 o
   1   3   4        235.49        219.67        12.72 o
   2   3   4       1868.35       1908.05       104.57 o
   3   3   4       1482.01       1311.16        10.33 o
   4   3   4       2167.79       2252.47        20.63 o
   5   3   4         13.20         11.98         6.09 o
   6   3   4       1369.23       1371.47        41.76 o
   7   3   4       2442.99       2545.58        54.59 o
   8   3   4       1986.17       2011.60        27.37 o
   9   3   4         66.90         64.65         5.31 o
  10   3   4          2.69          8.79         4.41 o
  11   3   4         25.36         24.58         4.72 o
  12   3   4          5.88         11.96         6.67 o
  13   3   4          2.26         29.35        20.90 o
 -12   4   4        125.69        114.27        10.71 o
 -11   4   4        723.83        727.36        15.74 o
 -10   4   4       1492.75       1504.14        33.39 o
  -9   4   4       1070.03       1086.48        10.28 o
  -8   4   4        262.32        258.31         5.56 o
  -7   4   4        177.41        152.47         6.78 o
  -6   4   4        193.82        198.31         7.16 o
  -5   4   4        124.86        175.01        19.00 o
  -4   4   4        584.28        597.68        22.12 o
  -3   4   4        557.99        506.13         7.93 o
  -2   4   4       4312.56       3964.78        48.00 o
  -1   4   4       3745.71       4049.34       135.08 o
   0   4   4       2832.27       3225.05        22.65 o
   1   4   4         64.63         39.74        10.84 o
   2   4   4       3063.34       3387.67       134.97 o
   3   4   4       1405.75       1353.98        23.27 o
   4   4   4        545.36        532.93         9.75 o
   5   4   4        213.73        146.15         4.86 o
   6   4   4       3498.13       3414.67        27.11 o
   7   4   4       1597.05       1546.19        14.96 o
   8   4   4        204.22        200.79         5.66 o
   9   4   4        532.58        535.05         6.57 o
  10   4   4        946.19        912.17        12.44 o
  11   4   4        135.09        120.09         5.95 o
  12   4   4        174.98        190.25         8.20 o
  13   4   4        176.74        190.05         6.94 o
 -12   5   4        263.06        271.27         6.90 o
 -11   5   4        732.14        718.10         6.28 o
 -10   5   4        155.19        160.06         7.67 o
  -9   5   4          1.40         10.98         4.52 o
  -8   5   4        383.74        371.64         6.37 o
  -7   5   4         82.16         61.03         5.83 o
  -6   5   4        220.45        229.03         6.25 o
  -5   5   4       2671.55       2704.47       155.15 o
  -4   5   4       4786.26       5076.97        17.09 o
  -3   5   4       4120.12       4295.69        82.83 o
  -2   5   4        748.68        666.99         8.17 o
  -1   5   4          5.55          5.49         5.65 o
   0   5   4         76.18         89.08         7.75 o
   1   5   4       4281.00       4246.48       199.14 o
   2   5   4        143.50        123.19         5.62 o
   3   5   4        127.09        167.94         7.75 o
   4   5   4       2318.68       2044.55        22.84 o
   5   5   4       2971.14       2670.23        44.10 o
   6   5   4        289.50        291.26         6.52 o
   7   5   4         26.05         35.00         4.91 o
   8   5   4        231.21        221.22         7.56 o
   9   5   4        231.73        241.40         7.39 o
  10   5   4          0.69          0.00         5.00 o
  11   5   4         30.09         31.37         6.55 o
  12   5   4        488.31        524.37         7.45 o
  13   5   4        372.05        366.06         7.33 o
 -12   6   4         79.73         82.07         7.14 o
 -11   6   4         44.75         50.42         5.54 o
 -10   6   4         12.95         11.12         8.24 o
  -9   6   4        402.22        392.34         7.15 o
  -8   6   4        180.33        184.41         7.28 o
  -7   6   4        485.87        443.74         9.04 o
  -6   6   4       1757.01       1637.88        10.04 o
  -5   6   4       2589.03       2551.89        69.64 o
  -4   6   4        869.90        844.08        33.70 o
  -3   6   4        244.67        236.36         7.56 o
  -2   6   4         18.20         32.54         5.95 o
  -1   6   4        562.16        522.51        27.75 o
   0   6   4        221.84        247.07        10.98 o
   1   6   4        774.31        826.02        17.34 o
   2   6   4       6609.86       6778.58        64.38 o
   3   6   4       6197.23       5995.33        75.25 o
   4   6   4        337.23        298.30         6.77 o
   5   6   4        546.45        562.14         6.49 o
   6   6   4        540.56        474.77         8.44 o
   7   6   4        851.03        812.92        16.38 o
   8   6   4        404.34        419.13         7.83 o
   9   6   4        305.66        310.61         7.91 o
  10   6   4        598.96        619.48         6.27 o
  11   6   4        489.95        482.63         7.04 o
  12   6   4        128.51        128.03         6.87 o
 -11   7   4        199.76        197.73         6.76 o
 -10   7   4         51.05         81.87         9.78 o
  -9   7   4          5.89         15.73         5.02 o
  -8   7   4        494.74        485.37        10.93 o
  -7   7   4       1470.15       1322.44        39.83 o
  -6   7   4       1257.14       1214.22        61.90 o
  -5   7   4        439.25        453.67         6.90 o
  -4   7   4        224.38        229.44         7.22 o
  -3   7   4        529.59        517.60        24.41 o
  -2   7   4        381.64        380.70         6.05 o
  -1   7   4       2375.75       2586.33        57.54 o
   0   7   4        782.75        872.13        21.33 o
   1   7   4       3931.53       3823.57        55.62 o
   2   7   4       5183.24       5468.88       127.55 o
   3   7   4        716.58        708.82         7.51 o
   4   7   4        143.57        143.06         7.63 o
   5   7   4       1649.88       1552.93         8.87 o
   6   7   4          8.70         12.73         6.81 o
   7   7   4        284.63        287.15         5.84 o
   8   7   4       1659.96       1592.58        20.48 o
   9   7   4       1591.99       1578.41        24.81 o
  10   7   4       1017.20       1050.89         9.64 o
  11   7   4         27.85         30.93         6.59 o
  12   7   4         44.75         50.78         6.25 o
 -11   8   4          3.08          8.38         5.38 o
 -10   8   4         40.27         25.88         7.89 o
  -9   8   4        778.07        786.61        48.80 o
  -8   8   4        339.95        353.72         7.64 o
  -7   8   4        283.13        270.23         7.46 o
  -6   8   4          1.49         10.52         8.82 o
  -5   8   4        196.19        196.44         6.13 o
  -4   8   4        159.54        171.52         7.21 o
  -3   8   4        271.21        289.32         7.80 o
  -2   8   4       1944.63       1982.98        74.29 o
  -1   8   4       3523.06       3465.60        14.12 o
   0   8   4       4729.13       5105.49       183.30 o
   1   8   4        701.90        602.38        19.75 o
   2   8   4         32.16         44.21         7.46 o
   3   8   4        211.12        199.60         7.84 o
   4   8   4        268.00        234.25         6.65 o
   5   8   4          1.69          0.00         5.07 o
   6   8   4        983.51        933.01        12.91 o
   7   8   4       1669.74       1587.76         9.77 o
   8   8   4        652.23        628.29         9.58 o
   9   8   4          3.16         19.34        13.74 o
  10   8   4          2.42         12.37         6.53 o
  11   8   4          4.68          1.51         5.77 o
 -10   9   4        422.64        456.54        24.64 o
  -9   9   4        239.75        235.50         6.58 o
  -8   9   4         20.42         17.72         6.14 o
  -7   9   4        734.30        712.69        17.76 o
  -6   9   4        249.46        233.32         9.23 o
  -5   9   4          5.17          8.29        10.09 o
  -4   9   4        490.66        477.84         8.12 o
  -3   9   4       1475.32       1484.23        65.90 o
  -2   9   4       1197.46       1235.24        43.74 o
  -1   9   4        816.79        773.45        16.84 o
   0   9   4        202.65        237.90         6.50 o
   1   9   4         38.67         44.60         7.50 o
   2   9   4        376.92        330.37        11.18 o
   3   9   4          3.64          2.19         7.29 o
   4   9   4        241.69        251.38         7.93 o
   5   9   4        968.43        966.30         6.89 o
   6   9   4       1253.03       1208.00         8.42 o
   7   9   4        714.62        670.65         6.84 o
   8   9   4         36.02         44.90         6.45 o
   9   9   4        195.71        196.49         5.51 o
  10   9   4        105.28        110.22         5.87 o
  11   9   4          1.05          0.76         6.85 o
 -10  10   4        218.35        203.07        12.67 o
  -9  10   4          1.59          6.78         7.87 o
  -8  10   4        189.41        201.15         6.41 o
  -7  10   4        155.36        184.29        10.25 o
  -6  10   4         11.59         30.32         7.26 o
  -5  10   4        562.09        541.83         7.28 o
  -4  10   4       1201.41       1179.55        25.96 o
  -3  10   4       1461.50       1410.22        14.18 o
  -2  10   4          4.63          2.79        10.13 o
  -1  10   4         17.13         23.49         7.47 o
   0  10   4         52.81         55.39         7.14 o
   1  10   4          9.40         13.17         7.31 o
   2  10   4         74.06         66.67         7.59 o
   3  10   4        862.08        901.63         9.79 o
   4  10   4       1359.11       1368.96        11.08 o
   5  10   4         43.68         53.54         4.88 o
   6  10   4         54.95         62.21         7.69 o
   7  10   4         49.35         70.65         6.37 o
   8  10   4         80.87         74.28         6.60 o
   9  10   4         59.94         70.07         5.86 o
  10  10   4         53.86         60.22         6.93 o
  -9  11   4         71.31         83.98        19.25 o
  -8  11   4         72.98         58.87         5.66 o
  -7  11   4         32.16         42.12         7.19 o
  -6  11   4        578.83        579.12         8.61 o
  -5  11   4        541.45        584.81        22.62 o
  -4  11   4        266.75        258.70        11.61 o
  -3  11   4         21.78         24.22         6.09 o
  -2  11   4         29.64         39.03         9.66 o
  -1  11   4         18.35         14.88         7.47 o
   0  11   4         92.50         99.10         7.57 o
   1  11   4        483.62        507.20         8.61 o
   2  11   4       1698.33       1665.63        11.93 o
   3  11   4       2116.76       2174.85        24.98 o
   4  11   4        791.16        740.60         9.59 o
   5  11   4          6.43         11.53         5.43 o
   6  11   4        706.76        686.06         7.14 o
   7  11   4        289.57        283.49        13.52 o
   8  11   4          4.89          0.00         9.24 o
   9  11   4        198.34        200.25         6.38 o
  -8  12   4        255.13        278.81         6.61 o
  -7  12   4        235.56        259.63         6.92 o
  -6  12   4        243.84        232.60        10.42 o
  -5  12   4         41.76         56.18         6.36 o
  -4  12   4        382.09        403.07        10.14 o
  -3  12   4        349.34        341.85        13.35 o
  -2  12   4         38.62         52.15         7.66 o
  -1  12   4         37.75         40.09         7.72 o
   0  12   4        219.71        237.77         6.89 o
   1  12   4       1525.76       1597.09        12.31 o
   2  12   4       1011.46       1000.89        38.57 o
   3  12   4        349.40        388.61         8.74 o
   4  12   4         52.55         57.08         7.69 o
   5  12   4        171.39        165.05         6.66 o
   6  12   4         73.37         78.86         6.53 o
   7  12   4         13.04          9.05         7.97 o
   8  12   4        205.81        193.97         7.03 o
  -6  13   4         76.91         70.25         6.42 o
  -5  13   4        258.41        248.53         6.36 o
  -4  13   4        412.35        436.33         8.03 o
  -3  13   4          0.01          1.42         7.90 o
  -2  13   4        779.24        777.45        33.61 o
  -1  13   4       1550.70       1583.75        32.91 o
   0  13   4        159.93        173.99         6.94 o
   1  13   4          1.24          0.00         7.73 o
   2  13   4          2.54          0.00         7.83 o
   3  13   4        107.64        119.42         7.97 o
   4  13   4         31.15         29.64         6.40 o
   5  13   4          0.06          4.59         5.53 o
   6  13   4        176.76        172.51         6.51 o
  -4  14   4         15.39         25.56        10.87 o
  -3  14   4        242.69        261.62        12.41 o
  -2  14   4        330.57        349.85         8.87 o
  -1  14   4        256.21        262.32         8.49 o
   0  14   4        124.59        116.15         8.70 o
   1  14   4        141.38        131.01         8.36 o
   2  14   4        292.86        268.85         8.82 o
   3  14   4          4.57         14.30        12.84 o
   4  14   4        253.53        260.18         6.29 o
  -3 -10   5        299.73        330.21         9.94 o
  -2 -10   5        769.85        779.93        11.34 o
  -1 -10   5        411.37        400.65        13.19 o
   0 -10   5         14.35          9.49         8.23 o
   1 -10   5         31.48         45.97        11.56 o
   2 -10   5          9.78         12.07         8.04 o
   3 -10   5         54.47         64.24         6.64 o
   4 -10   5         61.63         57.44         6.70 o
   5 -10   5        506.00        494.43         8.10 o
   6 -10   5        776.30        797.86         8.85 o
  -5  -9   5        134.81        153.11        12.28 o
  -4  -9   5        394.01        445.53        13.19 o
  -3  -9   5        606.45        663.73        13.84 o
  -2  -9   5        354.97        348.48         9.65 o
  -1  -9   5          0.20          0.00         8.08 o
   0  -9   5         51.48         73.03        11.31 o
   1  -9   5         40.04         42.49        11.57 o
   2  -9   5          0.99          0.00         6.65 o
   3  -9   5        121.29        121.03         7.63 o
   4  -9   5        480.34        484.45         8.08 o
   5  -9   5        452.74        436.47         8.17 o
   6  -9   5        209.11        202.63         8.47 o
   7  -9   5         16.71         27.73         8.04 o
   8  -9   5         77.15         88.23         7.00 o
  -7  -8   5         56.77         61.02         8.63 o
  -6  -8   5        270.85        268.50         9.31 o
  -5  -8   5        229.30        228.51         8.92 o
  -4  -8   5        180.56        189.26         8.84 o
  -3  -8   5         31.24         38.55        11.21 o
  -2  -8   5         18.86         37.97        11.34 o
  -1  -8   5         11.41          6.60         7.94 o
   0  -8   5         49.15         48.77        11.35 o
   1  -8   5        509.81        467.59        10.16 o
   2  -8   5       1102.04       1068.31        41.43 o
   3  -8   5        294.55        293.47         7.60 o
   4  -8   5        136.63        153.14         6.97 o
   5  -8   5         61.01         64.88         7.86 o
   6  -8   5          7.75         16.85         6.43 o
   7  -8   5        220.69        224.77        12.36 o
   8  -8   5         27.69         40.45        14.56 o
   9  -8   5         62.50         71.38         8.17 o
  -8  -7   5         32.06         31.93         8.56 o
  -7  -7   5        253.53        262.95         8.91 o
  -6  -7   5        730.01        728.30        10.69 o
  -5  -7   5        418.62        394.14         9.39 o
  -4  -7   5        227.81        224.75         8.84 o
  -3  -7   5        452.10        480.38        12.72 o
  -2  -7   5        281.06        320.83        11.77 o
  -1  -7   5        221.77        242.94        11.96 o
   0  -7   5        735.86        686.32        10.88 o
   1  -7   5       1385.65       1386.61        13.95 o
   2  -7   5       1912.65       1930.60        23.53 o
   3  -7   5        360.39        351.19        10.29 o
   4  -7   5        134.76        132.28         6.71 o
   5  -7   5        255.75        246.56        15.77 o
   6  -7   5         68.36         74.94         7.75 o
   7  -7   5          0.00         12.96         7.77 o
   8  -7   5        183.99        199.23         8.38 o
   9  -7   5        330.10        331.40        19.17 o
  10  -7   5        258.03        252.33         7.89 o
  -9  -6   5        136.80        153.53         9.66 o
  -8  -6   5        212.67        212.41         8.76 o
  -7  -6   5        124.39        117.34        10.40 o
  -6  -6   5          7.91          6.70        11.35 o
  -5  -6   5         11.21         10.27        11.06 o
  -4  -6   5         20.72         37.15        11.32 o
  -3  -6   5         71.09         76.33         8.20 o
  -2  -6   5         65.48         57.69        11.46 o
  -1  -6   5       1800.02       1722.88        14.54 o
   0  -6   5       1194.07       1104.20        12.41 o
   1  -6   5        657.32        654.09        10.12 o
   2  -6   5         46.84         46.89         6.34 o
   3  -6   5         62.83         70.60         6.61 o
   4  -6   5        242.39        234.21         6.84 o
   5  -6   5         60.39         70.29        11.45 o
   6  -6   5        341.94        336.14        29.34 o
   7  -6   5        834.24        815.83        28.07 o
   8  -6   5        844.49        868.03         9.70 o
   9  -6   5        311.29        299.74        10.32 o
  10  -6   5         36.46         45.27         6.52 o
  11  -6   5         78.88         70.50         6.16 o
 -10  -5   5        282.49        300.30        11.35 o
  -9  -5   5        119.75        117.81         5.49 o
  -8  -5   5          0.25          2.44         5.24 o
  -7  -5   5        338.30        320.72        10.21 o
  -6  -5   5        412.27        419.33        28.54 o
  -5  -5   5        642.24        632.52        27.14 o
  -4  -5   5          6.97          4.50        10.65 o
  -3  -5   5       1548.85       1567.24        15.81 o
  -2  -5   5       1115.41       1125.61        14.51 o
  -1  -5   5       1292.46       1225.44        12.72 o
   0  -5   5         89.28         87.08         8.08 o
   1  -5   5         26.24         23.06         7.13 o
   2  -5   5         81.67         74.78         6.60 o
   3  -5   5        103.76        102.31         6.41 o
   4  -5   5        192.01        215.19         8.18 o
   5  -5   5        667.94        618.83        32.37 o
   6  -5   5        549.15        511.52         7.99 o
   7  -5   5        813.97        778.98        24.45 o
   8  -5   5        153.84        160.36         5.95 o
   9  -5   5        263.23        238.91         6.93 o
  10  -5   5         53.05         66.07         5.00 o
  11  -5   5         86.49         82.53         5.15 o
  12  -5   5         89.06         93.09         6.07 o
 -10  -4   5        311.97        321.12        22.72 o
  -9  -4   5         14.96         21.21         5.10 o
  -8  -4   5        301.06        320.95         5.44 o
  -7  -4   5        233.13        212.55         6.15 o
  -6  -4   5        168.29        165.85         5.53 o
  -5  -4   5        134.15        127.32         5.58 o
  -4  -4   5        882.94        892.67         9.77 o
  -3  -4   5       1876.25       1840.31        73.65 o
  -2  -4   5        431.59        448.29         9.38 o
  -1  -4   5        131.99        118.34        11.32 o
   0  -4   5        369.11        367.85         9.32 o
   1  -4   5         99.64         79.39         7.04 o
   2  -4   5        462.48        500.54        11.40 o
   3  -4   5       2631.97       2680.84        63.27 o
   4  -4   5       1332.95       1335.29        50.53 o
   5  -4   5       1096.79       1073.92        17.39 o
   6  -4   5        992.00        967.01        63.14 o
   7  -4   5          1.19          6.16        14.69 o
   8  -4   5         41.20         45.83         5.70 o
   9  -4   5         33.04         27.84         5.60 o
  10  -4   5         35.12         38.94         7.87 o
  11  -4   5        304.90        319.16         7.10 o
  12  -4   5        531.58        561.78         6.82 o
 -11  -3   5         25.26         20.26         5.69 o
 -10  -3   5          3.13          0.00         4.57 o
  -9  -3   5         27.45         22.53         5.53 o
  -8  -3   5         59.57         57.45         4.57 o
  -7  -3   5        211.48        235.67         5.40 o
  -6  -3   5        798.31        745.53         6.91 o
  -5  -3   5        533.50        499.58        18.88 o
  -4  -3   5        257.72        282.71         5.78 o
  -3  -3   5          9.13          7.87         5.32 o
  -2  -3   5        137.94        128.29         6.33 o
  -1  -3   5        569.28        539.57        25.10 o
   0  -3   5         92.84        122.89         7.74 o
   1  -3   5        543.65        551.92        20.22 o
   2  -3   5       3011.83       3069.28        76.83 o
   3  -3   5       3821.22       3709.14        69.90 o
   4  -3   5        838.30        877.91        24.50 o
   5  -3   5        300.29        299.76        15.98 o
   6  -3   5        195.02        197.70         6.80 o
   7  -3   5        299.40        261.69        10.69 o
   8  -3   5       1169.85       1221.68        40.99 o
   9  -3   5        316.26        323.25         8.38 o
  10  -3   5       1942.21       1898.34        41.49 o
  11  -3   5        600.12        596.50         7.56 o
  12  -3   5        212.33        232.62        11.73 o
  13  -3   5         11.19         11.67         6.64 o
 -11  -2   5         53.20         77.52         8.62 o
 -10  -2   5          2.51          8.61         6.33 o
  -9  -2   5         15.19         26.16         4.93 o
  -8  -2   5        587.34        608.04         7.56 o
  -7  -2   5        570.59        580.76        10.12 o
  -6  -2   5       1193.50       1173.41         6.83 o
  -5  -2   5        254.85        232.54         5.31 o
  -4  -2   5        382.22        353.82         5.94 o
  -3  -2   5       1425.85       1567.25        27.81 o
  -2  -2   5       1755.17       1921.14        38.60 o
  -1  -2   5         36.36         25.43         5.86 o
   0  -2   5        111.54         70.42         6.25 o
   1  -2   5       3966.23       3980.62        51.57 o
   2  -2   5       2762.78       2475.13       190.25 o
   3  -2   5       2332.13       2479.06        26.45 o
   4  -2   5       1830.17       1861.07        33.77 o
   5  -2   5        252.19        246.41         6.50 o
   6  -2   5         60.67         65.97         5.70 o
   7  -2   5         44.86         56.39         6.57 o
   8  -2   5        327.93        297.08         7.27 o
   9  -2   5        256.46        252.46         6.28 o
  10  -2   5        932.39        918.60        14.71 o
  11  -2   5        176.03        151.73         5.17 o
  12  -2   5        102.27        115.48         5.68 o
  13  -2   5        142.08        151.64         5.86 o
 -12  -1   5         33.66         34.62         5.68 o
 -11  -1   5         10.01         10.95         6.46 o
 -10  -1   5        410.89        434.95        10.47 o
  -9  -1   5       1313.37       1334.31        32.44 o
  -8  -1   5        859.26        849.85        15.90 o
  -7  -1   5        615.57        590.51         6.12 o
  -6  -1   5          2.91          4.37         5.60 o
  -5  -1   5        470.59        491.20         5.74 o
  -4  -1   5       2159.15       2269.70        85.65 o
  -3  -1   5          9.82         11.87         4.70 o
  -2  -1   5         74.43         66.85         6.13 o
  -1  -1   5       2128.33       2211.22       204.09 o
   0  -1   5       3114.36       2841.43       104.76 o
   1  -1   5        277.33        248.62         6.19 o
   2  -1   5       1747.13       1897.16        36.27 o
   3  -1   5        364.08        403.79         7.63 o
   4  -1   5        102.79         69.65         7.16 o
   5  -1   5         65.23         82.78         5.31 o
   6  -1   5         63.42         52.20         5.73 o
   7  -1   5       2936.76       2894.77        47.37 o
   8  -1   5        882.41        908.22        14.34 o
   9  -1   5        366.72        354.77         7.11 o
  10  -1   5         20.11         24.83         6.95 o
  11  -1   5        189.53        191.64         5.67 o
  12  -1   5        224.67        210.49         6.59 o
  13  -1   5          1.16          1.34         5.77 o
 -12   0   5         62.68         71.37         5.81 o
 -11   0   5        389.06        376.54        18.48 o
 -10   0   5       1080.26       1073.41        21.84 o
  -9   0   5        865.57        872.54         7.57 o
  -8   0   5         11.42         15.76         6.16 o
  -7   0   5        357.57        368.86        14.58 o
  -6   0   5        271.18        270.54        19.62 o
  -5   0   5        270.76        284.72         5.85 o
  -4   0   5        471.46        473.77         5.88 o
  -3   0   5       5852.65       5759.07        97.12 o
  -2   0   5       8354.60       8330.91       204.43 o
  -1   0   5       2976.07       3283.73        75.28 o
   0   0   5        121.49        116.02         6.31 o
   1   0   5        619.02        566.55         8.03 o
   2   0   5        986.37       1018.88        12.07 o
   3   0   5         71.43         68.33         7.31 o
   4   0   5       1461.71       1472.82        33.60 o
   5   0   5       5016.98       5320.27        23.04 o
   6   0   5       1080.90        988.08        10.83 o
   7   0   5       1347.56       1359.19        39.14 o
   8   0   5          0.86          0.00         4.80 o
   9   0   5        219.37        206.35         6.48 o
  10   0   5        304.83        303.90         7.83 o
  11   0   5          1.02          0.00         5.57 o
  12   0   5        159.26        170.54        14.90 o
  13   0   5        321.51        331.16         9.43 o
 -12   1   5        408.66        411.11         8.65 o
 -11   1   5        425.23        414.96        11.34 o
 -10   1   5        261.52        271.57         6.07 o
  -9   1   5          1.47          2.38         5.22 o
  -8   1   5         23.60         25.14         5.19 o
  -7   1   5        412.80        425.40         6.75 o
  -6   1   5        261.15        280.59        27.65 o
  -5   1   5        874.64        789.93         6.69 o
  -4   1   5       2144.69       2131.64        30.65 o
  -3   1   5       3713.67       4017.07        41.24 o
  -2   1   5       1246.03       1531.99        28.44 o
  -1   1   5        804.82        982.39        14.73 o
   0   1   5       3486.60       3954.38        70.86 o
   1   1   5       2902.62       2915.00        83.85 o
   2   1   5        429.90        386.52         9.62 o
   3   1   5       3946.14       4427.60        86.50 o
   4   1   5       6744.73       6563.87       256.01 o
   5   1   5       1320.01       1371.99        18.11 o
   6   1   5        280.71        259.06         5.97 o
   7   1   5        243.85        217.29        12.43 o
   8   1   5        791.26        756.14        13.87 o
   9   1   5        260.53        279.10        10.50 o
  10   1   5         36.48         34.18         6.11 o
  11   1   5        589.85        653.62         6.88 o
  12   1   5        467.71        442.53         5.65 o
  13   1   5        360.84        365.00         6.88 o
 -12   2   5          2.29         11.18         5.65 o
 -11   2   5         35.20         40.91         6.27 o
 -10   2   5        181.65        195.91         5.82 o
  -9   2   5        294.65        320.58         8.47 o
  -8   2   5        214.13        220.89         6.47 o
  -7   2   5        958.77        968.38        32.83 o
  -6   2   5       2054.50       2047.30        35.66 o
  -5   2   5        971.02        940.33         7.50 o
  -4   2   5        366.65        331.28         8.42 o
  -3   2   5         28.06         36.99         5.73 o
  -2   2   5        402.96        437.57         9.48 o
  -1   2   5       1010.82       1099.07         9.35 o
   0   2   5        267.29        290.74         7.31 o
   1   2   5        388.32        409.59         8.78 o
   2   2   5       3184.18       3058.82        61.70 o
   3   2   5       2618.32       2698.32        72.81 o
   4   2   5         52.82         26.97         5.42 o
   5   2   5         27.22         33.45         6.53 o
   6   2   5        829.68        798.09        11.24 o
   7   2   5        323.56        343.94        13.25 o
   8   2   5          3.58          2.13         5.48 o
   9   2   5        405.00        392.75         6.68 o
  10   2   5        894.92        829.98        12.35 o
  11   2   5       1645.83       1596.52        14.94 o
  12   2   5        184.15        170.95         5.78 o
  13   2   5         26.37         39.78        20.66 o
 -12   3   5         10.43         18.55         6.46 o
 -11   3   5         85.88         79.31         5.58 o
 -10   3   5          9.39          5.91         5.25 o
  -9   3   5        583.40        594.48         7.06 o
  -8   3   5        784.71        752.21        18.69 o
  -7   3   5        914.78        887.37        25.45 o
  -6   3   5       3777.94       3831.56        23.18 o
  -5   3   5        416.55        397.83         5.54 o
  -4   3   5       2537.68       2404.90        72.73 o
  -3   3   5       2737.55       3010.50        26.75 o
  -2   3   5        806.38        926.73         9.71 o
  -1   3   5       4042.54       4509.73       175.56 o
   0   3   5       4256.35       4624.97       231.67 o
   1   3   5       6134.93       6453.83        40.46 o
   2   3   5       2248.71       2248.49        13.85 o
   3   3   5         50.64         86.58         7.81 o
   4   3   5        195.78        175.48         6.61 o
   5   3   5         23.35         49.15         6.23 o
   6   3   5         43.38         33.94         5.99 o
   7   3   5        391.18        362.45        10.04 o
   8   3   5        331.00        283.94         7.72 o
   9   3   5       1534.56       1510.07        38.44 o
  10   3   5        688.84        669.20         6.75 o
  11   3   5        112.79        122.16         5.56 o
  12   3   5        128.70        129.23         5.64 o
  13   3   5        217.87        208.46         6.96 o
 -12   4   5          6.84          3.99         9.95 o
 -11   4   5         12.80         26.90         7.21 o
 -10   4   5        404.27        396.89         9.30 o
  -9   4   5        954.68        948.75         9.77 o
  -8   4   5       2664.05       2527.34        42.33 o
  -7   4   5        235.92        239.81         5.50 o
  -6   4   5        140.31        147.64         7.18 o
  -5   4   5        272.26        293.03        11.96 o
  -4   4   5         51.48         33.66         5.01 o
  -3   4   5         68.54         74.38         6.02 o
  -2   4   5       4570.71       4688.90        65.65 o
  -1   4   5       7929.09       8742.62       129.74 o
   0   4   5       6323.57       6817.02       134.47 o
   1   4   5       2730.68       2626.16        18.48 o
   2   4   5        185.96        206.37         8.15 o
   3   4   5        297.85        298.79         6.26 o
   4   4   5       4992.45       5263.76        48.17 o
   5   4   5         66.87         52.01         4.84 o
   6   4   5       2406.13       2486.28        56.96 o
   7   4   5       2490.48       2436.24        41.36 o
   8   4   5        515.51        466.24        15.90 o
   9   4   5         39.74         39.88         7.41 o
  10   4   5        258.03        267.15        14.23 o
  11   4   5         47.18         42.45         5.22 o
  12   4   5        128.76        127.39         5.18 o
  13   4   5          8.17         23.70         6.61 o
 -12   5   5         92.97         97.18         6.45 o
 -11   5   5        400.21        401.68         6.14 o
 -10   5   5        449.91        461.01         9.00 o
  -9   5   5          7.20          9.17        10.45 o
  -8   5   5          9.35         16.48         5.83 o
  -7   5   5          7.31          8.52        10.67 o
  -6   5   5        248.66        256.47         5.64 o
  -5   5   5        211.30        218.13         6.14 o
  -4   5   5        404.49        330.25        23.11 o
  -3   5   5       1045.19        983.46        47.79 o
  -2   5   5       3199.38       3338.04        30.23 o
  -1   5   5       2145.14       2601.14       373.93 o
   0   5   5         51.15         82.62         7.36 o
   1   5   5        910.02        928.44        32.86 o
   2   5   5       2143.29       2126.52        26.33 o
   3   5   5        748.63        732.77        28.79 o
   4   5   5       2269.52       2386.51        85.05 o
   5   5   5        582.78        516.95        16.94 o
   6   5   5        847.36        813.51         7.73 o
   7   5   5        328.57        339.49         6.62 o
   8   5   5         60.45         77.86         6.89 o
   9   5   5        855.81        786.82        22.22 o
  10   5   5        657.87        651.23        13.89 o
  11   5   5         10.73          7.45         5.90 o
  12   5   5        333.07        308.45        11.58 o
  13   5   5        414.76        404.77        15.47 o
 -12   6   5        146.45        136.32         4.85 o
 -11   6   5        372.24        383.76         6.83 o
 -10   6   5          2.36          0.00         7.79 o
  -9   6   5        199.16        202.04         5.39 o
  -8   6   5        578.87        562.63        20.20 o
  -7   6   5        165.76        162.11        13.44 o
  -6   6   5         29.35         23.43         4.95 o
  -5   6   5       1354.33       1334.53         9.16 o
  -4   6   5       4000.30       3827.50        52.22 o
  -3   6   5       1032.64       1027.40         8.40 o
  -2   6   5        500.99        470.07        12.60 o
  -1   6   5        920.61        885.68        22.64 o
   0   6   5        265.33        312.01        26.20 o
   1   6   5         96.44        117.97         6.36 o
   2   6   5       4891.44       5118.52        24.57 o
   3   6   5       1339.98       1291.39        42.10 o
   4   6   5       1549.57       1513.15         9.36 o
   5   6   5       5237.92       5189.54        30.51 o
   6   6   5        104.81        101.79         6.12 o
   7   6   5         63.30         53.55         6.22 o
   8   6   5         72.04         74.78         6.35 o
   9   6   5          3.66          0.00         6.28 o
  10   6   5         18.61         27.93         6.35 o
  11   6   5        304.08        297.24        10.96 o
  12   6   5        654.68        691.13        10.90 o
 -11   7   5         18.72         16.69         5.49 o
 -10   7   5         59.19         65.57         6.17 o
  -9   7   5        137.85        141.98         6.05 o
  -8   7   5         82.00         76.77         6.34 o
  -7   7   5        301.72        301.71         5.68 o
  -6   7   5        974.29        891.76        10.90 o
  -5   7   5       1054.54       1039.94        31.95 o
  -4   7   5        348.15        353.20        41.81 o
  -3   7   5         72.69         47.28         5.08 o
  -2   7   5         10.49         15.11         5.74 o
  -1   7   5        167.49        171.57         6.31 o
   0   7   5          6.38         20.11         5.81 o
   1   7   5       2145.45       2128.12        38.00 o
   2   7   5       5096.72       4990.14       121.72 o
   3   7   5       2843.28       2832.36        77.92 o
   4   7   5         75.92         65.65         7.34 o
   5   7   5         43.82         48.17         5.27 o
   6   7   5         97.71        103.52         4.98 o
   7   7   5         17.99         12.63         4.87 o
   8   7   5         77.98         82.71         5.46 o
   9   7   5        682.21        697.39         9.44 o
  10   7   5        660.17        690.58         8.78 o
  11   7   5        323.09        293.60         6.08 o
  12   7   5         75.75         88.87         7.86 o
 -11   8   5         63.50         57.85         8.81 o
 -10   8   5          0.76          0.00         9.04 o
  -9   8   5         85.60         94.52         5.27 o
  -8   8   5        373.40        343.55         8.84 o
  -7   8   5        886.34        876.98         7.82 o
  -6   8   5        382.46        325.56        11.02 o
  -5   8   5          1.45         10.13        13.33 o
  -4   8   5        585.65        586.13         8.07 o
  -3   8   5        973.89        976.99        49.19 o
  -2   8   5        104.96        122.41         6.06 o
  -1   8   5       1504.04       1606.41        45.08 o
   0   8   5       4188.16       4288.59       223.74 o
   1   8   5       2312.79       2215.77        55.91 o
   2   8   5       2734.64       2823.09        56.19 o
   3   8   5         39.03         50.89         7.48 o
   4   8   5        120.69        134.12         7.72 o
   5   8   5        867.75        781.61        12.67 o
   6   8   5         91.91         88.02         5.31 o
   7   8   5         61.42         63.83         6.38 o
   8   8   5        279.51        291.24        11.35 o
   9   8   5        535.62        537.51         6.19 o
  10   8   5        370.80        389.80         6.45 o
  11   8   5          5.10         18.55         6.67 o
 -10   9   5        473.80        470.31         7.20 o
  -9   9   5        822.65        806.63        21.53 o
  -8   9   5        170.04        178.82         7.65 o
  -7   9   5         67.39         72.15        16.81 o
  -6   9   5         16.68         20.46         6.51 o
  -5   9   5        410.07        370.47        11.53 o
  -4   9   5        566.65        566.08         7.23 o
  -3   9   5        366.99        344.60         6.60 o
  -2   9   5        246.07        212.12         5.77 o
  -1   9   5        813.44        774.36        12.34 o
   0   9   5       2363.72       2401.20        29.38 o
   1   9   5        123.24        106.57         6.32 o
   2   9   5         37.68         45.07         5.27 o
   3   9   5         13.67         19.30         7.27 o
   4   9   5         67.64         57.35         6.19 o
   5   9   5        194.45        203.17         9.87 o
   6   9   5       1150.04       1059.65        13.33 o
   7   9   5       2026.14       1986.23        23.94 o
   8   9   5        423.88        414.22         6.44 o
   9   9   5         46.89         53.71         6.88 o
  10   9   5         37.96         46.49         6.59 o
  11   9   5         81.20        102.31         6.96 o
 -10  10   5        586.39        574.11        35.67 o
  -9  10   5         89.31         75.91         7.58 o
  -8  10   5          5.78         11.53        15.38 o
  -7  10   5        222.54        202.91         6.62 o
  -6  10   5        141.36        153.95        18.15 o
  -5  10   5        201.22        206.42         7.68 o
  -4  10   5        909.89        855.05        12.77 o
  -3  10   5       2147.82       2097.28        11.00 o
  -2  10   5       1651.54       1647.28        23.25 o
  -1  10   5       1188.45       1222.53        14.44 o
   0  10   5          1.97         15.97         7.34 o
   1  10   5        475.63        480.15        10.36 o
   2  10   5         13.69         18.09         6.11 o
   3  10   5        324.16        315.51        17.58 o
   4  10   5       1198.87       1185.62         8.70 o
   5  10   5       1156.23       1127.91         8.31 o
   6  10   5       1624.90       1626.68        14.78 o
   7  10   5        307.66        274.06         6.06 o
   8  10   5         24.16         24.41        11.13 o
   9  10   5        213.08        214.33        11.51 o
  10  10   5        198.15        194.21         9.11 o
  -9  11   5         99.87         93.48         6.55 o
  -8  11   5        322.91        331.62        10.09 o
  -7  11   5         21.34         22.54         6.13 o
  -6  11   5         22.66         34.07         7.54 o
  -5  11   5        451.95        482.37        24.84 o
  -4  11   5        787.90        799.08        14.56 o
  -3  11   5        304.02        297.87         7.88 o
  -2  11   5         84.27         83.16         7.47 o
  -1  11   5       1131.58       1096.01        25.96 o
   0  11   5       1019.64        985.49        10.02 o
   1  11   5        143.84        142.56         7.60 o
   2  11   5        512.54        503.16        10.17 o
   3  11   5       1885.51       1813.55        40.61 o
   4  11   5       2071.13       2057.89        12.58 o
   5  11   5        206.52        191.01         5.71 o
   6  11   5         39.16         50.40         6.75 o
   7  11   5         14.04         27.66         6.42 o
   8  11   5         93.13         83.64         5.75 o
   9  11   5         22.98         29.91         7.72 o
  -8  12   5         16.43         16.43         7.64 o
  -7  12   5        147.84        167.40        10.14 o
  -6  12   5        574.06        570.54         7.52 o
  -5  12   5        180.02        206.76         7.73 o
  -4  12   5          2.32          3.31        18.50 o
  -3  12   5         93.28        102.16        13.60 o
  -2  12   5        485.74        478.14        11.89 o
  -1  12   5        674.27        656.46        10.79 o
   0  12   5          1.38          1.97         7.45 o
   1  12   5        680.23        687.77         9.24 o
   2  12   5       1125.68       1182.56        16.81 o
   3  12   5        541.31        564.26         9.38 o
   4  12   5          5.37         17.20         6.28 o
   5  12   5        173.16        169.29         5.84 o
   6  12   5        421.12        397.53         7.12 o
   7  12   5         34.31         43.92         5.05 o
   8  12   5        115.20        129.35         6.09 o
  -6  13   5         77.04         76.19         6.55 o
  -5  13   5         40.34         43.38         7.99 o
  -4  13   5        409.41        441.33        18.26 o
  -3  13   5        138.29        159.65         6.80 o
  -2  13   5         20.65         14.13         7.76 o
  -1  13   5         61.08         69.44         6.25 o
   0  13   5        441.08        448.60        12.57 o
   1  13   5        739.00        756.03        10.23 o
   2  13   5        159.84        162.21         6.83 o
   3  13   5          1.61          1.22         7.74 o
   4  13   5         38.47         38.71         7.84 o
   5  13   5         56.38         56.59         7.87 o
   6  13   5         52.02         52.65         5.75 o
  -4  14   5          2.92          0.81         6.43 o
  -3  14   5         78.36        108.16        11.52 o
  -2  14   5        518.80        527.80         8.99 o
  -1  14   5       1029.72       1096.79        10.67 o
   0  14   5        110.66        125.62         8.16 o
   1  14   5         41.81         43.27         6.65 o
   2  14   5         50.56         56.02         8.23 o
   3  14   5         98.39        104.61         8.28 o
   4  14   5          1.53          9.75         6.50 o
   0 -10   6        295.79        311.57        13.08 o
   1 -10   6        238.24        242.27        12.84 o
   2 -10   6          3.94          0.00         8.41 o
   3 -10   6         54.99         59.22         9.16 o
  -4  -9   6         16.43         20.87         8.71 o
  -3  -9   6        304.00        313.31        13.02 o
  -2  -9   6        642.89        648.39        14.08 o
  -1  -9   6        292.96        308.45        12.76 o
   0  -9   6         39.59         25.62         8.60 o
   1  -9   6         31.45         21.04        11.68 o
   2  -9   6         45.29         70.18        11.81 o
   3  -9   6         30.28         31.06         7.71 o
   4  -9   6        143.63        147.06         7.37 o
   5  -9   6        594.90        604.79         9.79 o
   6  -9   6        330.56        329.92         9.83 o
  -5  -8   6        179.86        199.96        12.58 o
  -4  -8   6        300.99        313.79        12.73 o
  -3  -8   6        259.69        264.29         9.02 o
  -2  -8   6        130.67        122.44         8.73 o
  -1  -8   6         26.77         34.26         7.91 o
   0  -8   6         80.41        100.58         8.80 o
   1  -8   6         34.77         39.00        11.67 o
   2  -8   6         55.06         58.88         8.15 o
   3  -8   6        581.45        579.95         9.04 o
   4  -8   6       1222.59       1124.06        44.52 o
   5  -8   6        841.31        820.77        14.86 o
   6  -8   6        205.76        221.29         7.02 o
   7  -8   6          5.50         13.05         6.54 o
   8  -8   6        159.19        147.56         7.18 o
  -7  -7   6        160.79        152.17         8.81 o
  -6  -7   6        672.01        685.76        14.18 o
  -5  -7   6        429.67        456.27        13.27 o
  -4  -7   6        137.28        133.94        11.63 o
  -3  -7   6          5.23          0.00         7.97 o
  -2  -7   6        113.45        123.05         8.56 o
  -1  -7   6        131.50        133.78         8.42 o
   0  -7   6          0.71          0.00        11.54 o
   1  -7   6        490.13        447.07        13.34 o
   2  -7   6       1513.05       1546.20        25.42 o
   3  -7   6        323.45        334.10         8.11 o
   4  -7   6        158.51        157.71         6.77 o
   5  -7   6          9.52         11.84         6.34 o
   6  -7   6         37.75         47.05         5.61 o
   7  -7   6         58.71         65.42         8.16 o
   8  -7   6         12.39         12.42         6.75 o
   9  -7   6         55.73         57.21         8.26 o
  -8  -6   6        167.36        200.93         9.25 o
  -7  -6   6        295.91        299.15        12.47 o
  -6  -6   6        240.19        238.68         9.03 o
  -5  -6   6          4.48         10.48         7.79 o
  -4  -6   6       1635.48       1675.19        16.24 o
  -3  -6   6        786.09        717.45        13.12 o
  -2  -6   6         20.86         27.45        11.14 o
  -1  -6   6          1.20         21.71        11.12 o
   0  -6   6        447.58        443.33        10.00 o
   1  -6   6        845.54        828.17        24.79 o
   2  -6   6       1749.19       1692.31        12.24 o
   3  -6   6         28.77         27.54         6.66 o
   4  -6   6        342.16        306.95         7.44 o
   5  -6   6        396.84        388.75         7.51 o
   6  -6   6          1.62          0.00         6.31 o
   7  -6   6        231.00        221.30         7.17 o
   8  -6   6        624.77        646.71        12.41 o
   9  -6   6        436.59        448.99        17.07 o
  10  -6   6        132.27        121.10         7.27 o
  -9  -5   6        382.93        397.70         9.91 o
  -8  -5   6        267.30        272.49        10.60 o
  -7  -5   6         14.51         18.24         5.75 o
  -6  -5   6        106.36        108.82        19.53 o
  -5  -5   6         42.10         48.35         6.60 o
  -4  -5   6         29.69         12.25        11.23 o
  -3  -5   6        262.03        186.79        11.97 o
  -2  -5   6         60.94         59.35        11.39 o
  -1  -5   6       1552.47       1547.95        16.60 o
   0  -5   6       1494.13       1466.32        16.29 o
   1  -5   6        674.47        704.38        10.27 o
   2  -5   6        129.81        164.52         8.14 o
   3  -5   6         67.94         70.35         6.56 o
   4  -5   6        127.65        129.66         6.96 o
   5  -5   6        103.99        102.81         6.97 o
   6  -5   6       1717.04       1730.15        51.25 o
   7  -5   6       1658.90       1674.86        13.70 o
   8  -5   6        554.45        519.57        13.10 o
   9  -5   6        255.50        275.49         8.39 o
  10  -5   6          2.66         13.95         6.71 o
  11  -5   6         95.51         88.71         5.40 o
  -9  -4   6        182.58        180.78         5.25 o
  -8  -4   6         77.39         74.93         6.67 o
  -7  -4   6         21.96         28.26         4.90 o
  -6  -4   6        237.18        242.80         6.83 o
  -5  -4   6          8.56          7.45         5.63 o
  -4  -4   6        625.72        635.90         8.11 o
  -3  -4   6       2889.94       2774.96        84.32 o
  -2  -4   6        170.36        165.77        11.63 o
  -1  -4   6         26.64         46.78        10.87 o
   0  -4   6        394.23        447.15        17.55 o
   1  -4   6        536.82        550.48        12.61 o
   2  -4   6        255.57        228.89         6.94 o
   3  -4   6          0.44          3.29         6.50 o
   4  -4   6        497.09        507.10        15.39 o
   5  -4   6       1379.58       1348.70        26.92 o
   6  -4   6       1872.19       1928.00        95.38 o
   7  -4   6        762.91        768.63        37.77 o
   8  -4   6        176.31        164.28         7.27 o
   9  -4   6        298.21        309.69         9.45 o
  10  -4   6         35.94         38.61         5.79 o
  11  -4   6          0.68          0.34         5.94 o
  12  -4   6        106.23        109.21         7.43 o
 -10  -3   6         88.26         65.88         5.18 o
  -9  -3   6         52.02         71.70         5.13 o
  -8  -3   6        381.16        392.79         5.83 o
  -7  -3   6          6.79          2.75         5.14 o
  -6  -3   6         46.17         51.65         6.06 o
  -5  -3   6       1318.54       1266.59        32.48 o
  -4  -3   6       1042.81       1052.50        55.44 o
  -3  -3   6        581.90        569.63        11.20 o
  -2  -3   6        220.85        193.64         6.18 o
  -1  -3   6        502.21        541.84         9.92 o
   0  -3   6       1674.14       1826.44        38.18 o
   1  -3   6        801.99        868.09        19.70 o
   2  -3   6         88.82         89.42         6.87 o
   3  -3   6        999.79        937.48        24.66 o
   4  -3   6       3017.58       3274.47        37.05 o
   5  -3   6        984.62        989.89        21.10 o
   6  -3   6          4.93          5.07         4.79 o
   7  -3   6       2397.35       2226.71        48.33 o
   8  -3   6        366.28        350.21         6.77 o
   9  -3   6        147.99        147.01         8.48 o
  10  -3   6         18.45         34.92         7.15 o
  11  -3   6        190.42        174.63         5.98 o
  12  -3   6        306.79        304.58         5.89 o
 -11  -2   6          0.52         11.13         8.22 o
 -10  -2   6         13.21         17.08         5.08 o
  -9  -2   6          6.90         11.26         5.75 o
  -8  -2   6         92.94         92.81         5.64 o
  -7  -2   6        646.02        667.09         9.48 o
  -6  -2   6       1762.24       1816.64        23.06 o
  -5  -2   6        813.37        772.15        12.72 o
  -4  -2   6        141.51        120.98         5.84 o
  -3  -2   6        354.37        361.63         6.64 o
  -2  -2   6       1607.16       1614.58        25.87 o
  -1  -2   6        677.68        671.70        16.02 o
   0  -2   6        130.42        166.47         5.52 o
   1  -2   6       1070.25       1004.67        26.57 o
   2  -2   6       2937.15       3132.34        45.16 o
   3  -2   6       1467.62       1378.77        16.11 o
   4  -2   6        194.47        187.76         6.21 o
   5  -2   6         79.40         55.76         8.38 o
   6  -2   6         12.93         13.66        13.91 o
   7  -2   6         44.41         40.80         5.94 o
   8  -2   6         31.95         33.12         5.26 o
   9  -2   6        672.04        610.40        15.50 o
  10  -2   6       2377.11       2299.17        27.56 o
  11  -2   6        113.66        118.09         7.01 o
  12  -2   6          4.25          0.53         6.87 o
  13  -2   6          5.75         11.13         5.06 o
 -11  -1   6         83.40         85.64         6.79 o
 -10  -1   6         26.68         26.39         7.78 o
  -9  -1   6        268.02        291.68        13.09 o
  -8  -1   6        949.34        923.19        13.38 o
  -7  -1   6       1764.49       1724.72        15.38 o
  -6  -1   6       1021.03       1077.90        25.25 o
  -5  -1   6         40.56         47.00         4.80 o
  -4  -1   6        210.96        195.13         5.72 o
  -3  -1   6        137.25        174.47         4.82 o
  -2  -1   6        595.89        587.95         8.81 o
  -1  -1   6       3144.94       3336.38       125.60 o
   0  -1   6       2673.61       2583.17        53.14 o
   1  -1   6        941.15        798.69        15.15 o
   2  -1   6        494.30        487.23         7.72 o
   3  -1   6        651.78        758.15        17.27 o
   4  -1   6        584.30        606.73         8.06 o
   5  -1   6       1594.44       1622.15        11.27 o
   6  -1   6         99.89        104.28         8.69 o
   7  -1   6        322.66        351.37         6.81 o
   8  -1   6       1721.77       1737.53        35.20 o
   9  -1   6        268.82        250.30        10.52 o
  10  -1   6        318.89        310.45         6.22 o
  11  -1   6         20.32         14.97         6.46 o
  12  -1   6        194.96        191.90         6.82 o
  13  -1   6         78.27         72.00         5.88 o
 -11   0   6         19.65         22.40         5.64 o
 -10   0   6        278.37        289.39         7.78 o
  -9   0   6        812.51        825.48        14.78 o
  -8   0   6        187.29        184.43         6.66 o
  -7   0   6         88.07         85.09         5.59 o
  -6   0   6         89.68         69.83         6.21 o
  -5   0   6        230.42        276.19        26.73 o
  -4   0   6        132.80        134.15         6.26 o
  -3   0   6        221.17        223.11        10.06 o
  -2   0   6        850.82        853.81        86.23 o
  -1   0   6        338.46        261.22         9.54 o
   0   0   6        392.31        345.56         8.51 o
   1   0   6         32.08         46.81         6.68 o
   2   0   6        498.48        457.11         7.04 o
   3   0   6         72.79         70.01         7.62 o
   4   0   6        382.82        318.80         7.81 o
   5   0   6         90.76         78.52         7.41 o
   6   0   6       1448.07       1434.75        28.34 o
   7   0   6       3035.68       3069.79        20.71 o
   8   0   6        295.69        314.72        12.10 o
   9   0   6          0.10          7.34         6.40 o
  10   0   6         95.41         80.55         6.26 o
  11   0   6        260.22        263.56         6.82 o
  12   0   6          8.10         15.78         6.63 o
  13   0   6          3.02          6.71        14.19 o
 -11   1   6        216.43        217.99         5.75 o
 -10   1   6        552.66        546.30         6.53 o
  -9   1   6        133.64        127.77         5.68 o
  -8   1   6          1.68          6.15         4.75 o
  -7   1   6        243.14        242.72         5.75 o
  -6   1   6        300.76        283.94         5.89 o
  -5   1   6        269.51        254.64         5.86 o
  -4   1   6        930.72       1013.49        25.77 o
  -3   1   6       3157.54       3136.36        51.05 o
  -2   1   6        903.81        899.45        10.25 o
  -1   1   6       1257.35       1380.57        30.80 o
   0   1   6        555.43        666.25        16.29 o
   1   1   6        842.11        899.28        12.08 o
   2   1   6        568.25        566.35         9.26 o
   3   1   6         73.52         61.02         5.08 o
   4   1   6         17.74         13.98         4.91 o
   5   1   6       1893.64       1822.54        13.95 o
   6   1   6       1201.44       1203.74        73.63 o
   7   1   6        216.49        178.79         7.77 o
   8   1   6         78.33         69.72         6.15 o
   9   1   6        310.72        337.27         9.86 o
  10   1   6          3.92          5.80         7.46 o
  11   1   6         33.62         24.17        15.71 o
  12   1   6        251.27        251.27         5.90 o
  13   1   6        348.29        339.60        24.50 o
 -12   2   6        182.06        203.00         5.46 o
 -11   2   6        170.08        157.03         5.95 o
 -10   2   6         43.53         52.82         6.22 o
  -9   2   6         16.16         22.60         4.76 o
  -8   2   6          9.60          2.26         5.25 o
  -7   2   6          1.10          3.13         5.19 o
  -6   2   6        301.79        305.60         6.05 o
  -5   2   6       2122.84       2168.98        51.32 o
  -4   2   6       1436.12       1413.23        16.73 o
  -3   2   6       7463.28       8076.66        30.80 o
  -2   2   6        575.12        578.63        18.07 o
  -1   2   6        627.82        611.21        12.00 o
   0   2   6        499.85        469.26        21.00 o
   1   2   6        295.27        324.02         6.52 o
   2   2   6        947.44        886.38        21.82 o
   3   2   6       5311.32       5443.98        90.88 o
   4   2   6       6201.69       6416.38       126.10 o
   5   2   6       2615.80       2626.92        10.78 o
   6   2   6          1.42          6.51         5.56 o
   7   2   6        449.22        515.44        10.56 o
   8   2   6        586.85        550.91         7.22 o
   9   2   6         10.04         10.69         6.05 o
  10   2   6        806.60        727.53        21.47 o
  11   2   6        856.90        846.78        52.73 o
  12   2   6        412.70        406.68         8.75 o
  13   2   6         65.40         67.18         6.59 o
 -12   3   6         72.52         76.43         7.75 o
 -11   3   6          3.28         14.83        11.04 o
 -10   3   6         14.14         18.41         6.22 o
  -9   3   6         51.89         53.67         5.42 o
  -8   3   6         85.44        118.68        18.66 o
  -7   3   6       2418.92       2412.26        62.25 o
  -6   3   6       3237.40       3295.04        75.69 o
  -5   3   6       2497.15       2450.42        82.34 o
  -4   3   6          5.17          7.78         4.40 o
  -3   3   6          5.75         11.93         5.41 o
  -2   3   6        398.90        502.70         6.64 o
  -1   3   6        121.79        125.36         7.50 o
   0   3   6        107.00         93.93         5.62 o
   1   3   6       4393.53       4409.20        24.23 o
   2   3   6       3242.43       3419.81        30.81 o
   3   3   6       2471.94       2492.80        14.82 o
   4   3   6        625.37        730.31        15.45 o
   5   3   6         80.18         93.35         6.24 o
   6   3   6        483.12        466.30         8.08 o
   7   3   6        578.83        591.07         7.03 o
   8   3   6         37.69         33.81         4.75 o
   9   3   6        322.67        373.36         8.36 o
  10   3   6        698.86        695.51         6.76 o
  11   3   6        186.71        203.57         9.47 o
  12   3   6          0.36          9.44         6.29 o
  13   3   6        161.07        164.33         6.99 o
 -12   4   6        198.06        195.36        15.87 o
 -11   4   6        447.82        458.14        12.03 o
 -10   4   6         21.78         32.92         8.85 o
  -9   4   6        192.68        166.82         7.84 o
  -8   4   6        685.72        691.40         6.61 o
  -7   4   6       1432.10       1334.04         7.12 o
  -6   4   6        967.31        965.41         7.44 o
  -5   4   6         64.74         75.31        11.83 o
  -4   4   6       1790.61       1811.89        63.22 o
  -3   4   6        202.55        178.48         6.27 o
  -2   4   6        418.51        433.48         7.35 o
  -1   4   6       2314.23       2476.26        56.71 o
   0   4   6       3335.96       3488.42       111.73 o
   1   4   6       1205.94       1223.19        46.89 o
   2   4   6        339.89        345.68         7.20 o
   3   4   6        285.85        293.49         8.21 o
   4   4   6        153.73        166.68         6.66 o
   5   4   6         42.59         41.71         5.46 o
   6   4   6        123.22        130.06         6.26 o
   7   4   6       1766.88       1864.45        46.12 o
   8   4   6        793.75        730.21        12.82 o
   9   4   6        608.06        622.22         6.85 o
  10   4   6        172.70        156.64         6.38 o
  11   4   6         29.64         31.76         6.40 o
  12   4   6        166.84        171.80         6.83 o
  13   4   6         67.67         72.08         6.28 o
 -11   5   6          3.82         11.44         8.16 o
 -10   5   6        387.33        428.43        15.03 o
  -9   5   6        297.08        304.15         5.78 o
  -8   5   6        712.38        727.55        22.29 o
  -7   5   6         16.69         24.78         5.77 o
  -6   5   6        549.69        538.22         8.09 o
  -5   5   6        310.99        316.77         7.07 o
  -4   5   6        538.62        573.57        40.58 o
  -3   5   6         26.56         28.55         5.61 o
  -2   5   6       2788.88       2841.05       139.94 o
  -1   5   6       8596.06       9229.90       566.21 o
   0   5   6       2859.23       3035.78       200.72 o
   1   5   6       2361.64       2631.41        56.61 o
   2   5   6         94.97         65.75         8.95 o
   3   5   6         65.99         63.55         8.14 o
   4   5   6        428.99        482.94        32.20 o
   5   5   6       1086.16       1094.69        32.95 o
   6   5   6       4554.18       4717.96       110.95 o
   7   5   6       1760.18       1751.01        16.70 o
   8   5   6        768.09        696.95        17.63 o
   9   5   6         41.47         33.46         5.31 o
  10   5   6        185.08        179.82         5.94 o
  11   5   6          8.44          7.20         5.18 o
  12   5   6         23.19         30.65         5.23 o
  13   5   6         26.64         31.40         6.77 o
 -11   6   6        420.04        448.35        16.74 o
 -10   6   6        218.73        224.51         5.16 o
  -9   6   6        140.06        124.33         5.41 o
  -8   6   6         70.05         63.84         4.29 o
  -7   6   6        193.65        207.14         6.12 o
  -6   6   6        219.92        201.42         5.36 o
  -5   6   6        186.72        167.28        12.02 o
  -4   6   6       1176.67       1206.09        18.13 o
  -3   6   6        657.44        599.89        11.52 o
  -2   6   6        769.86        770.95         7.81 o
  -1   6   6        154.70        180.82        15.24 o
   0   6   6        323.13        293.52         6.90 o
   1   6   6        101.40         88.17         6.45 o
   2   6   6         16.78         15.98         7.58 o
   3   6   6        363.39        308.91         8.96 o
   4   6   6       2112.64       2185.44        44.51 o
   5   6   6       2417.01       2467.47        12.27 o
   6   6   6       2247.04       2151.92        32.36 o
   7   6   6       1929.63       1940.17        45.86 o
   8   6   6          3.14          0.71         6.14 o
   9   6   6        355.31        345.61        11.15 o
  10   6   6        356.76        335.78         5.60 o
  11   6   6         93.38        102.24         5.87 o
  12   6   6        469.33        469.66         7.36 o
 -11   7   6        161.84        160.06         5.38 o
 -10   7   6          3.05          2.47         5.39 o
  -9   7   6        249.32        236.88         8.39 o
  -8   7   6        218.19        222.99         7.46 o
  -7   7   6         10.98         10.06         7.09 o
  -6   7   6        798.63        772.97         7.43 o
  -5   7   6       1398.60       1254.00         7.98 o
  -4   7   6       1441.97       1438.01        38.91 o
  -3   7   6        159.77        138.39        15.69 o
  -2   7   6        214.48        192.22        14.02 o
  -1   7   6       1673.67       1819.19        15.42 o
   0   7   6       1224.59       1220.01         8.94 o
   1   7   6          1.67         12.47         7.18 o
   2   7   6        662.27        639.00        17.97 o
   3   7   6       3775.28       3643.62        17.36 o
   4   7   6       1976.66       1934.89        11.34 o
   5   7   6       3004.22       3010.02        14.11 o
   6   7   6        343.16        315.34         5.86 o
   7   7   6       1186.24       1138.79        18.77 o
   8   7   6        278.14        263.28         5.37 o
   9   7   6          0.83          6.50         7.06 o
  10   7   6        167.59        193.07         7.19 o
  11   7   6        521.93        550.44         8.13 o
  12   7   6        336.97        343.89         7.38 o
 -11   8   6         44.16         47.62         5.16 o
 -10   8   6         12.13         12.32         4.67 o
  -9   8   6         75.73         76.66         6.55 o
  -8   8   6         77.56         87.71         6.02 o
  -7   8   6       1000.68        986.10        29.69 o
  -6   8   6       2064.01       2011.36        18.90 o
  -5   8   6        947.95        905.83        42.90 o
  -4   8   6          1.99          0.00         6.92 o
  -3   8   6        264.37        306.46         6.37 o
  -2   8   6        725.19        630.88         7.29 o
  -1   8   6        265.98        293.08         9.91 o
   0   8   6          2.22          0.00         6.55 o
   1   8   6       3596.85       3574.74        13.99 o
   2   8   6       3368.43       3397.25        27.98 o
   3   8   6       1478.15       1423.23        47.77 o
   4   8   6         49.31         44.81         7.37 o
   5   8   6        170.57        182.83        14.29 o
   6   8   6        183.66        187.98         6.47 o
   7   8   6          7.85          6.33         6.02 o
   8   8   6        380.17        421.28         6.30 o
   9   8   6       1394.86       1371.75        14.07 o
  10   8   6        804.78        829.59        11.39 o
  11   8   6        137.01        126.62         6.95 o
 -10   9   6         64.81         62.24         5.39 o
  -9   9   6        429.25        390.11        17.32 o
  -8   9   6       1040.85        969.79         8.22 o
  -7   9   6       1396.01       1341.41        23.74 o
  -6   9   6        241.44        258.60         6.38 o
  -5   9   6         97.36        101.75         5.91 o
  -4   9   6        216.95        205.69         7.37 o
  -3   9   6        348.31        391.14         5.85 o
  -2   9   6        579.72        587.74         6.44 o
  -1   9   6       2020.30       2016.59        14.10 o
   0   9   6       1725.84       1814.31        10.94 o
   1   9   6        274.96        256.28         9.05 o
   2   9   6        356.27        360.04         8.14 o
   3   9   6         25.26         17.52         7.51 o
   4   9   6       1050.64       1031.72        12.37 o
   5   9   6         35.52         37.66         6.28 o
   6   9   6        362.16        335.55         6.74 o
   7   9   6       1917.39       1778.08        28.32 o
   8   9   6       1387.62       1331.33        18.35 o
   9   9   6        745.54        743.81        14.11 o
  10   9   6         70.20         77.52         5.71 o
  11   9   6        128.36        135.44         6.20 o
  -9  10   6        189.32        195.00         7.48 o
  -8  10   6        113.77        119.92         7.55 o
  -7  10   6          1.40          5.60        10.40 o
  -6  10   6         87.32         98.16         6.01 o
  -5  10   6        238.73        230.78         5.69 o
  -4  10   6          0.47          5.54         6.01 o
  -3  10   6        274.82        253.84         5.77 o
  -2  10   6       1289.31       1312.30         9.16 o
  -1  10   6        960.95        933.22        13.23 o
   0  10   6        286.84        287.34         8.44 o
   1  10   6         36.69         38.70         7.27 o
   2  10   6        383.06        409.43         8.23 o
   3  10   6        155.62        149.96         6.48 o
   4  10   6         68.23         71.53         7.98 o
   5  10   6        399.86        401.20        11.43 o
   6  10   6       1383.26       1342.99         9.78 o
   7  10   6       1263.80       1225.81        12.91 o
   8  10   6        192.10        190.57         5.90 o
   9  10   6          0.67          8.65         6.33 o
  10  10   6         51.96         58.96         5.87 o
  -9  11   6          3.25         16.13        12.24 o
  -8  11   6         81.15         89.01         5.46 o
  -7  11   6        214.88        211.77         5.84 o
  -6  11   6         35.43         26.14         7.68 o
  -5  11   6        434.07        444.89         8.25 o
  -4  11   6        444.87        454.47         7.11 o
  -3  11   6        179.95        176.38         5.69 o
  -2  11   6         13.15         17.47         7.45 o
  -1  11   6        245.89        243.75        18.64 o
   0  11   6        579.41        585.13         7.48 o
   1  11   6        478.99        420.78        26.43 o
   2  11   6         11.73         15.37         6.74 o
   3  11   6         35.98         35.56        12.98 o
   4  11   6        437.97        467.59        10.20 o
   5  11   6        614.35        684.14         9.14 o
   6  11   6        594.45        560.95         7.55 o
   7  11   6         78.77         80.10         5.62 o
   8  11   6         99.60        101.42         4.88 o
   9  11   6         86.65         91.62         7.23 o
  -8  12   6         75.70         76.14         7.97 o
  -7  12   6         21.56         25.74        18.99 o
  -6  12   6        302.44        319.52         6.15 o
  -5  12   6        785.37        795.36        14.51 o
  -4  12   6       1822.71       1836.15        11.21 o
  -3  12   6        507.41        533.76        21.02 o
  -2  12   6         41.39         60.33        10.55 o
  -1  12   6        541.36        531.10         8.52 o
   0  12   6        294.83        321.56        13.14 o
   1  12   6          5.81          4.96         6.11 o
   2  12   6        243.84        265.97         8.11 o
   3  12   6        945.27        922.67        25.73 o
   4  12   6        446.89        456.39         8.73 o
   5  12   6          3.31          5.83         6.22 o
   6  12   6         43.46         45.20         5.04 o
   7  12   6         31.11         29.28         6.55 o
   8  12   6         36.50         28.67         5.26 o
  -6  13   6        797.44        860.28        45.92 o
  -5  13   6        212.25        244.12         8.27 o
  -4  13   6          7.49          7.04         6.35 o
  -3  13   6         17.47         13.85         6.33 o
  -2  13   6         63.30         76.59         6.27 o
  -1  13   6         10.25         15.73         7.03 o
   0  13   6        195.98        221.14         6.87 o
   1  13   6        306.35        297.76        13.55 o
   2  13   6        514.94        529.53        17.94 o
   3  13   6        363.94        340.65        10.87 o
   4  13   6          3.04          0.00         7.93 o
   5  13   6        118.47        134.62        11.66 o
   6  13   6        256.64        256.92         8.26 o
   7  13   6         10.43         19.87         6.69 o
  -4  14   6         35.97         33.52         8.01 o
  -3  14   6         17.26         26.21         7.90 o
  -2  14   6        424.62        410.50         7.48 o
  -1  14   6        569.99        584.87        12.53 o
   0  14   6        423.82        429.10        15.00 o
   1  14   6        385.45        358.12         8.80 o
   2  14   6          9.43         17.33         7.83 o
   3  14   6        151.47        132.20         8.83 o
   4  14   6        200.47        199.14         8.44 o
   5  14   6         82.08         91.29         5.78 o
  -1  -9   7        500.10        496.94        13.95 o
   0  -9   7        381.36        397.04        13.46 o
   1  -9   7         24.19         14.51        11.81 o
   2  -9   7         60.31         48.61        12.36 o
   3  -9   7         49.73         54.75        10.02 o
   4  -9   7         10.92         10.71         8.09 o
  -4  -8   7         78.18         74.10        12.58 o
  -3  -8   7        311.64        325.83         9.61 o
  -2  -8   7        230.09        237.80        12.62 o
  -1  -8   7          4.67          0.00        11.81 o
   0  -8   7         74.18         78.89        11.92 o
   1  -8   7        113.78         99.95        11.99 o
   2  -8   7         23.66         43.62        11.65 o
   3  -8   7         22.95         22.66         7.60 o
   4  -8   7        221.76        211.40         7.57 o
   5  -8   7        682.82        674.60         8.51 o
   6  -8   7        376.23        404.42        11.50 o
   7  -8   7         54.14         49.84         7.13 o
  -6  -7   7        184.93        186.72        12.70 o
  -5  -7   7        249.95        250.57         9.14 o
  -4  -7   7        180.23        192.08        11.85 o
  -3  -7   7         82.39         87.99         8.71 o
  -2  -7   7          2.60          0.65        11.63 o
  -1  -7   7        539.02        527.77        10.36 o
   0  -7   7        389.57        396.88        13.26 o
   1  -7   7          1.39          7.47        11.63 o
   2  -7   7         12.53         17.09         8.62 o
   3  -7   7        431.13        456.15         8.69 o
   4  -7   7        738.01        687.83        11.08 o
   5  -7   7        461.09        465.72         8.22 o
   6  -7   7         18.18         25.43         6.59 o
   7  -7   7         17.31         24.10         6.02 o
   8  -7   7         47.72         65.28         7.17 o
  -7  -6   7        192.36        240.91        12.77 o
  -6  -6   7        474.24        482.89         9.93 o
  -5  -6   7        207.39        236.05        12.28 o
  -4  -6   7          3.24          1.26         8.05 o
  -3  -6   7         74.89         60.66        11.77 o
  -2  -6   7        304.73        288.20        12.11 o
  -1  -6   7        232.84        209.15        12.22 o
   0  -6   7         28.18         40.09         8.16 o
   1  -6   7        843.94        836.70        14.91 o
   2  -6   7       1145.65       1138.84        25.23 o
   3  -6   7         70.41         89.89         6.94 o
   4  -6   7          0.47          0.50         6.79 o
   5  -6   7          9.62         14.86         6.79 o
   6  -6   7         10.86          5.90         6.75 o
   7  -6   7          5.37         10.85         6.92 o
   8  -6   7         84.90         81.31         7.06 o
   9  -6   7        386.98        375.32        11.97 o
  10  -6   7        416.13        414.03        19.66 o
  -8  -5   7        255.55        252.43        12.38 o
  -7  -5   7        438.72        430.20        15.27 o
  -6  -5   7        349.36        344.71        11.02 o
  -5  -5   7         83.95         98.62        11.56 o
  -4  -5   7        167.76        201.62        11.94 o
  -3  -5   7        287.75        270.87        11.97 o
  -2  -5   7         94.26         94.07        11.41 o
  -1  -5   7         40.43         37.15         8.06 o
   0  -5   7       1073.13       1070.84        15.52 o
   1  -5   7        480.35        454.62        16.46 o
   2  -5   7         55.14         56.63         7.30 o
   3  -5   7        304.28        311.37         7.34 o
   4  -5   7        753.47        758.80        13.90 o
   5  -5   7        103.82        104.89         6.80 o
   6  -5   7        203.40        203.57         7.40 o
   7  -5   7       1004.45       1021.51        11.43 o
   8  -5   7       1022.54       1017.84        21.87 o
   9  -5   7        555.93        552.71        16.91 o
  10  -5   7         56.56         57.25         6.54 o
  -9  -4   7        305.92        298.22        14.96 o
  -8  -4   7        253.72        233.33         6.09 o
  -7  -4   7          0.09          1.87         6.43 o
  -6  -4   7         34.47         52.48         5.86 o
  -5  -4   7         36.81         38.38         5.61 o
  -4  -4   7         92.61         78.74         6.36 o
  -3  -4   7          2.35         13.25         7.76 o
  -2  -4   7        947.72        942.72        14.35 o
  -1  -4   7       1373.15       1288.29        13.44 o
   0  -4   7        100.75        109.01         9.55 o
   1  -4   7         69.52         66.98         9.11 o
   2  -4   7        265.33        273.31         7.29 o
   3  -4   7        419.74        431.30         7.65 o
   4  -4   7         63.66         76.81         6.55 o
   5  -4   7         31.51         42.13         6.86 o
   6  -4   7        254.20        234.99         7.70 o
   7  -4   7        473.19        476.97        17.48 o
   8  -4   7        350.32        337.70         7.28 o
   9  -4   7         41.38         44.63         6.45 o
  10  -4   7         84.74         85.81         6.74 o
  11  -4   7        155.22        166.47         8.12 o
  -9  -3   7         11.84         10.73         5.62 o
  -8  -3   7          1.98          2.27         5.71 o
  -7  -3   7         30.06         46.53        10.31 o
  -6  -3   7         23.22         25.42         6.12 o
  -5  -3   7        398.95        376.62        10.79 o
  -4  -3   7       1317.12       1256.37         9.15 o
  -3  -3   7       1872.65       1816.72        22.71 o
  -2  -3   7        692.94        654.51        16.67 o
  -1  -3   7          0.36          7.53         6.20 o
   0  -3   7          3.34         10.81         7.22 o
   1  -3   7        344.47        331.24         8.16 o
   2  -3   7         14.19         12.82         6.21 o
   3  -3   7         64.25         63.92         6.39 o
   4  -3   7        765.62        755.43        25.39 o
   5  -3   7       1043.88       1121.48        17.04 o
   6  -3   7        502.50        473.41        24.73 o
   7  -3   7        148.53        146.16        12.71 o
   8  -3   7          3.45         13.79         7.63 o
   9  -3   7        105.63        114.37        14.17 o
  10  -3   7         14.38         15.26         7.76 o
  11  -3   7        103.25        100.44         8.14 o
  12  -3   7         65.66         86.43         8.23 o
 -10  -2   7          0.53          5.78         5.71 o
  -9  -2   7         88.84        100.41         6.36 o
  -8  -2   7         87.88         88.77         7.69 o
  -7  -2   7        141.90        128.91         5.79 o
  -6  -2   7        350.00        386.85         7.76 o
  -5  -2   7        655.56        647.20         8.91 o
  -4  -2   7       1797.40       1715.37        25.23 o
  -3  -2   7       1191.97       1213.97        16.87 o
  -2  -2   7        389.03        371.43         9.49 o
  -1  -2   7        866.47        833.17         6.82 o
   0  -2   7       1412.15       1437.15        24.07 o
   1  -2   7         19.48         38.11         6.78 o
   2  -2   7       1094.55       1085.94        34.56 o
   3  -2   7       1544.31       1421.61       165.95 o
   4  -2   7        861.42        835.67        37.15 o
   5  -2   7         32.49         42.71         6.26 o
   6  -2   7         47.43         46.34         6.38 o
   7  -2   7        156.61        147.19         6.88 o
   8  -2   7         38.71         32.05         9.29 o
   9  -2   7        307.04        266.61         8.88 o
  10  -2   7         23.82         34.78        11.32 o
  11  -2   7        346.59        378.64        16.01 o
  12  -2   7        468.01        481.91         8.94 o
 -10  -1   7        109.20        119.04         7.43 o
  -9  -1   7        160.88        158.50         9.06 o
  -8  -1   7          1.08          6.45         5.52 o
  -7  -1   7        275.08        291.05         6.25 o
  -6  -1   7       1243.51       1195.17        34.29 o
  -5  -1   7        665.20        686.98        14.79 o
  -4  -1   7         71.68         78.76         4.86 o
  -3  -1   7         57.32         73.42         5.71 o
  -2  -1   7        182.98        168.09         6.30 o
  -1  -1   7         22.01         32.36         5.46 o
   0  -1   7         86.45         79.21         5.59 o
   1  -1   7       1387.17       1319.72        28.96 o
   2  -1   7       3412.34       3340.54        55.14 o
   3  -1   7        193.46        179.51         7.85 o
   4  -1   7          0.35          2.16         7.46 o
   5  -1   7        118.21         99.60         6.63 o
   6  -1   7        112.71        111.48         7.83 o
   7  -1   7        775.23        782.41         9.45 o
   8  -1   7         12.35         12.09         9.69 o
   9  -1   7        962.76        890.34        11.60 o
  10  -1   7       2147.77       2027.58        59.90 o
  11  -1   7        134.75        124.56        14.08 o
  12  -1   7         39.59         36.80         7.57 o
 -11   0   7          7.55         14.31         7.69 o
 -10   0   7         13.15         16.05         5.60 o
  -9   0   7        234.87        247.17         6.78 o
  -8   0   7        590.05        591.98        23.49 o
  -7   0   7        849.29        882.16        11.07 o
  -6   0   7         33.85         33.00         5.92 o
  -5   0   7         57.37         43.44         5.44 o
  -4   0   7        360.23        389.12         9.94 o
  -3   0   7        935.04        919.81        19.42 o
  -2   0   7         46.07         53.36         6.12 o
  -1   0   7        601.00        546.66        12.17 o
   0   0   7       2772.98       2888.82       108.51 o
   1   0   7       1253.85       1149.95        10.41 o
   2   0   7       1458.06       1463.12        44.78 o
   3   0   7        236.34        235.35         8.03 o
   4   0   7       1886.02       2056.46        28.40 o
   5   0   7        994.26       1108.93        20.26 o
   6   0   7       1306.06       1329.92        29.39 o
   7   0   7        597.88        621.33         8.99 o
   8   0   7        650.48        692.76         8.01 o
   9   0   7        396.87        390.24         8.38 o
  10   0   7         95.52         90.63         5.44 o
  11   0   7          2.58         12.97        13.95 o
  12   0   7        193.03        198.34         7.03 o
  13   0   7         54.85         48.15         5.91 o
 -11   1   7         96.20        113.23         6.04 o
 -10   1   7        605.72        595.69        20.48 o
  -9   1   7        639.97        652.37         7.60 o
  -8   1   7        186.58        184.62         6.59 o
  -7   1   7          4.44         11.63         6.12 o
  -6   1   7        137.63        142.46         5.72 o
  -5   1   7        111.13        104.07        10.22 o
  -4   1   7        380.37        390.90         6.80 o
  -3   1   7       2661.32       2963.58        70.16 o
  -2   1   7       6735.15       7358.96       262.66 o
  -1   1   7       3614.30       3686.78        77.99 o
   0   1   7       2370.88       2611.06        45.69 o
   1   1   7         66.40         87.20         6.34 o
   2   1   7       1461.51       1451.02        40.19 o
   3   1   7        948.40        911.04        17.75 o
   4   1   7        656.76        674.92         8.86 o
   5   1   7        437.41        427.93         7.20 o
   6   1   7       1461.77       1436.40         8.89 o
   7   1   7       1239.81       1222.34        11.19 o
   8   1   7        397.15        385.43         6.22 o
   9   1   7          3.24          0.00        12.30 o
  10   1   7         79.14         83.71         9.36 o
  11   1   7        290.59        301.31        16.88 o
  12   1   7          0.05          0.00         8.66 o
  13   1   7        128.45        118.44         6.69 o
 -11   2   7        465.74        452.14         7.54 o
 -10   2   7        458.89        452.17        15.60 o
  -9   2   7         44.87         51.95         5.52 o
  -8   2   7        133.96        140.28         8.08 o
  -7   2   7        244.36        232.21         6.46 o
  -6   2   7         54.18         54.83         5.31 o
  -5   2   7        343.41        369.44         9.28 o
  -4   2   7       1516.22       1546.14        54.20 o
  -3   2   7       3621.35       3728.36        55.00 o
  -2   2   7       2927.25       3233.60        24.25 o
  -1   2   7        325.13        385.21         6.60 o
   0   2   7        404.85        382.23         6.73 o
   1   2   7        687.73        666.68        20.15 o
   2   2   7          8.49         19.12         6.96 o
   3   2   7       1420.37       1505.59        33.26 o
   4   2   7       4259.41       4505.97       139.83 o
   5   2   7       3087.75       3220.44        33.21 o
   6   2   7       1713.11       1708.59        26.47 o
   7   2   7         12.72         19.86         6.50 o
   8   2   7         51.33         45.43         6.11 o
   9   2   7        213.98        222.09         7.84 o
  10   2   7          7.45          0.00         7.40 o
  11   2   7          6.17         10.37         7.48 o
  12   2   7        161.63        171.51         6.67 o
  13   2   7        364.37        355.07        25.93 o
 -11   3   7         10.36         15.33         5.54 o
 -10   3   7         26.60         30.37         5.47 o
  -9   3   7        113.08        129.47         6.55 o
  -8   3   7         33.09         40.65         5.36 o
  -7   3   7        238.47        252.05         5.71 o
  -6   3   7        599.28        632.26        61.71 o
  -5   3   7       1592.82       1595.96         8.41 o
  -4   3   7       2229.87       2265.12        35.11 o
  -3   3   7       1573.91       1670.86        37.21 o
  -2   3   7         17.65         12.07         5.55 o
  -1   3   7        347.23        390.36        11.08 o
   0   3   7        104.26        139.06         7.40 o
   1   3   7        392.75        424.52         9.21 o
   2   3   7        988.51       1003.20         9.83 o
   3   3   7       6143.29       6227.28        95.89 o
   4   3   7       3197.74       3431.83        76.00 o
   5   3   7        217.62        153.53         5.25 o
   6   3   7         18.11         15.89         5.40 o
   7   3   7        179.75        166.15         5.72 o
   8   3   7         86.64         83.08         5.63 o
   9   3   7         19.55         18.26         6.26 o
  10   3   7       1312.78       1402.49        16.20 o
  11   3   7        648.86        642.78         7.75 o
  12   3   7        211.89        238.86        23.23 o
  13   3   7         28.50         30.57         6.45 o
 -11   4   7        301.42        302.77         7.16 o
 -10   4   7        209.29        212.07         6.88 o
  -9   4   7         13.21         13.73         6.11 o
  -8   4   7         46.84         49.74         5.86 o
  -7   4   7       2509.88       2455.37        64.39 o
  -6   4   7        402.77        380.85        24.55 o
  -5   4   7         54.14         57.22         5.78 o
  -4   4   7        417.86        461.09        13.26 o
  -3   4   7        180.09        200.62         8.69 o
  -2   4   7         30.20         23.04         5.56 o
  -1   4   7        566.81        621.55        16.42 o
   0   4   7        126.36        121.75         7.67 o
   1   4   7       3779.39       3953.63        48.45 o
   2   4   7       5007.72       5361.57        18.13 o
   3   4   7       1528.54       1461.63         9.22 o
   4   4   7         41.73         59.79         7.15 o
   5   4   7         83.87         81.24         5.41 o
   6   4   7        217.14        210.43         5.68 o
   7   4   7          1.40          2.31         6.09 o
   8   4   7        325.08        310.46         7.87 o
   9   4   7       1028.51        977.10        14.07 o
  10   4   7       1333.43       1328.45        21.28 o
  11   4   7        401.48        354.68         7.21 o
  12   4   7          0.69          7.88         6.52 o
  13   4   7        192.42        199.43        18.97 o
 -11   5   7         75.15         79.79         4.74 o
 -10   5   7         12.50         23.07         5.34 o
  -9   5   7        323.10        316.25         6.03 o
  -8   5   7        256.09        260.86         6.52 o
  -7   5   7        239.30        243.81         7.26 o
  -6   5   7        590.95        533.21         9.26 o
  -5   5   7         26.56         24.48         6.86 o
  -4   5   7       1980.71       2098.82        10.61 o
  -3   5   7        507.53        540.21         7.04 o
  -2   5   7        474.70        503.42         9.11 o
  -1   5   7       3117.68       3370.30        18.60 o
   0   5   7       1519.64       1578.00        15.02 o
   1   5   7        843.54        869.19        30.36 o
   2   5   7          0.56         10.79         7.40 o
   3   5   7       1158.74       1178.76        14.60 o
   4   5   7        472.96        473.17         7.71 o
   5   5   7        413.90        472.04        22.45 o
   6   5   7       1551.67       1527.08        26.12 o
   7   5   7       1871.72       1729.56        24.16 o
   8   5   7       1201.23       1226.75        17.03 o
   9   5   7        252.84        278.19         9.11 o
  10   5   7        212.25        218.60         6.06 o
  11   5   7         89.53        102.80         5.75 o
  12   5   7        139.44        140.79         8.13 o
  13   5   7          7.87          4.09         7.13 o
 -11   6   7         73.56         82.21         5.65 o
 -10   6   7        320.44        343.07         6.84 o
  -9   6   7        462.87        476.52        12.80 o
  -8   6   7        116.95        123.72         7.70 o
  -7   6   7         62.83         48.04         7.30 o
  -6   6   7        529.43        485.27         6.91 o
  -5   6   7          4.62         11.57        10.14 o
  -4   6   7         16.19         10.65         6.92 o
  -3   6   7        954.94        938.59        35.25 o
  -2   6   7       1838.70       1862.28        96.45 o
  -1   6   7       1260.42       1295.90        13.99 o
   0   6   7          6.42         17.52         7.24 o
   1   6   7        620.73        721.60        12.74 o
   2   6   7       1802.49       1958.35        14.98 o
   3   6   7       1407.56       1370.22        10.19 o
   4   6   7         10.81          5.16         5.97 o
   5   6   7       1546.66       1561.28        83.18 o
   6   6   7       6592.86       6509.55       187.50 o
   7   6   7       1782.47       1692.94        51.03 o
   8   6   7        326.98        321.09         9.41 o
   9   6   7        172.38        170.21         6.69 o
  10   6   7        101.64        111.70         6.46 o
  11   6   7          4.77         11.84         7.67 o
  12   6   7         11.43         25.50         6.59 o
 -11   7   7        524.30        509.71         6.52 o
 -10   7   7         63.76         80.62         8.91 o
  -9   7   7          4.59         16.18         4.62 o
  -8   7   7        258.79        269.26        11.48 o
  -7   7   7         11.93         13.31         5.73 o
  -6   7   7        107.89         97.64         7.14 o
  -5   7   7        213.89        196.31         6.75 o
  -4   7   7       1481.30       1407.60        18.63 o
  -3   7   7       2133.91       2090.99        48.01 o
  -2   7   7       1506.65       1584.95        36.96 o
  -1   7   7         44.72         63.23        10.40 o
   0   7   7         22.16         16.86         5.81 o
   1   7   7        154.27        148.94        13.14 o
   2   7   7          6.34         12.50         7.23 o
   3   7   7        284.46        314.60         6.69 o
   4   7   7       1860.83       1745.60         9.35 o
   5   7   7        709.72        682.73         7.01 o
   6   7   7          7.37         10.86         5.95 o
   7   7   7        276.90        255.29         5.29 o
   8   7   7         44.86         47.00         4.75 o
   9   7   7         57.85         61.43         6.40 o
  10   7   7          3.07          0.00         5.44 o
  11   7   7        208.54        209.12         8.59 o
  12   7   7        521.48        488.20        13.84 o
 -10   8   7          2.91          5.90         7.60 o
  -9   8   7        164.51        192.59        10.32 o
  -8   8   7         12.88         12.94        15.40 o
  -7   8   7        196.01        201.58         7.38 o
  -6   8   7        950.57        901.56         7.93 o
  -5   8   7       1540.33       1538.06        60.08 o
  -4   8   7        437.53        429.92         7.98 o
  -3   8   7         84.92         95.66         5.82 o
  -2   8   7        773.56        728.28         7.80 o
  -1   8   7        524.85        542.88        11.67 o
   0   8   7        181.28        191.79         8.04 o
   1   8   7        930.72       1002.67        14.38 o
   2   8   7       1359.75       1310.23        46.29 o
   3   8   7       1151.73       1232.00        51.14 o
   4   8   7        458.84        445.00         8.18 o
   5   8   7        299.97        304.99        14.36 o
   6   8   7          7.38         19.01         5.34 o
   7   8   7        260.39        263.67         6.67 o
   8   8   7        308.14        310.49         6.17 o
   9   8   7        568.46        567.55        20.83 o
  10   8   7        437.51        426.30        18.39 o
  11   8   7        574.99        592.98        27.48 o
 -10   9   7        131.70        128.43         6.59 o
  -9   9   7          9.04          1.62         6.55 o
  -8   9   7        249.92        235.39         6.46 o
  -7   9   7       1014.17        954.65         8.08 o
  -6   9   7        744.14        770.52         8.58 o
  -5   9   7        666.90        626.24         7.37 o
  -4   9   7         65.28         75.98        10.47 o
  -3   9   7          8.66         12.08         5.68 o
  -2   9   7          7.45          9.72         5.55 o
  -1   9   7         43.80         34.78         7.22 o
   0   9   7        109.84         91.61         6.01 o
   1   9   7       2172.73       2393.38        57.37 o
   2   9   7       1909.76       2016.14        44.33 o
   3   9   7        105.87        108.78         6.23 o
   4   9   7        140.79        145.46         5.60 o
   5   9   7        502.45        477.18         6.70 o
   6   9   7         26.19         34.39         5.90 o
   7   9   7          1.19          5.62         5.61 o
   8   9   7        133.06        134.25         5.84 o
   9   9   7       1152.93       1179.63         8.45 o
  10   9   7        685.23        672.04         8.05 o
  11   9   7        186.43        196.30         7.17 o
  -9  10   7        116.62        119.80         7.90 o
  -8  10   7        194.43        214.34         6.72 o
  -7  10   7        128.39        128.85         5.31 o
  -6  10   7          7.92         11.98        10.55 o
  -5  10   7        179.08        187.85         7.52 o
  -4  10   7        362.59        335.98         6.05 o
  -3  10   7        377.13        392.52         9.43 o
  -2  10   7         71.23         76.06         5.94 o
  -1  10   7        746.75        763.07        22.23 o
   0  10   7        511.55        500.41         7.25 o
   1  10   7        216.95        209.75         6.53 o
   2  10   7         12.55         16.10         6.24 o
   3  10   7        466.79        459.82         7.17 o
   4  10   7       1288.83       1220.66        23.48 o
   5  10   7          1.22         12.22         5.96 o
   6  10   7        241.16        233.59         5.79 o
   7  10   7        895.98        830.65         7.07 o
   8  10   7        672.95        687.79        10.13 o
   9  10   7        126.52        133.80         5.57 o
  10  10   7         22.70         21.97         5.20 o
  -8  11   7          0.26          0.00         6.42 o
  -7  11   7         95.76        103.20         6.40 o
  -6  11   7         88.89         79.77         7.64 o
  -5  11   7         14.12         11.96         6.36 o
  -4  11   7         18.48         41.01         6.35 o
  -3  11   7        641.94        621.94        14.82 o
  -2  11   7       1401.58       1400.14        14.95 o
  -1  11   7       1233.79       1188.48         8.86 o
   0  11   7        114.46        119.74         7.46 o
   1  11   7        234.16        219.92        12.50 o
   2  11   7       1051.82        957.07        20.93 o
   3  11   7        749.47        705.38        17.81 o
   4  11   7        108.60         93.01         7.47 o
   5  11   7        136.88        160.51         7.64 o
   6  11   7        789.24        784.83        14.46 o
   7  11   7        326.40        313.06         6.12 o
   8  11   7          8.12         21.04         5.61 o
   9  11   7         36.37         35.73         5.19 o
  -7  12   7         49.94         52.98         7.90 o
  -6  12   7          1.31          6.02         7.69 o
  -5  12   7        485.36        453.75         8.38 o
  -4  12   7       1262.62       1278.57        17.03 o
  -3  12   7        912.90        927.16         9.40 o
  -2  12   7        325.07        316.90         8.63 o
  -1  12   7         30.77         45.34         7.15 o
   0  12   7        152.12        154.61         5.70 o
   1  12   7        112.98        111.75         8.04 o
   2  12   7         95.10         87.35         5.53 o
   3  12   7        684.35        688.09        23.55 o
   4  12   7        576.21        569.47        22.72 o
   5  12   7        392.08        383.65         8.36 o
   6  12   7        122.48        117.87         9.07 o
   7  12   7         20.36         28.23         5.58 o
   8  12   7         88.97         86.48         6.76 o
  -6  13   7        759.25        802.74        15.67 o
  -5  13   7        766.46        813.50        28.17 o
  -4  13   7        961.10        951.20         7.79 o
  -3  13   7        119.07        110.15         6.65 o
  -2  13   7         78.55         97.97         7.65 o
  -1  13   7        128.90        129.67         9.33 o
   0  13   7          1.31         16.44         7.50 o
   1  13   7        385.84        372.76         8.36 o
   2  13   7       1292.41       1265.52        10.50 o
   3  13   7       1287.10       1268.60        10.66 o
   4  13   7        142.52        132.72         6.62 o
   5  13   7         41.83         47.11         7.92 o
   6  13   7        238.13        231.93         6.15 o
   7  13   7        148.46        151.59         8.62 o
  -4  14   7          4.47         15.32         9.02 o
  -3  14   7          5.03          1.52        11.09 o
  -2  14   7          2.19          0.00         6.42 o
  -1  14   7          0.23          0.67        10.94 o
   0  14   7        220.22        197.24         6.97 o
   1  14   7        630.11        594.85         9.27 o
   2  14   7        595.96        622.68        10.47 o
   3  14   7        182.27        212.12         9.35 o
   4  14   7         54.45         73.70         8.10 o
   5  14   7        145.08        152.03         6.79 o
  -2  -8   8        327.74        335.30        13.46 o
  -1  -8   8        127.61        115.91         9.29 o
   0  -8   8         72.11         61.78         9.13 o
   1  -8   8          6.62          6.19        11.82 o
   2  -8   8        251.96        241.05        13.19 o
   3  -8   8        192.50        196.20        10.84 o
   4  -8   8          2.85          4.08         7.44 o
   5  -8   8         55.15         42.78         6.87 o
  -4  -7   8        123.71        161.37        12.32 o
  -3  -7   8        346.16        342.86        13.21 o
  -2  -7   8        171.48        193.57        12.26 o
  -1  -7   8          0.16          0.77        11.77 o
   0  -7   8         97.13         96.37         8.85 o
   1  -7   8        201.31        190.74        12.55 o
   2  -7   8        153.50        141.00        12.28 o
   3  -7   8          2.18          3.34         7.87 o
   4  -7   8        199.75        216.67         8.19 o
   5  -7   8        491.60        477.71         8.11 o
   6  -7   8        105.25        117.56         7.33 o
   7  -7   8         10.78         11.82         7.10 o
  -6  -6   8        304.69        322.01        13.16 o
  -5  -6   8        359.35        315.09         9.61 o
  -4  -6   8        271.66        248.14         9.57 o
  -3  -6   8         68.34         64.43         8.52 o
  -2  -6   8         14.93         17.16        11.56 o
  -1  -6   8         65.47         81.25        11.94 o
   0  -6   8         14.52         17.00        11.70 o
   1  -6   8        129.88        131.45        11.93 o
   2  -6   8         40.28         63.67        10.28 o
   3  -6   8        423.54        439.07         8.38 o
   4  -6   8        374.12        363.62         7.59 o
   5  -6   8         17.77         19.02         7.08 o
   6  -6   8         28.13         30.14         6.98 o
   7  -6   8         49.18         49.19         7.38 o
   8  -6   8         58.85         70.45         6.70 o
   9  -6   8          1.35          0.00        10.03 o
  -7  -5   8        500.64        494.91         9.52 o
  -6  -5   8        711.82        685.42        17.56 o
  -5  -5   8        326.42        296.56         9.61 o
  -4  -5   8          3.59          2.79         8.00 o
  -3  -5   8         20.18         38.83         8.24 o
  -2  -5   8        139.95        128.67         8.59 o
  -1  -5   8          6.72         12.92         8.01 o
   0  -5   8        223.93        226.89        12.46 o
   1  -5   8        994.62       1009.11        12.91 o
   2  -5   8        555.74        517.81        18.26 o
   3  -5   8          2.23          7.34         7.13 o
   4  -5   8         79.81         74.07         6.71 o
   5  -5   8         27.00         29.21         7.48 o
   6  -5   8        138.03        133.65         7.50 o
   7  -5   8          0.07         14.96         7.93 o
   8  -5   8        157.72        152.66         7.05 o
   9  -5   8        402.31        375.99         7.71 o
  10  -5   8        217.73        225.79         7.32 o
  -8  -4   8        223.58        269.93        13.34 o
  -7  -4   8        164.66        158.81         7.35 o
  -6  -4   8         89.34         84.28         6.68 o
  -5  -4   8         10.78         18.93         6.51 o
  -4  -4   8        165.12        172.06        10.03 o
  -3  -4   8          3.67         17.90         7.66 o
  -2  -4   8       1138.66       1070.36        15.59 o
  -1  -4   8        928.63        895.99        14.36 o
   0  -4   8        663.86        651.80        21.95 o
   1  -4   8       1598.28       1623.35        30.91 o
   2  -4   8        160.02        143.09         7.72 o
   3  -4   8         65.25         68.60         6.56 o
   4  -4   8       1396.80       1381.99        26.36 o
   5  -4   8        363.17        352.56        10.74 o
   6  -4   8         13.02         15.47         7.91 o
   7  -4   8        455.79        445.89        17.49 o
   8  -4   8        491.54        485.62        11.94 o
   9  -4   8        174.07        157.37         8.25 o
  10  -4   8          0.03          2.78         6.60 o
  -8  -3   8         26.37         23.38         5.47 o
  -7  -3   8        117.75        117.97         5.80 o
  -6  -3   8        179.06        191.52         7.16 o
  -5  -3   8         51.47         41.61         6.44 o
  -4  -3   8        131.75        135.61         7.03 o
  -3  -3   8        197.02        188.50         6.69 o
  -2  -3   8        484.46        465.31        12.48 o
  -1  -3   8       1647.90       1603.54        19.21 o
   0  -3   8        291.07        293.72         9.15 o
   1  -3   8          4.53          3.68         8.52 o
   2  -3   8        194.05        197.13         7.21 o
   3  -3   8        242.71        228.52         7.44 o
   4  -3   8          7.68          1.39         7.01 o
   5  -3   8        500.12        505.09        16.45 o
   6  -3   8       1197.62       1218.89        11.66 o
   7  -3   8       1060.98       1058.82        10.65 o
   8  -3   8        223.12        230.11         8.28 o
   9  -3   8         15.75         27.65         7.90 o
  10  -3   8         63.39         66.46         8.02 o
  11  -3   8         55.90         51.49         8.21 o
  -9  -2   8          1.18          0.00         5.91 o
  -8  -2   8         97.84        111.49         8.89 o
  -7  -2   8        216.85        213.89         6.25 o
  -6  -2   8        109.35        108.19         6.06 o
  -5  -2   8        151.23        163.98         5.90 o
  -4  -2   8       2209.10       2159.98        20.63 o
  -3  -2   8       3110.77       3014.46        33.96 o
  -2  -2   8       1166.46       1175.05        19.01 o
  -1  -2   8        421.08        409.38         8.50 o
   0  -2   8         25.62         25.54         5.63 o
   1  -2   8         33.57         21.90         7.76 o
   2  -2   8         57.41         49.82         6.65 o
   3  -2   8        481.44        508.47        11.34 o
   4  -2   8       1072.99       1050.15        28.48 o
   5  -2   8       1278.46       1315.48        15.26 o
   6  -2   8          4.79          0.00         7.75 o
   7  -2   8        130.44        125.32         9.00 o
   8  -2   8        203.78        179.59         8.01 o
   9  -2   8        154.41        153.39         7.64 o
  10  -2   8         16.91          0.67        14.20 o
  11  -2   8        286.32        310.83         7.27 o
  12  -2   8        228.59        225.31        10.43 o
 -10  -1   8         28.85         28.11         6.82 o
  -9  -1   8        364.19        357.96        10.52 o
  -8  -1   8         60.32         52.24         6.61 o
  -7  -1   8         34.11         38.65         7.88 o
  -6  -1   8        498.09        492.66        12.59 o
  -5  -1   8        533.86        569.34        13.85 o
  -4  -1   8        527.00        480.95         7.08 o
  -3  -1   8        127.55        128.14         6.66 o
  -2  -1   8        383.72        363.28        11.97 o
  -1  -1   8        493.55        503.71         8.28 o
   0  -1   8        305.44        321.68         6.99 o
   1  -1   8        381.80        430.57         9.01 o
   2  -1   8       1617.89       1535.40        21.23 o
   3  -1   8       1449.15       1575.96        26.64 o
   4  -1   8        847.00        815.11        24.32 o
   5  -1   8        275.05        289.78         8.27 o
   6  -1   8        381.97        371.53         8.49 o
   7  -1   8       1021.66        983.84        26.54 o
   8  -1   8        178.89        168.79        16.18 o
   9  -1   8        636.30        592.37        25.95 o
  10  -1   8        219.31        193.38         9.28 o
  11  -1   8        134.50        154.88         8.84 o
  12  -1   8        215.50        190.84         6.85 o
 -10   0   8          8.80         12.04         6.29 o
  -9   0   8          2.95          3.31         6.50 o
  -8   0   8        342.42        371.70         8.49 o
  -7   0   8        707.76        722.86        19.67 o
  -6   0   8        598.22        592.05         9.10 o
  -5   0   8        106.21        115.41         6.18 o
  -4   0   8         83.18         94.53         6.49 o
  -3   0   8        117.54        110.76         6.38 o
  -2   0   8         11.67          9.66         6.06 o
  -1   0   8        378.14        364.53         7.60 o
   0   0   8       1558.48       1597.65        55.38 o
   1   0   8       1781.05       1771.26        16.72 o
   2   0   8       1721.47       1598.03        10.41 o
   3   0   8         29.04         45.07         6.14 o
   4   0   8        465.59        511.78        12.74 o
   5   0   8        225.56        226.95        12.17 o
   6   0   8        417.73        374.92        20.58 o
   7   0   8         17.73         21.84         6.20 o
   8   0   8        420.40        410.72         6.67 o
   9   0   8       1450.12       1448.27        10.84 o
  10   0   8        825.37        808.01        14.19 o
  11   0   8          7.39         19.35         7.65 o
  12   0   8        156.28        160.03        22.84 o
 -10   1   8        176.88        187.62         6.87 o
  -9   1   8        456.54        503.19        31.86 o
  -8   1   8        502.09        511.43         6.87 o
  -7   1   8        358.09        380.80         8.06 o
  -6   1   8         17.78         22.39         6.20 o
  -5   1   8         62.80         76.19         9.32 o
  -4   1   8         38.55         37.44         5.42 o
  -3   1   8          9.37         24.91         6.26 o
  -2   1   8       2293.55       2359.68        74.32 o
  -1   1   8       3064.27       3204.08        71.00 o
   0   1   8       2631.02       2806.24       121.37 o
   1   1   8       1526.03       1530.47        44.09 o
   2   1   8        986.32        991.13        16.11 o
   3   1   8        172.84        213.89         7.16 o
   4   1   8         87.53         86.58         8.85 o
   5   1   8         35.47         53.12         7.25 o
   6   1   8       1154.23       1282.77        28.86 o
   7   1   8       1749.92       1809.93        61.54 o
   8   1   8        751.16        772.66         8.97 o
   9   1   8        833.36        862.11         9.52 o
  10   1   8          4.53         13.21        10.86 o
  11   1   8          7.29         10.69        20.51 o
  12   1   8         77.83         78.75        18.75 o
 -10   2   8        521.67        506.61        15.82 o
  -9   2   8        330.83        298.59         6.12 o
  -8   2   8         60.28         63.95         6.27 o
  -7   2   8          3.45         16.09         5.33 o
  -6   2   8        151.46        169.36         9.51 o
  -5   2   8         44.19         50.21         6.16 o
  -4   2   8        424.61        452.58         7.02 o
  -3   2   8       1575.79       1640.36        13.53 o
  -2   2   8       2087.21       2169.23        30.67 o
  -1   2   8        888.74        930.88        23.36 o
   0   2   8        222.51        231.45         5.93 o
   1   2   8        105.48         76.33         6.32 o
   2   2   8         36.26         45.08         5.39 o
   3   2   8         74.94         83.83         6.78 o
   4   2   8        763.79        800.77         8.05 o
   5   2   8        733.35        712.84         8.72 o
   6   2   8       1903.09       1924.25        52.84 o
   7   2   8       1628.97       1695.98        50.11 o
   8   2   8          6.51          3.42         7.13 o
   9   2   8        134.00        130.92         5.61 o
  10   2   8        178.75        156.41         5.73 o
  11   2   8         33.75         37.05         6.05 o
  12   2   8         93.77         77.95        14.53 o
  13   2   8        346.08        355.60         8.48 o
 -11   3   8         53.63         60.39         6.27 o
 -10   3   8         28.85         23.29         6.33 o
  -9   3   8         69.66         67.20         4.90 o
  -8   3   8        320.04        345.55         5.58 o
  -7   3   8        340.61        321.98         8.06 o
  -6   3   8         69.99         92.17         5.28 o
  -5   3   8         19.17         16.03         5.19 o
  -4   3   8       2491.63       2413.52        27.75 o
  -3   3   8       2127.24       2076.11        41.33 o
  -2   3   8        266.54        307.76        10.30 o
  -1   3   8        251.02        241.06         8.95 o
   0   3   8       1688.38       1908.36        20.58 o
   1   3   8       1461.36       1481.93        30.21 o
   2   3   8         22.00         15.16         7.13 o
   3   3   8        697.61        772.89        11.29 o
   4   3   8       2486.02       2475.00        33.09 o
   5   3   8       1862.72       1860.36        18.98 o
   6   3   8       1096.98       1140.59         9.24 o
   7   3   8        149.64        141.89         5.88 o
   8   3   8        121.92        142.97         6.46 o
   9   3   8          5.81          7.17         5.42 o
  10   3   8        198.78        195.74        10.61 o
  11   3   8        446.79        431.35        11.72 o
  12   3   8        358.24        283.97         6.14 o
  13   3   8        347.37        333.08         7.24 o
 -11   4   8          1.71          4.80         6.23 o
 -10   4   8        124.45        146.92        10.86 o
  -9   4   8        168.19        166.85         6.44 o
  -8   4   8         94.90        101.40         5.49 o
  -7   4   8         30.84         45.16         6.84 o
  -6   4   8        170.17        160.24         5.58 o
  -5   4   8        240.65        243.86         7.65 o
  -4   4   8        445.48        474.49        39.83 o
  -3   4   8         68.43         63.95         6.06 o
  -2   4   8         42.41         39.28         5.90 o
  -1   4   8        612.99        638.81        22.76 o
   0   4   8        137.35        168.04        35.33 o
   1   4   8        372.49        397.22         8.10 o
   2   4   8       1060.44       1006.87         8.65 o
   3   4   8        788.42        798.16        19.21 o
   4   4   8       1029.26       1034.29        30.65 o
   5   4   8         14.06         22.18         6.01 o
   6   4   8         69.68         78.49         5.40 o
   7   4   8        473.60        476.45         7.36 o
   8   4   8          0.87          2.97         6.61 o
   9   4   8        726.67        746.95        16.11 o
  10   4   8       1581.27       1654.19        23.65 o
  11   4   8        780.51        771.59        18.15 o
  12   4   8         52.85         59.85         7.94 o
 -10   5   8         46.85         50.48         5.63 o
  -9   5   8         58.11         78.38         5.45 o
  -8   5   8        383.04        339.00         5.41 o
  -7   5   8       1783.01       1780.76        23.10 o
  -6   5   8       1084.45       1040.11        10.23 o
  -5   5   8         45.38         37.24         5.95 o
  -4   5   8        120.03        117.68        11.22 o
  -3   5   8        523.59        597.23        82.24 o
  -2   5   8          3.85          7.45         5.65 o
  -1   5   8         74.45         55.51        10.76 o
   0   5   8       1770.70       1728.46        51.89 o
   1   5   8       2826.47       2845.47        58.97 o
   2   5   8        604.30        565.62         9.53 o
   3   5   8        120.09        137.92         6.39 o
   4   5   8        196.29        214.85        11.03 o
   5   5   8         65.53         58.29         7.32 o
   6   5   8         16.25         29.85         5.25 o
   7   5   8         84.42         84.29         5.48 o
   8   5   8        515.72        554.63         5.93 o
   9   5   8       1428.45       1368.82        23.84 o
  10   5   8        952.14        938.79        10.44 o
  11   5   8        165.77        178.68         8.13 o
  12   5   8         15.88         14.71         5.88 o
 -10   6   8        108.24        121.32         6.50 o
  -9   6   8        395.36        431.03        19.66 o
  -8   6   8        479.14        412.28         5.50 o
  -7   6   8        243.12        247.34         5.56 o
  -6   6   8        250.04        212.68         7.46 o
  -5   6   8        562.91        539.47        22.21 o
  -4   6   8       1542.83       1620.54        37.27 o
  -3   6   8        141.81        160.65        16.08 o
  -2   6   8        894.18        999.76        32.98 o
  -1   6   8       2220.68       2302.33        78.92 o
   0   6   8       1509.89       1531.84        80.02 o
   1   6   8        539.91        585.14        10.18 o
   2   6   8         45.83         52.36         6.16 o
   3   6   8        558.34        543.23        14.01 o
   4   6   8        384.87        412.45         8.35 o
   5   6   8        162.65        150.58         6.37 o
   6   6   8         82.64         81.82         7.88 o
   7   6   8        314.82        304.38         6.63 o
   8   6   8        690.27        726.02        20.78 o
   9   6   8         48.20         41.69         5.55 o
  10   6   8         40.17         42.14         5.67 o
  11   6   8         26.64         25.24         7.21 o
  12   6   8         36.77         55.16         6.76 o
 -10   7   8        221.24        205.74         5.87 o
  -9   7   8        250.76        262.40        10.85 o
  -8   7   8          5.47         10.43         5.30 o
  -7   7   8         60.34         70.22         9.10 o
  -6   7   8        161.33        162.94         5.45 o
  -5   7   8         67.71         78.77         7.35 o
  -4   7   8        457.77        445.78         6.91 o
  -3   7   8        682.99        688.14        17.85 o
  -2   7   8       2659.27       2830.17        82.27 o
  -1   7   8       1345.68       1542.78       275.35 o
   0   7   8        690.58        831.02        28.54 o
   1   7   8        100.73         84.30         7.41 o
   2   7   8        399.59        393.43         6.90 o
   3   7   8        103.21        107.75        10.91 o
   4   7   8        351.79        353.33         8.19 o
   5   7   8       2053.89       2052.63        51.59 o
   6   7   8       3859.17       3847.08       120.87 o
   7   7   8       1300.88       1303.43        25.97 o
   8   7   8          4.52          6.62         5.41 o
   9   7   8         94.96        122.74        17.22 o
  10   7   8         70.33         67.02         6.43 o
  11   7   8         32.75         38.50         6.68 o
  12   7   8        205.81        208.34         5.67 o
 -10   8   8         29.71         31.05         8.78 o
  -9   8   8          7.52          9.06         5.80 o
  -8   8   8         78.04        101.66        26.27 o
  -7   8   8        149.56        132.62         6.14 o
  -6   8   8          4.35          0.00        10.15 o
  -5   8   8        458.27        471.62        18.80 o
  -4   8   8       2779.58       2662.19        76.55 o
  -3   8   8       2635.06       2630.26        18.52 o
  -2   8   8        541.80        577.35        17.53 o
  -1   8   8         47.78         49.28         5.96 o
   0   8   8        349.80        358.31         6.86 o
   1   8   8        147.24        145.03         7.65 o
   2   8   8        163.61        163.81        12.70 o
   3   8   8        683.25        674.91         9.97 o
   4   8   8       1410.50       1397.70        45.47 o
   5   8   8        732.44        691.25        40.65 o
   6   8   8         60.50         86.11         5.57 o
   7   8   8        119.46        103.62         6.94 o
   8   8   8        140.66        155.96         9.19 o
   9   8   8        448.05        427.16        11.05 o
  10   8   8         46.78         38.73         5.64 o
  11   8   8        441.95        420.35        13.13 o
  -9   9   8        252.74        241.43         6.71 o
  -8   9   8         25.58         41.83         7.41 o
  -7   9   8         90.90         96.30         5.28 o
  -6   9   8        433.36        410.69         6.72 o
  -5   9   8        756.71        751.90        21.55 o
  -4   9   8          2.72         12.65         5.12 o
  -3   9   8         14.88         17.92         5.73 o
  -2   9   8        359.87        357.57        23.45 o
  -1   9   8        363.02        333.52         7.80 o
   0   9   8         23.52         16.59         7.80 o
   1   9   8        799.69        905.30         8.93 o
   2   9   8       1306.80       1277.48        37.22 o
   3   9   8        265.65        257.32        14.69 o
   4   9   8        189.17        188.30         6.46 o
   5   9   8        167.03        179.89        18.43 o
   6   9   8       1033.67        970.14        35.56 o
   7   9   8       1535.06       1500.16        13.71 o
   8   9   8         23.75         18.39         4.97 o
   9   9   8        422.07        462.86         7.31 o
  10   9   8        362.74        373.73         7.25 o
  11   9   8        367.50        377.17         6.63 o
  -9  10   8         87.30         95.39         9.37 o
  -8  10   8        257.17        249.61         9.86 o
  -7  10   8        589.33        575.24         8.38 o
  -6  10   8        318.00        315.65         6.56 o
  -5  10   8         55.23         56.68         6.68 o
  -4  10   8        958.40        955.50        30.89 o
  -3  10   8       1320.88       1241.63         8.00 o
  -2  10   8        175.87        186.09        10.63 o
  -1  10   8         22.02         23.80        14.36 o
   0  10   8        770.87        681.33        37.45 o
   1  10   8       2430.05       2480.00       130.00 o
   2  10   8        821.65        827.24        48.63 o
   3  10   8        242.75        222.04         6.71 o
   4  10   8        766.01        735.13        27.11 o
   5  10   8        405.40        371.88        11.82 o
   6  10   8         73.50         90.58         7.72 o
   7  10   8         15.38         22.55         4.87 o
   8  10   8        123.42        146.05         5.22 o
   9  10   8        556.78        597.48         7.59 o
  10  10   8        278.94        244.90         7.24 o
  -8  11   8        361.32        353.54         8.00 o
  -7  11   8        239.74        228.14         6.47 o
  -6  11   8         14.86          0.00         6.00 o
  -5  11   8         35.71         34.31         6.42 o
  -4  11   8          5.25         15.72        11.37 o
  -3  11   8        392.64        372.86         8.04 o
  -2  11   8       1377.69       1225.13        14.42 o
  -1  11   8       2084.11       2099.49       103.10 o
   0  11   8        974.43        899.27         7.32 o
   1  11   8        114.16        115.43         5.99 o
   2  11   8         14.60          9.27         5.28 o
   3  11   8         82.93         82.55         5.58 o
   4  11   8        201.39        196.99        21.20 o
   5  11   8         59.15         60.20         6.37 o
   6  11   8        447.48        458.99         8.63 o
   7  11   8        568.36        550.88         6.57 o
   8  11   8        374.67        366.69         6.28 o
   9  11   8         13.01         22.56         5.14 o
  -7  12   8         11.09         13.44        13.42 o
  -6  12   8         12.43         11.41        15.45 o
  -5  12   8         33.48         37.08        11.39 o
  -4  12   8        230.65        231.36         9.74 o
  -3  12   8        900.04        897.20         9.28 o
  -2  12   8        848.09        778.12         8.04 o
  -1  12   8        397.71        407.61         7.50 o
   0  12   8          4.79         10.56         8.14 o
   1  12   8         17.83         24.45         6.04 o
   2  12   8          6.62          0.00         7.37 o
   3  12   8         37.22         29.02         5.53 o
   4  12   8        359.47        340.42         6.91 o
   5  12   8        714.41        634.16         8.37 o
   6  12   8        804.01        779.96        17.04 o
   7  12   8         91.14         96.13         6.59 o
   8  12   8         25.71         31.47         9.42 o
  -6  13   8         36.48         49.21         5.65 o
  -5  13   8        769.76        773.76        24.94 o
  -4  13   8       1105.95       1111.76         8.96 o
  -3  13   8        330.09        344.25        12.08 o
  -2  13   8         18.10         25.40         6.35 o
  -1  13   8         18.41         18.35         9.49 o
   0  13   8        138.06        140.51         6.88 o
   1  13   8          6.14         11.33         7.48 o
   2  13   8        340.47        338.39         7.06 o
   3  13   8        509.04        502.97        19.79 o
   4  13   8        373.60        381.24         7.29 o
   5  13   8        260.58        257.27         8.45 o
   6  13   8         69.65         83.83         5.63 o
   7  13   8         74.73         79.99         5.79 o
  -4  14   8        152.83        154.07        13.80 o
  -3  14   8          1.52         12.69         6.30 o
  -2  14   8        228.20        213.22         6.79 o
  -1  14   8        158.33        172.43         6.73 o
   0  14   8         49.70         60.00         6.52 o
   1  14   8        628.96        635.20         7.97 o
   2  14   8       1177.32       1129.38        17.03 o
   3  14   8        850.58        815.90         8.49 o
   4  14   8         70.32         52.86         6.58 o
   5  14   8         28.92         29.12         8.11 o
  -2  -7   9        326.52        310.88        13.44 o
  -1  -7   9        234.09        221.64        12.94 o
   0  -7   9        119.64        109.66        12.28 o
   1  -7   9         19.42         11.53        11.86 o
   2  -7   9        181.48        191.53        15.49 o
   3  -7   9         21.51         19.26        10.92 o
   4  -7   9         66.52         67.75         7.25 o
   5  -7   9        183.95        190.82         7.76 o
  -4  -6   9        424.83        448.14        13.57 o
  -3  -6   9        497.08        490.54        10.34 o
  -2  -6   9        129.56        106.76        12.29 o
  -1  -6   9          0.72          5.77        11.85 o
   0  -6   9         49.65         68.17        11.92 o
   1  -6   9         36.29         36.68        11.63 o
   2  -6   9          0.71          0.00         8.88 o
   3  -6   9        212.97        197.81         8.33 o
   4  -6   9        439.52        469.57         8.59 o
   5  -6   9        368.69        380.04         8.45 o
   6  -6   9         49.12         51.30         7.35 o
   7  -6   9         68.94         68.83         8.43 o
  -5  -5   9        149.08        193.28        12.37 o
  -4  -5   9         35.79         58.65        11.63 o
  -3  -5   9          2.31          8.73         8.27 o
  -2  -5   9         69.63         64.29        12.01 o
  -1  -5   9         78.53         80.55         8.58 o
   0  -5   9         11.28         11.12        11.54 o
   1  -5   9        495.47        457.50        13.70 o
   2  -5   9        660.01        669.59        11.86 o
   3  -5   9        378.17        362.36        11.25 o
   4  -5   9        308.81        305.56         7.83 o
   5  -5   9         29.30         25.56         7.44 o
   6  -5   9        229.41        202.75         8.67 o
   7  -5   9        327.90        317.27         7.78 o
   8  -5   9         69.31         65.74         8.51 o
   9  -5   9         27.01         31.89         6.69 o
  -7  -4   9        371.05        353.63         7.83 o
  -6  -4   9        361.40        382.75        14.26 o
  -5  -4   9         14.79         16.12         6.82 o
  -4  -4   9         70.74         79.87         6.61 o
  -3  -4   9        109.05        127.76        11.60 o
  -2  -4   9         85.19         69.47        11.67 o
  -1  -4   9        119.22        132.14         8.58 o
   0  -4   9       1646.90       1600.79        17.59 o
   1  -4   9       1948.89       1932.10        36.73 o
   2  -4   9        802.10        833.56        10.14 o
   3  -4   9          8.81          8.12         6.80 o
   4  -4   9         39.26         40.38         7.72 o
   5  -4   9          6.06          5.26         7.94 o
   6  -4   9          8.59         12.44         8.01 o
   7  -4   9        177.45        171.77         7.20 o
   8  -4   9        378.32        386.96         9.08 o
   9  -4   9        313.84        325.53        14.21 o
  10  -4   9         87.47         87.03         8.46 o
  -7  -3   9         14.41         13.72         7.68 o
  -6  -3   9          0.69          0.00         4.99 o
  -5  -3   9         75.35         76.29         6.98 o
  -4  -3   9        117.66        109.74         6.23 o
  -3  -3   9         43.80         42.74         7.88 o
  -2  -3   9        256.63        257.95         7.71 o
  -1  -3   9        497.64        484.24        41.16 o
   0  -3   9        349.79        339.67         9.15 o
   1  -3   9       1043.62       1067.49        10.52 o
   2  -3   9         49.53         60.75         7.40 o
   3  -3   9        282.71        286.96         7.75 o
   4  -3   9        221.87        213.36         8.58 o
   5  -3   9          5.23          7.43         9.50 o
   6  -3   9        642.78        636.18        26.26 o
   7  -3   9        849.36        781.10        13.95 o
   8  -3   9        444.43        438.97         8.07 o
   9  -3   9          4.99          5.80         7.06 o
  10  -3   9         66.37         64.59         5.91 o
  -8  -2   9         16.66         24.65         6.18 o
  -7  -2   9        181.88        181.26        12.86 o
  -6  -2   9        181.70        166.38         7.88 o
  -5  -2   9          1.54          4.67         7.20 o
  -4  -2   9         61.58         86.13         6.36 o
  -3  -2   9        292.51        281.18         6.93 o
  -2  -2   9        308.39        296.68         9.36 o
  -1  -2   9        907.04        867.14        32.53 o
   0  -2   9         21.11         22.00         5.63 o
   1  -2   9        390.16        348.19         9.01 o
   2  -2   9         67.13         72.84         7.83 o
   3  -2   9         28.12         16.67         7.70 o
   4  -2   9        175.19        182.87         6.24 o
   5  -2   9        237.77        211.47        17.39 o
   6  -2   9         85.80        107.88         9.16 o
   7  -2   9         92.09         82.30         7.95 o
   8  -2   9          9.47         29.89         7.59 o
   9  -2   9         41.97         33.03         9.42 o
  10  -2   9        143.58        137.70         6.80 o
  11  -2   9         86.57        101.17        10.35 o
  -9  -1   9          7.23         16.23         5.93 o
  -8  -1   9          8.25          7.65         5.72 o
  -7  -1   9         35.40         34.34         5.98 o
  -6  -1   9          3.00          0.00         6.49 o
  -5  -1   9        278.53        279.89         8.86 o
  -4  -1   9        654.74        661.98         8.55 o
  -3  -1   9        245.55        259.53         7.82 o
  -2  -1   9         29.74         30.65         6.26 o
  -1  -1   9        464.35        432.10         7.40 o
   0  -1   9         65.31         63.22         7.06 o
   1  -1   9         68.96         74.23         5.57 o
   2  -1   9         14.97         19.32         7.55 o
   3  -1   9       1191.50       1161.74        27.40 o
   4  -1   9       1642.14       1712.94        12.10 o
   5  -1   9       1132.33       1079.26         9.79 o
   6  -1   9         38.75         66.84         7.88 o
   7  -1   9         70.47         66.12         7.78 o
   8  -1   9         44.08         51.52        14.11 o
   9  -1   9         51.37         52.97        10.57 o
  10  -1   9         43.05         59.89        13.33 o
  11  -1   9        445.31        488.05        11.25 o
  -9   0   9         41.88         46.98         5.88 o
  -8   0   9         43.47         54.63         5.79 o
  -7   0   9        464.82        489.41         8.36 o
  -6   0   9       1020.52       1050.18        16.46 o
  -5   0   9        970.49        941.36        16.03 o
  -4   0   9        916.65        943.17        10.69 o
  -3   0   9        991.37        939.43         8.61 o
  -2   0   9        246.65        261.85         7.10 o
  -1   0   9         60.39         60.54         8.64 o
   0   0   9        272.38        257.88        13.78 o
   1   0   9       1554.68       1498.42        37.87 o
   2   0   9       3652.71       3551.87        96.55 o
   3   0   9       2162.36       2238.03        29.59 o
   4   0   9        939.64        971.57        40.72 o
   5   0   9         55.98         57.93        10.87 o
   6   0   9        224.67        202.82         7.96 o
   7   0   9        148.07        150.54         7.50 o
   8   0   9        176.26        168.14         8.21 o
   9   0   9        658.35        646.92        16.20 o
  10   0   9        375.21        345.58         8.74 o
  11   0   9        188.95        187.29         7.09 o
  12   0   9        363.21        362.28         7.40 o
  -9   1   9         26.26         29.76         5.66 o
  -8   1   9        276.02        279.81         6.34 o
  -7   1   9        473.32        499.29        14.24 o
  -6   1   9        406.73        385.47        12.32 o
  -5   1   9         20.40         22.18         6.38 o
  -4   1   9        201.97        184.13         8.15 o
  -3   1   9        521.96        574.95         7.53 o
  -2   1   9         19.90         26.77         7.83 o
  -1   1   9        169.52        171.79         6.40 o
   0   1   9       1469.87       1435.91        11.02 o
   1   1   9       2576.12       2707.08        32.01 o
   2   1   9       1355.31       1362.13        18.86 o
   3   1   9         89.95        105.22         7.00 o
   4   1   9        283.81        251.86         6.06 o
   5   1   9        109.65        107.59         9.62 o
   6   1   9         36.57         44.54         7.73 o
   7   1   9         63.31         81.63         6.54 o
   8   1   9        545.85        547.20         8.76 o
   9   1   9       1046.80       1057.24        31.06 o
  10   1   9        685.41        626.98         7.81 o
  11   1   9          6.67         15.06         8.38 o
  12   1   9        188.23        178.06         6.04 o
 -10   2   9        137.99        155.76         6.22 o
  -9   2   9        223.11        225.53         6.95 o
  -8   2   9        192.39        195.88         6.72 o
  -7   2   9         42.09         39.33         6.39 o
  -6   2   9        298.71        285.92        15.65 o
  -5   2   9        558.17        555.26         6.77 o
  -4   2   9         37.09         34.32         5.22 o
  -3   2   9         22.43         10.05         7.57 o
  -2   2   9        550.59        576.09         6.66 o
  -1   2   9       1722.69       1735.22        46.60 o
   0   2   9       1388.46       1404.12        31.36 o
   1   2   9        422.16        453.59         7.17 o
   2   2   9         66.33         62.75         6.19 o
   3   2   9        646.43        679.95        21.43 o
   4   2   9       1267.92       1290.53        44.80 o
   5   2   9         81.69         60.51         7.62 o
   6   2   9       1356.46       1351.87        36.52 o
   7   2   9       1922.40       2039.28        34.96 o
   8   2   9        429.49        432.08        16.00 o
   9   2   9        371.51        401.13         7.34 o
  10   2   9          1.93          0.86         5.27 o
  11   2   9          4.87         10.07        15.92 o
  12   2   9          2.06          4.20         6.43 o
 -10   3   9        311.63        318.46         6.49 o
  -9   3   9         85.22         89.31         5.74 o
  -8   3   9         43.54         61.61         9.63 o
  -7   3   9        559.72        565.06         8.54 o
  -6   3   9        644.43        612.20         6.89 o
  -5   3   9        137.86        139.01         5.69 o
  -4   3   9        285.00        298.62         6.60 o
  -3   3   9        869.10        829.22         8.44 o
  -2   3   9        682.97        720.91        25.49 o
  -1   3   9        265.12        259.21         6.73 o
   0   3   9          9.84         14.12         5.15 o
   1   3   9         90.06         87.96        18.21 o
   2   3   9        147.90        162.43        12.53 o
   3   3   9        133.83        110.45         5.43 o
   4   3   9        806.04        814.38        36.43 o
   5   3   9       2086.89       2000.61        43.37 o
   6   3   9        229.90        250.49         7.45 o
   7   3   9        198.81        206.42         7.86 o
   8   3   9          0.67          0.00         5.64 o
   9   3   9          5.79          4.85         5.17 o
  10   3   9         24.39         44.03         6.76 o
  11   3   9          5.12          0.00        12.28 o
  12   3   9        260.47        264.59         7.07 o
 -10   4   9          0.44         11.58         5.51 o
  -9   4   9         53.67         55.99         5.58 o
  -8   4   9         42.79         42.94         6.40 o
  -7   4   9         26.97         28.95         4.36 o
  -6   4   9        113.61        126.60         8.40 o
  -5   4   9        624.08        582.47         8.36 o
  -4   4   9       1361.30       1413.10        14.39 o
  -3   4   9        756.83        793.70        41.54 o
  -2   4   9          0.02          0.00         9.14 o
  -1   4   9         61.96         62.09         6.07 o
   0   4   9       1194.12       1289.08        10.13 o
   1   4   9        514.09        553.00        31.62 o
   2   4   9        234.54        225.25        11.07 o
   3   4   9       2041.04       2080.27        11.57 o
   4   4   9       2154.61       2127.78        30.28 o
   5   4   9        818.80        826.55        21.80 o
   6   4   9         14.88         19.37         4.83 o
   7   4   9       1001.19       1022.46        22.48 o
   8   4   9        570.46        594.61        13.55 o
   9   4   9          0.98          9.37         5.89 o
  10   4   9         34.24         36.84         5.58 o
  11   4   9        304.42        335.03         8.53 o
  12   4   9        438.83        405.21        20.45 o
 -10   5   9         63.99         74.93         4.66 o
  -9   5   9         27.64         22.27         5.55 o
  -8   5   9         20.44         19.23        10.29 o
  -7   5   9        391.73        370.05         6.80 o
  -6   5   9        473.74        476.18         6.45 o
  -5   5   9        226.89        257.23        12.42 o
  -4   5   9        234.20        256.83         6.40 o
  -3   5   9         10.15          6.03         6.96 o
  -2   5   9        403.18        450.80        10.94 o
  -1   5   9       1095.45       1158.88        37.32 o
   0   5   9         90.18         99.20         5.37 o
   1   5   9        193.54        178.40        15.46 o
   2   5   9        748.52        718.40        12.41 o
   3   5   9       1788.28       1759.71        52.47 o
   4   5   9        811.46        839.82        18.72 o
   5   5   9         64.76         71.18        11.60 o
   6   5   9        680.47        688.85         9.39 o
   7   5   9        197.40        215.91         7.83 o
   8   5   9         34.73         36.26         5.40 o
   9   5   9        667.00        662.53        23.74 o
  10   5   9        844.95        789.88         6.60 o
  11   5   9        517.73        553.29         7.70 o
  12   5   9         69.54         86.52         8.70 o
 -10   6   9         16.58          0.00         7.51 o
  -9   6   9        128.58        133.66         6.74 o
  -8   6   9        843.85        816.95        25.10 o
  -7   6   9       1085.25       1019.20        11.91 o
  -6   6   9        386.00        395.01         5.93 o
  -5   6   9        607.14        722.09       100.47 o
  -4   6   9        288.61        272.85        11.15 o
  -3   6   9         30.09         38.02         8.02 o
  -2   6   9        396.94        464.83         8.62 o
  -1   6   9       1988.43       2219.35       107.96 o
   0   6   9       3085.86       3370.53        51.47 o
   1   6   9       4629.28       4999.60       129.82 o
   2   6   9       1179.69       1247.59        47.29 o
   3   6   9         41.45         35.00         5.28 o
   4   6   9        322.01        325.02         8.01 o
   5   6   9        209.16        204.97         6.50 o
   6   6   9         87.91         97.14         6.20 o
   7   6   9        411.75        414.53         9.84 o
   8   6   9        770.73        799.23        17.74 o
   9   6   9        969.54       1012.26        26.52 o
  10   6   9        283.04        258.97         6.28 o
  11   6   9          2.26         14.70         6.57 o
  12   6   9         24.17         48.74         6.79 o
 -10   7   9        457.57        420.70         9.90 o
  -9   7   9        567.10        604.68         6.99 o
  -8   7   9        469.33        459.96        11.03 o
  -7   7   9         64.80         61.73         6.31 o
  -6   7   9          5.40          4.31         5.75 o
  -5   7   9        306.78        309.01        27.27 o
  -4   7   9        796.12        759.29        17.07 o
  -3   7   9         30.75         22.68         5.78 o
  -2   7   9       1151.11       1288.56        13.67 o
  -1   7   9       2270.84       2331.08        40.38 o
   0   7   9       1817.24       1946.66        26.46 o
   1   7   9         99.33        114.58         5.35 o
   2   7   9         75.23         77.38        12.92 o
   3   7   9        508.37        504.48         9.25 o
   4   7   9         19.15         29.77         7.32 o
   5   7   9        703.55        662.13        10.91 o
   6   7   9       2777.11       2691.69        32.61 o
   7   7   9       1324.42       1328.82        25.39 o
   8   7   9        175.53        162.59         7.79 o
   9   7   9          1.77          4.35         5.13 o
  10   7   9         54.55         51.63         7.33 o
  11   7   9         32.72         33.88         5.20 o
  -9   8   9         78.48         86.02         5.07 o
  -8   8   9         21.60         30.23         8.95 o
  -7   8   9        162.40        183.43         6.56 o
  -6   8   9         95.85         76.57         7.17 o
  -5   8   9         21.96         35.16         7.04 o
  -4   8   9        835.68        814.14         7.05 o
  -3   8   9        336.58        317.98        10.94 o
  -2   8   9        573.69        616.40         9.29 o
  -1   8   9          3.35         11.37         7.18 o
   0   8   9         56.39         69.46         6.01 o
   1   8   9        197.54        196.80         6.43 o
   2   8   9        308.45        346.49         7.92 o
   3   8   9         15.64         22.30         5.20 o
   4   8   9        293.72        299.14         6.71 o
   5   8   9        826.61        829.03         8.90 o
   6   8   9        278.48        311.03         8.18 o
   7   8   9          1.11          6.60         6.23 o
   8   8   9        702.40        666.90        15.37 o
   9   8   9        364.93        342.04         6.91 o
  10   8   9         66.69         68.95         9.40 o
  11   8   9         14.49          4.02         5.78 o
  -9   9   9         86.55         87.76         6.40 o
  -8   9   9         71.14         67.83        11.63 o
  -7   9   9         10.18         12.04         5.91 o
  -6   9   9        215.76        204.67         6.39 o
  -5   9   9        320.43        304.39         7.63 o
  -4   9   9        201.15        205.76         7.59 o
  -3   9   9        107.40        104.80         6.20 o
  -2   9   9        386.51        376.97        11.27 o
  -1   9   9        844.42        897.48        14.27 o
   0   9   9        298.85        300.33        10.26 o
   1   9   9          1.49          1.21         5.06 o
   2   9   9        258.67        282.90         8.34 o
   3   9   9        797.62        739.95        38.95 o
   4   9   9       1614.51       1690.35        10.59 o
   5   9   9        415.63        377.95        12.75 o
   6   9   9         43.15         36.37         7.70 o
   7   9   9         56.68         70.90         5.56 o
   8   9   9        110.74         93.31         5.82 o
   9   9   9        201.72        189.81         6.82 o
  10   9   9         35.97         31.63         6.69 o
  -8  10   9        144.67        133.07         7.83 o
  -7  10   9        676.88        657.86        13.34 o
  -6  10   9        751.79        768.87        13.64 o
  -5  10   9        547.55        540.23        37.37 o
  -4  10   9        177.75        166.55         9.38 o
  -3  10   9         30.41         22.02         8.70 o
  -2  10   9         12.15          8.55         7.00 o
  -1  10   9         87.61         97.54         6.06 o
   0  10   9        212.25        229.23        13.24 o
   1  10   9        914.73        900.57        19.98 o
   2  10   9        850.54        886.15        32.08 o
   3  10   9        449.00        416.63        16.52 o
   4  10   9         84.52        100.14         5.50 o
   5  10   9         76.84         76.34        10.00 o
   6  10   9        347.74        336.04        26.15 o
   7  10   9        191.08        188.48         6.61 o
   8  10   9        201.71        201.34         6.78 o
   9  10   9        412.97        402.62         8.22 o
  10  10   9         96.66        119.93        11.42 o
  -7  11   9        659.63        643.64        12.04 o
  -6  11   9        285.07        267.59         6.60 o
  -5  11   9         10.41         12.15         5.94 o
  -4  11   9         72.18         73.84         7.22 o
  -3  11   9         50.75         51.53         6.42 o
  -2  11   9        104.25         92.85         6.11 o
  -1  11   9        492.51        473.40        11.83 o
   0  11   9       1347.21       1371.74         9.67 o
   1  11   9       1861.71       1822.60        35.38 o
   2  11   9        737.71        740.43        11.66 o
   3  11   9          8.30         11.66         6.37 o
   4  11   9         87.14         72.10         5.52 o
   5  11   9          5.37          7.75         6.17 o
   6  11   9         68.06         70.64         7.74 o
   7  11   9        339.38        339.92         6.24 o
   8  11   9        430.64        422.27         9.67 o
   9  11   9        371.72        374.40         7.31 o
  -6  12   9          2.58          5.36         5.34 o
  -5  12   9         21.23         20.59        20.38 o
  -4  12   9         21.46         30.91         7.45 o
  -3  12   9         64.82         76.80         7.65 o
  -2  12   9        712.12        680.05         9.11 o
  -1  12   9        981.39       1022.07        20.05 o
   0  12   9        664.98        665.39         8.72 o
   1  12   9         93.47         92.85         6.32 o
   2  12   9          4.69         10.20         5.88 o
   3  12   9        188.89        171.94         6.60 o
   4  12   9         59.68         55.15        10.33 o
   5  12   9        369.60        353.43        12.99 o
   6  12   9        978.30        955.71         9.79 o
   7  12   9        639.45        638.99         6.37 o
   8  12   9        152.37        148.87         9.74 o
  -5  13   9        152.30        166.33        19.90 o
  -4  13   9        328.59        305.77         8.96 o
  -3  13   9        607.43        628.86         9.90 o
  -2  13   9        334.24        313.52         8.08 o
  -1  13   9         16.43         28.42         5.48 o
   0  13   9         81.76         80.67         7.95 o
   1  13   9         52.63         56.25         7.72 o
   2  13   9          8.99          6.01         8.05 o
   3  13   9         39.93         58.24         9.93 o
   4  13   9        596.92        619.88        10.71 o
   5  13   9        755.54        715.89        11.19 o
   6  13   9        572.66        539.13         7.76 o
  -3  14   9         33.92         46.50         6.43 o
  -2  14   9         13.04          8.62         6.53 o
  -1  14   9        126.98        130.36         7.99 o
   0  14   9        102.71         93.67        12.87 o
   1  14   9          3.67          2.29         6.43 o
   2  14   9        374.83        369.32         8.58 o
   3  14   9        517.69        491.90         8.77 o
   4  14   9        318.77        312.84         7.40 o
  -2  -6  10        225.20        219.16        13.04 o
  -1  -6  10         16.59         15.11        12.23 o
   0  -6  10          6.90         28.60        12.28 o
   1  -6  10         55.77         52.79        12.14 o
   2  -6  10         46.06         58.66        14.55 o
   3  -6  10         42.78         49.44         9.60 o
   4  -6  10        313.51        291.42         8.60 o
   5  -6  10        403.28        408.53         9.32 o
  -4  -5  10        412.66        420.84        13.59 o
  -3  -5  10        241.45        231.30         9.39 o
  -2  -5  10          4.36         17.39        11.77 o
  -1  -5  10          4.01          8.19        11.54 o
   0  -5  10          4.22          0.00        11.90 o
   1  -5  10          8.70          7.76        11.48 o
   2  -5  10         91.15         95.74         8.08 o
   3  -5  10        413.57        414.86         8.47 o
   4  -5  10        539.65        514.74         9.28 o
   5  -5  10        315.48        345.79         9.40 o
   6  -5  10         64.55         56.72        10.94 o
   7  -5  10         64.88         73.89         8.53 o
  -5  -4  10         93.07         86.21         7.00 o
  -4  -4  10          1.46          8.21         8.04 o
  -3  -4  10         52.26         54.54        12.01 o
  -2  -4  10        254.80        283.88        12.61 o
  -1  -4  10        148.45        141.98         8.63 o
   0  -4  10         92.48         88.94        11.93 o
   1  -4  10        215.33        224.56         8.35 o
   2  -4  10        317.84        315.49         8.53 o
   3  -4  10        242.55        251.29         8.35 o
   4  -4  10        333.89        302.41         9.25 o
   5  -4  10          1.19          7.29         7.89 o
   6  -4  10         16.21         21.33         8.14 o
   7  -4  10          6.02          5.32         8.35 o
   8  -4  10         15.62         23.12         8.32 o
  -6  -3  10        243.51        240.80         9.71 o
  -5  -3  10          4.74         10.48         7.88 o
  -4  -3  10         86.27         79.16        16.08 o
  -3  -3  10        135.90        127.73         8.20 o
  -2  -3  10         85.59         94.42         7.66 o
  -1  -3  10         17.04         33.01         8.32 o
   0  -3  10        775.20        769.96        14.78 o
   1  -3  10        644.58        649.38         9.53 o
   2  -3  10        170.84        169.10        14.97 o
   3  -3  10         69.97         78.65         8.16 o
   4  -3  10        295.05        295.69         8.93 o
   5  -3  10        109.84        116.95         8.37 o
   6  -3  10          7.22         13.37         7.92 o
   7  -3  10          9.46         21.72        12.72 o
   8  -3  10        265.73        260.82        10.70 o
   9  -3  10        213.08        211.24         8.66 o
  -7  -2  10         26.46         25.60         6.12 o
  -6  -2  10         20.40         19.51         6.31 o
  -5  -2  10         92.28         80.11         7.65 o
  -4  -2  10        146.53        116.78         6.44 o
  -3  -2  10         16.60         27.81         7.62 o
  -2  -2  10        455.77        435.46         8.58 o
  -1  -2  10        506.66        506.35         9.80 o
   0  -2  10        239.82        228.15         6.85 o
   1  -2  10        139.11        131.20        10.25 o
   2  -2  10          3.48         10.03        11.32 o
   3  -2  10        218.42        226.51         8.56 o
   4  -2  10          3.55          5.89         6.37 o
   5  -2  10         39.52         41.62         6.64 o
   6  -2  10       1251.40       1182.52        10.27 o
   7  -2  10       1171.01       1153.51        27.11 o
   8  -2  10        354.10        315.03         9.62 o
   9  -2  10          1.91          4.53         6.68 o
  10  -2  10         77.64         79.08         8.33 o
  -8  -1  10          3.45          9.68         7.14 o
  -7  -1  10        125.17        120.01         7.05 o
  -6  -1  10         33.95         20.57         7.49 o
  -5  -1  10        166.78        162.31         6.91 o
  -4  -1  10        869.06        852.93         9.19 o
  -3  -1  10       1618.41       1619.15        11.40 o
  -2  -1  10        958.18        912.59        19.58 o
  -1  -1  10        307.14        326.39        14.06 o
   0  -1  10          2.75          6.02         6.64 o
   1  -1  10        299.42        310.16         9.34 o
   2  -1  10         40.71         36.80         7.73 o
   3  -1  10         18.03         18.93         7.77 o
   4  -1  10        554.65        594.09        15.11 o
   5  -1  10        907.69        948.12        29.31 o
   6  -1  10        531.26        527.07         8.11 o
   7  -1  10        449.10        442.01         7.80 o
   8  -1  10         36.64         28.90         7.86 o
   9  -1  10         78.65         59.36         8.15 o
  10  -1  10         42.76         55.81         5.80 o
  11  -1  10          4.95          4.58         6.30 o
  -8   0  10         29.42         33.34         6.72 o
  -7   0  10          9.05          3.99         6.60 o
  -6   0  10         32.53         44.10         6.76 o
  -5   0  10        754.12        720.77         8.82 o
  -4   0  10        955.02        899.56         8.46 o
  -3   0  10        690.87        708.19        17.86 o
  -2   0  10          8.58         12.17         5.68 o
  -1   0  10        436.95        422.32        10.91 o
   0   0  10         41.32         48.67         6.26 o
   1   0  10        592.97        616.10        13.83 o
   2   0  10        551.51        599.11        27.39 o
   3   0  10       1887.40       1848.11        17.78 o
   4   0  10       2486.87       2610.26       154.63 o
   5   0  10        535.04        538.06        24.59 o
   6   0  10         17.15         18.81         5.50 o
   7   0  10        205.70        212.12         6.94 o
   8   0  10          9.67          4.74         7.66 o
   9   0  10        106.79        102.98         6.66 o
  10   0  10        244.71        227.99         9.95 o
  11   0  10        573.74        558.70         8.11 o
  -9   1  10         32.93         16.86         5.28 o
  -8   1  10         28.81         20.06         6.73 o
  -7   1  10        407.48        433.75         7.54 o
  -6   1  10        388.13        402.80         9.55 o
  -5   1  10        125.19        125.42         7.65 o
  -4   1  10          2.46          1.05         6.34 o
  -3   1  10        252.49        249.39         6.22 o
  -2   1  10       1010.89       1017.34        15.41 o
  -1   1  10         99.79         91.68         5.71 o
   0   1  10        102.88         87.96         6.37 o
   1   1  10       1843.25       1830.01        20.05 o
   2   1  10       1796.99       1757.03        96.55 o
   3   1  10        391.08        330.70         7.55 o
   4   1  10        156.73        182.30         7.69 o
   5   1  10          5.56          4.69         6.23 o
   6   1  10        221.62        217.90        11.83 o
   7   1  10        163.48        150.35         6.58 o
   8   1  10        163.21        136.29        16.13 o
   9   1  10        620.66        555.63        21.89 o
  10   1  10        659.41        644.16         9.22 o
  11   1  10        221.97        233.82         8.56 o
  -9   2  10         53.99         73.14         5.77 o
  -8   2  10        152.60        153.23         7.01 o
  -7   2  10        165.98        172.70         6.19 o
  -6   2  10         26.71         33.34         6.42 o
  -5   2  10         35.90         47.86         5.64 o
  -4   2  10        391.65        368.19         8.51 o
  -3   2  10        195.30        186.90         5.92 o
  -2   2  10          3.02          0.75         5.33 o
  -1   2  10        219.62        228.40         6.48 o
   0   2  10        386.73        381.52        14.01 o
   1   2  10        520.19        506.95         9.71 o
   2   2  10         90.09        112.47         6.57 o
   3   2  10         32.20         44.55         5.57 o
   4   2  10        160.21        156.82         6.26 o
   5   2  10         16.14         15.05         8.67 o
   6   2  10         19.11         16.22         7.63 o
   7   2  10         71.12         80.78         5.61 o
   8   2  10       1468.09       1416.28        12.68 o
   9   2  10        673.80        601.36        33.48 o
  10   2  10         85.96         76.12         6.53 o
  11   2  10         63.04         71.10         8.18 o
  12   2  10        138.62        137.75         6.86 o
  -9   3  10        234.52        234.24         9.49 o
  -8   3  10         68.04         68.46         5.15 o
  -7   3  10         33.18         35.25         5.56 o
  -6   3  10        307.40        297.26         7.13 o
  -5   3  10        183.35        191.26         6.68 o
  -4   3  10         35.49         35.69         5.53 o
  -3   3  10         28.71         46.25         6.15 o
  -2   3  10        938.37        922.86        22.78 o
  -1   3  10       1271.61       1396.30        29.54 o
   0   3  10        127.03        127.73         5.60 o
   1   3  10         66.46         82.93         4.93 o
   2   3  10        317.58        270.54         8.26 o
   3   3  10        396.72        418.29         6.40 o
   4   3  10         94.01        102.51         5.81 o
   5   3  10        309.43        311.66         6.17 o
   6   3  10       1372.13       1372.49        10.17 o
   7   3  10        592.83        593.67        14.34 o
   8   3  10         74.62         76.78        12.97 o
   9   3  10          6.99          6.12         5.51 o
  10   3  10        202.97        203.40         6.88 o
  11   3  10        192.43        169.68         7.09 o
  12   3  10          0.15          8.46         8.97 o
  -9   4  10        146.06        136.18        10.42 o
  -8   4  10         24.03         32.58         6.39 o
  -7   4  10         84.43         84.66         6.53 o
  -6   4  10         39.96         25.99         5.38 o
  -5   4  10         33.61         33.97         6.19 o
  -4   4  10        702.18        673.86         6.90 o
  -3   4  10       1550.08       1752.35       171.78 o
  -2   4  10        442.30        424.03         6.67 o
  -1   4  10         19.70         27.58         6.08 o
   0   4  10        538.14        567.63        17.81 o
   1   4  10        252.35        245.26         9.17 o
   2   4  10         61.50         53.36         7.58 o
   3   4  10        542.94        533.27        11.03 o
   4   4  10       1055.56       1093.33        15.23 o
   5   4  10       1203.35       1224.10        19.11 o
   6   4  10        523.52        506.40         9.25 o
   7   4  10        112.37        116.27         5.89 o
   8   4  10          2.92          3.26         5.57 o
   9   4  10        283.67        255.26         8.49 o
  10   4  10         32.82         32.97         7.18 o
  11   4  10         40.58         34.36         7.78 o
  12   4  10        360.05        362.59        26.27 o
  -9   5  10          4.85          2.32         7.47 o
  -8   5  10          9.76         11.02         5.28 o
  -7   5  10         60.23         44.75         5.41 o
  -6   5  10        105.52        115.37         4.67 o
  -5   5  10        585.19        562.10        12.75 o
  -4   5  10        863.90        829.60        23.06 o
  -3   5  10        494.86        542.66        12.18 o
  -2   5  10         64.03         65.40         5.87 o
  -1   5  10        385.21        380.50         7.01 o
   0   5  10        143.12        140.72         5.54 o
   1   5  10        128.96        137.60         7.58 o
   2   5  10       1781.20       1895.12        74.91 o
   3   5  10       2500.39       2637.15        48.50 o
   4   5  10        995.25       1083.12        15.75 o
   5   5  10        315.25        324.44         6.77 o
   6   5  10        128.85        137.43         5.81 o
   7   5  10        639.74        614.13        15.27 o
   8   5  10        182.56        209.17         5.78 o
   9   5  10        271.13        253.86         6.08 o
  10   5  10        294.70        294.42         6.41 o
  11   5  10        366.38        321.31        14.53 o
  12   5  10        326.56        302.12         6.69 o
  -9   6  10          3.64          2.04         6.39 o
  -8   6  10        407.84        431.97         8.13 o
  -7   6  10        990.19        928.21        25.14 o
  -6   6  10        636.18        666.78         9.06 o
  -5   6  10        296.08        281.12         6.67 o
  -4   6  10         56.65         57.09         5.84 o
  -3   6  10        232.37        231.24        10.65 o
  -2   6  10        343.35        341.97         6.74 o
  -1   6  10         16.57         20.91        11.77 o
   0   6  10        434.73        467.10         6.34 o
   1   6  10       1162.70       1204.16        48.66 o
   2   6  10        620.74        698.00        19.54 o
   3   6  10       1273.91       1335.60        13.91 o
   4   6  10        388.88        425.43        20.13 o
   5   6  10        199.23        201.46        17.64 o
   6   6  10         18.71         17.85         7.46 o
   7   6  10          5.20         12.39         4.90 o
   8   6  10         37.26         37.40         9.85 o
   9   6  10        878.51        896.47        14.56 o
  10   6  10        780.65        770.39        10.35 o
  11   6  10         87.44         88.59         7.22 o
  -9   7  10        119.25        118.77         5.69 o
  -8   7  10        582.98        604.53        13.27 o
  -7   7  10        615.29        548.74         5.94 o
  -6   7  10         63.81         77.32         6.31 o
  -5   7  10         76.45         89.75        21.20 o
  -4   7  10        109.62        110.39         5.28 o
  -3   7  10          7.62         22.22         6.93 o
  -2   7  10         65.75         65.31         6.00 o
  -1   7  10        422.84        429.98         6.85 o
   0   7  10        667.21        669.65        29.49 o
   1   7  10        573.94        711.56        93.58 o
   2   7  10          1.42          3.85         9.54 o
   3   7  10        620.23        630.56        12.03 o
   4   7  10         68.99         62.40         5.55 o
   5   7  10         27.31         34.09         7.42 o
   6   7  10        192.34        217.01        17.01 o
   7   7  10        203.24        210.69        11.88 o
   8   7  10        307.60        300.51         6.08 o
   9   7  10        349.22        366.00         7.83 o
  10   7  10         45.71         41.71         6.50 o
  11   7  10         48.39         45.67         5.74 o
  -9   8  10        236.07        215.57         8.40 o
  -8   8  10        104.28        115.85         7.42 o
  -7   8  10         22.89         21.32        11.54 o
  -6   8  10         10.24          0.00         5.31 o
  -5   8  10        221.20        235.47         7.65 o
  -4   8  10        249.29        253.45         5.66 o
  -3   8  10        215.58        214.00        34.69 o
  -2   8  10       1816.98       1751.45       108.01 o
  -1   8  10        821.67        818.06        45.61 o
   0   8  10        238.32        250.84        17.33 o
   1   8  10        167.68        176.66         7.87 o
   2   8  10        739.45        727.19        35.74 o
   3   8  10        449.09        483.80         7.89 o
   4   8  10         83.99         79.98        10.48 o
   5   8  10        228.63        239.34         6.84 o
   6   8  10        615.25        557.28        18.84 o
   7   8  10        646.43        682.73        10.57 o
   8   8  10         81.95         79.29         6.52 o
   9   8  10         22.87         25.34         6.35 o
  10   8  10        293.94        321.11        17.71 o
  11   8  10        289.29        292.35         7.34 o
  -8   9  10          7.55          9.67         7.62 o
  -7   9  10         43.82         60.55         7.48 o
  -6   9  10          0.77          0.00         5.73 o
  -5   9  10        124.89        121.71         6.19 o
  -4   9  10        656.84        629.12        28.16 o
  -3   9  10        278.04        281.52         6.70 o
  -2   9  10        149.52        153.15         5.53 o
  -1   9  10         98.92        109.09         6.26 o
   0   9  10         86.41         89.27         6.08 o
   1   9  10        395.07        372.11         6.91 o
   2   9  10        324.29        311.68        12.68 o
   3   9  10         79.76         76.87        10.67 o
   4   9  10        778.88        869.88        18.83 o
   5   9  10        995.26        997.39        13.14 o
   6   9  10        758.81        702.59        50.06 o
   7   9  10         88.86        107.66         7.32 o
   8   9  10        317.06        315.49         9.28 o
   9   9  10        228.86        229.70         8.86 o
  10   9  10         24.66         28.61         5.82 o
  -8  10  10          8.70         14.31         7.58 o
  -7  10  10        182.16        186.97         7.95 o
  -6  10  10        689.13        710.24         8.73 o
  -5  10  10       1423.33       1353.87        36.10 o
  -4  10  10       1834.73       1806.19        10.81 o
  -3  10  10       1259.45       1175.76        13.84 o
  -2  10  10         20.29         14.90         9.71 o
  -1  10  10        293.51        289.06        17.81 o
   0  10  10          3.12         10.33         5.08 o
   1  10  10        306.14        289.41         7.80 o
   2  10  10       1256.53       1259.50        34.16 o
   3  10  10       1740.04       1731.49         9.81 o
   4  10  10        969.10        980.13        69.40 o
   5  10  10         57.72         73.73        14.89 o
   6  10  10         30.71         35.89         6.79 o
   7  10  10          5.35         19.70         6.31 o
   8  10  10          3.23         10.82         6.35 o
   9  10  10          2.08          4.16         6.55 o
  -7  11  10        589.79        558.26         8.68 o
  -6  11  10        636.27        628.04        33.87 o
  -5  11  10        165.67        167.30        15.89 o
  -4  11  10          4.08         11.19         7.65 o
  -3  11  10        169.88        170.59         7.83 o
  -2  11  10         70.57         69.27        14.87 o
  -1  11  10          1.34          0.00        13.55 o
   0  11  10        572.99        633.57         8.46 o
   1  11  10       1947.70       2027.84        40.08 o
   2  11  10        839.93        875.25        45.55 o
   3  11  10        358.17        347.71         7.73 o
   4  11  10         57.52         63.01         5.61 o
   5  11  10         11.59         19.13         6.43 o
   6  11  10         67.64         87.72         7.91 o
   7  11  10          4.39          0.39         6.26 o
   8  11  10        393.57        369.66         7.09 o
   9  11  10        679.55        641.00         8.33 o
  -6  12  10         43.78         33.87         5.37 o
  -5  12  10         33.86         50.13         8.18 o
  -4  12  10         92.17         87.16        12.41 o
  -3  12  10          3.65         13.40         5.97 o
  -2  12  10        236.48        234.92         6.55 o
  -1  12  10        531.91        477.81         7.11 o
   0  12  10        820.22        826.71        33.65 o
   1  12  10        513.88        497.31         8.57 o
   2  12  10          1.89          0.00         7.63 o
   3  12  10        528.15        517.04         8.68 o
   4  12  10        205.20        208.31        17.39 o
   5  12  10         40.37         33.81         7.58 o
   6  12  10        156.91        166.07         8.27 o
   7  12  10        489.85        469.84         5.57 o
   8  12  10        419.58        432.66        16.51 o
  -5  13  10         92.55         95.95         5.80 o
  -4  13  10          3.55         14.43        10.69 o
  -3  13  10        220.59        210.82        11.16 o
  -2  13  10        515.50        490.13         6.75 o
  -1  13  10        365.49        354.37        12.44 o
   0  13  10         92.43        115.08         7.97 o
   1  13  10          2.81         16.55         6.33 o
   2  13  10         99.64         92.22         5.81 o
   3  13  10         51.64         65.33         6.57 o
   4  13  10         18.85         22.96         6.42 o
   5  13  10        402.07        389.08        31.04 o
   6  13  10        667.88        618.69        20.05 o
  -2  14  10        125.33        119.45         8.22 o
  -1  14  10         14.24         26.88         7.73 o
   0  14  10        150.13        147.41         6.86 o
   1  14  10         81.92         91.66        22.29 o
   2  14  10          0.20          6.81        15.89 o
   3  14  10         76.79         85.29         8.08 o
   4  14  10        463.45        521.36         9.15 o
  -1  -5  11         24.74         11.64        11.90 o
   0  -5  11          6.90         25.44        11.77 o
   1  -5  11         82.95         77.08        14.66 o
   2  -5  11        114.79        104.22         9.88 o
   3  -5  11         41.25         38.63         9.09 o
   4  -5  11        497.83        499.83        11.15 o
   5  -5  11        619.82        616.75        10.77 o
  -3  -4  11         58.06         61.55        12.21 o
  -2  -4  11         32.28         29.58        11.93 o
  -1  -4  11        114.63        128.84        11.86 o
   0  -4  11         91.18         94.55        12.07 o
   1  -4  11         38.17         34.61        12.52 o
   2  -4  11         60.04         63.37        10.11 o
   3  -4  11        289.44        284.81        15.94 o
   4  -4  11        308.30        300.15        15.84 o
   5  -4  11         85.98         94.60         8.50 o
   6  -4  11          6.41         20.66         8.34 o
   7  -4  11        154.18        173.38         8.92 o
  -5  -3  11         20.07         35.94        11.41 o
  -4  -3  11          0.25          5.69        11.28 o
  -3  -3  11         67.28         51.98        11.54 o
  -2  -3  11         75.59         77.15        11.63 o
  -1  -3  11          3.31          3.76        13.22 o
   0  -3  11        352.38        338.07        13.19 o
   1  -3  11        532.96        547.67        12.32 o
   2  -3  11        287.59        262.97         9.84 o
   3  -3  11         46.77         46.58         8.14 o
   4  -3  11         41.33         44.42         8.20 o
   5  -3  11        185.53        193.95         8.62 o
   6  -3  11        153.43        135.32         8.54 o
   7  -3  11          6.93         11.40         8.12 o
   8  -3  11         56.18         45.36         6.93 o
  -6  -2  11         36.86         29.13         8.39 o
  -5  -2  11         47.11         39.10         7.69 o
  -4  -2  11        209.85        202.29         7.27 o
  -3  -2  11         56.60         55.64         8.02 o
  -2  -2  11          3.52         12.01         7.38 o
  -1  -2  11        380.52        382.44         8.12 o
   0  -2  11       1392.62       1373.88        57.64 o
   1  -2  11        703.21        707.02        52.98 o
   2  -2  11          6.80          8.39         8.07 o
   3  -2  11         50.60         43.68         8.06 o
   4  -2  11         56.69         64.23         8.10 o
   5  -2  11          9.37          6.40         6.27 o
   6  -2  11        214.77        220.46        11.61 o
   7  -2  11        500.64        501.36         9.81 o
   8  -2  11        761.16        722.84        18.62 o
   9  -2  11        256.59        260.04         8.87 o
  -6  -1  11          3.80          7.90         6.96 o
  -5  -1  11         45.60         47.70         6.89 o
  -4  -1  11        303.40        277.72         8.01 o
  -3  -1  11        569.31        557.68         8.12 o
  -2  -1  11        851.59        822.33        15.19 o
  -1  -1  11        220.33        206.28         6.92 o
   0  -1  11        221.67        224.43         7.23 o
   1  -1  11        218.91        216.28        10.20 o
   2  -1  11         41.03         41.13         8.02 o
   3  -1  11         48.39         66.94         8.70 o
   4  -1  11         80.34         72.57         6.30 o
   5  -1  11        333.94        339.46         7.62 o
   6  -1  11       1059.40        992.17        20.88 o
   7  -1  11        934.71        966.26        10.52 o
   8  -1  11        138.56        130.94         7.65 o
   9  -1  11          0.51          0.00         5.72 o
  10  -1  11         13.29         15.39         6.85 o
  -7   0  11        140.62        132.79        10.34 o
  -6   0  11         27.41         30.40         5.78 o
  -5   0  11         24.73         42.79         9.08 o
  -4   0  11        171.57        178.89         7.35 o
  -3   0  11        110.84        137.95         6.24 o
  -2   0  11         56.76         55.84         6.43 o
  -1   0  11          2.00          3.01         6.27 o
   0   0  11         53.61         56.21         6.37 o
   1   0  11        947.97        924.60        21.96 o
   2   0  11          1.38          4.30         7.70 o
   3   0  11        726.47        686.51         9.73 o
   4   0  11       1104.05       1067.30        45.02 o
   5   0  11        538.71        596.29        31.95 o
   6   0  11        170.84        148.25         8.22 o
   7   0  11         81.09         96.15         5.93 o
   8   0  11          2.53         11.11         6.37 o
   9   0  11         80.12         85.26         8.30 o
  10   0  11          0.34          2.93        10.20 o
  -8   1  11         45.55         53.96         6.98 o
  -7   1  11          3.53          7.25         6.69 o
  -6   1  11         32.40         47.82         8.09 o
  -5   1  11        317.34        299.00         7.16 o
  -4   1  11        468.39        415.15         6.63 o
  -3   1  11         36.25         54.55         6.75 o
  -2   1  11        214.35        236.49         6.83 o
  -1   1  11        750.79        742.51        18.49 o
   0   1  11         50.38         51.12         6.51 o
   1   1  11          4.19          8.13         6.67 o
   2   1  11          9.16         10.81         7.75 o
   3   1  11        131.08        130.16         8.76 o
   4   1  11        764.42        733.90         7.58 o
   5   1  11         18.05         19.62        10.17 o
   6   1  11        147.74        161.43         6.67 o
   7   1  11         99.46         83.70         7.95 o
   8   1  11          6.75          2.20         6.81 o
   9   1  11        114.53        111.21        11.19 o
  10   1  11        245.87        251.28         7.30 o
  11   1  11        476.93        441.36        19.73 o
  -8   2  11        121.55        126.71         5.47 o
  -7   2  11        320.31        337.91        13.91 o
  -6   2  11        298.26        287.66         5.86 o
  -5   2  11          9.13         19.98         4.95 o
  -4   2  11         99.33        108.41         6.55 o
  -3   2  11        120.83        112.51         6.68 o
  -2   2  11        152.50        160.97         5.84 o
  -1   2  11         52.11         54.03         8.51 o
   0   2  11         42.76         53.87         6.28 o
   1   2  11       1255.57       1202.64        33.97 o
   2   2  11       1867.11       1983.45        45.87 o
   3   2  11        101.12        114.63         6.78 o
   4   2  11          7.52         18.24         5.93 o
   5   2  11        151.69        113.38         6.45 o
   6   2  11        318.81        363.49         8.60 o
   7   2  11          0.58          4.37         6.19 o
   8   2  11        568.66        523.40         6.85 o
   9   2  11        776.97        738.45        18.65 o
  10   2  11        225.34        226.55         7.17 o
  11   2  11         17.11         24.16         6.75 o
  -8   3  11        625.83        610.84        23.36 o
  -7   3  11        535.25        515.19        12.53 o
  -6   3  11        149.64        136.77         6.75 o
  -5   3  11         11.09         16.37         7.95 o
  -4   3  11        143.89        149.41         5.75 o
  -3   3  11         34.42         15.72         6.25 o
  -2   3  11        105.14        105.19         5.54 o
  -1   3  11        313.58        344.61         6.88 o
   0   3  11        885.03        905.24        27.74 o
   1   3  11        513.21        501.08         7.25 o
   2   3  11          8.89         26.23         6.13 o
   3   3  11        292.42        302.21         7.04 o
   4   3  11        195.70        208.79         7.12 o
   5   3  11          3.79          0.00         7.52 o
   6   3  11        184.16        164.45         7.30 o
   7   3  11        231.86        265.17         8.31 o
   8   3  11        452.99        508.88         8.72 o
   9   3  11        252.21        277.74         8.57 o
  10   3  11          2.12         19.98        16.82 o
  11   3  11         45.11         60.52         8.12 o
  -8   4  11         54.51         40.47         6.47 o
  -7   4  11         27.04         37.37         7.67 o
  -6   4  11         70.77         66.75         5.71 o
  -5   4  11          3.57          0.00         4.88 o
  -4   4  11        241.37        219.32         7.86 o
  -3   4  11        641.74        684.89        11.74 o
  -2   4  11        505.74        485.66        21.12 o
  -1   4  11        175.45        185.03         5.25 o
   0   4  11          6.23          8.30         6.11 o
   1   4  11         84.07         76.19         7.62 o
   2   4  11        254.37        260.63        11.59 o
   3   4  11        173.00        196.73        15.53 o
   4   4  11        100.13         93.40        10.20 o
   5   4  11        598.07        620.31        25.48 o
   6   4  11       1392.19       1378.93        20.82 o
   7   4  11        595.22        619.25         7.90 o
   8   4  11        141.17        158.50         8.06 o
   9   4  11          1.82          0.00         6.01 o
  10   4  11         36.35         33.06         6.50 o
  11   4  11         22.76         54.89        14.93 o
  -8   5  11         24.76         35.25         5.58 o
  -7   5  11        133.51        137.18         6.59 o
  -6   5  11          9.81         17.80         5.38 o
  -5   5  11        666.22        668.73         9.53 o
  -4   5  11       1585.75       1507.73        28.45 o
  -3   5  11       1797.60       1751.23         9.25 o
  -2   5  11        617.73        626.15         7.62 o
  -1   5  11        104.30         96.70         7.44 o
   0   5  11        143.58        140.58         6.53 o
   1   5  11        278.54        288.17        19.96 o
   2   5  11          7.97         13.92         5.93 o
   3   5  11        226.89        221.41        11.36 o
   4   5  11       1831.84       1833.44        30.55 o
   5   5  11       1217.44       1295.49         9.94 o
   6   5  11        532.76        559.37         6.83 o
   7   5  11          0.93          4.20         4.83 o
   8   5  11         32.18         29.81         5.67 o
   9   5  11         22.39         26.57         6.69 o
  10   5  11         10.05         17.61         5.81 o
  11   5  11        185.89        175.75        12.54 o
  -8   6  11         28.85         32.22         4.60 o
  -7   6  11        156.00        152.53         4.82 o
  -6   6  11        246.42        266.63         5.94 o
  -5   6  11        749.59        752.16        31.40 o
  -4   6  11        789.57        722.48         7.19 o
  -3   6  11         19.88         29.06        15.92 o
  -2   6  11         40.70         42.20         6.07 o
  -1   6  11        249.30        251.14        13.43 o
   0   6  11        127.88        138.80         6.25 o
   1   6  11         33.77         54.70        13.15 o
   2   6  11        583.86        633.38        25.82 o
   3   6  11       1611.23       1679.72        12.88 o
   4   6  11        968.54        991.84         9.20 o
   5   6  11        179.53        201.04         7.18 o
   6   6  11        167.62        178.69         9.54 o
   7   6  11        385.15        383.14         7.21 o
   8   6  11          0.92          0.00         6.34 o
   9   6  11        389.10        362.67         7.15 o
  10   6  11        409.55        453.83         7.45 o
  11   6  11        267.44        276.01         6.51 o
  -8   7  11        289.56        284.19         5.26 o
  -7   7  11        662.77        627.42         7.63 o
  -6   7  11        337.45        339.56         6.73 o
  -5   7  11         90.49        105.17        11.45 o
  -4   7  11         14.11         28.62        25.48 o
  -3   7  11        146.00        117.98        15.32 o
  -2   7  11        178.36        183.38         7.57 o
  -1   7  11         48.51         62.59        10.21 o
   0   7  11        361.88        371.16        15.93 o
   1   7  11        723.29        713.93         9.60 o
   2   7  11         97.88         90.09        12.55 o
   3   7  11          1.11          0.00         6.19 o
   4   7  11        276.80        276.88        12.29 o
   5   7  11       1178.00       1149.94         8.63 o
   6   7  11        988.09       1102.31         9.45 o
   7   7  11        127.51        121.70         7.92 o
   8   7  11        232.29        257.71         7.08 o
   9   7  11        521.12        490.06        13.19 o
  10   7  11        360.05        366.91         7.47 o
  11   7  11          1.23          0.00         8.19 o
  -8   8  11        305.52        295.30         5.68 o
  -7   8  11        358.98        338.21         5.70 o
  -6   8  11          0.78         13.53         7.44 o
  -5   8  11        326.51        281.45         7.03 o
  -4   8  11        245.62        277.23         7.93 o
  -3   8  11         34.45         43.70         7.18 o
  -2   8  11        280.17        290.28        12.72 o
  -1   8  11       1130.38       1197.01        21.41 o
   0   8  11       1127.19       1155.98        13.50 o
   1   8  11        201.55        228.02         7.77 o
   2   8  11         20.00         17.58         5.33 o
   3   8  11        551.04        595.47         8.21 o
   4   8  11        177.90        189.25         7.98 o
   5   8  11        158.51        200.19         7.73 o
   6   8  11        650.34        596.63        35.21 o
   7   8  11        717.06        738.21         6.87 o
   8   8  11        424.49        455.01        16.57 o
   9   8  11        104.73         98.95         5.83 o
  10   8  11          9.04         12.18         5.09 o
  -7   9  11          1.65          0.00         6.26 o
  -6   9  11          3.45          6.41        11.45 o
  -5   9  11         74.68         72.58         7.62 o
  -4   9  11        672.55        605.86        18.61 o
  -3   9  11       1711.16       1674.66        12.88 o
  -2   9  11       2281.62       2254.74        11.72 o
  -1   9  11        900.32        854.72        11.08 o
   0   9  11        195.53        196.58         5.68 o
   1   9  11         10.68         10.87         5.97 o
   2   9  11        197.66        210.87        36.34 o
   3   9  11          4.06          5.20         7.37 o
   4   9  11         22.23         28.39         8.13 o
   5   9  11        976.14       1026.21        13.10 o
   6   9  11       1511.81       1513.31        10.55 o
   7   9  11        484.23        515.41        15.37 o
   8   9  11          0.39          0.00         5.65 o
   9   9  11         66.53         78.22        10.19 o
  10   9  11         32.68         22.18         5.25 o
  -7  10  11         50.99         56.51         5.62 o
  -6  10  11          3.42         24.26         7.47 o
  -5  10  11        355.37        342.14         6.18 o
  -4  10  11        835.72        752.86        10.12 o
  -3  10  11        479.34        446.92        20.94 o
  -2  10  11         90.70         86.85         8.44 o
  -1  10  11         83.35         89.14         6.18 o
   0  10  11          6.07          9.69         6.14 o
   1  10  11         11.45         21.19         7.23 o
   2  10  11        120.54        124.21         5.43 o
   3  10  11        630.78        649.04        37.73 o
   4  10  11       1239.28       1236.72         9.38 o
   5  10  11        656.78        687.14        46.72 o
   6  10  11        214.49        182.94         8.70 o
   7  10  11          1.31         11.30         8.32 o
   8  10  11        147.17        170.10         6.05 o
   9  10  11          6.60          0.00         6.69 o
  -6  11  11        160.79        158.92         6.70 o
  -5  11  11        276.64        273.15         7.83 o
  -4  11  11        103.42        114.09         7.88 o
  -3  11  11          1.72         21.42         7.12 o
  -2  11  11        259.88        246.51        18.58 o
  -1  11  11        115.62        113.86        13.59 o
   0  11  11         86.63         79.02         9.87 o
   1  11  11        322.27        323.90         6.98 o
   2  11  11        338.32        375.99         8.40 o
   3  11  11        535.48        538.23        22.71 o
   4  11  11        328.77        331.06        30.48 o
   5  11  11          2.62          4.58         7.64 o
   6  11  11         92.08        102.84         6.65 o
   7  11  11         39.67         49.61         7.80 o
   8  11  11         15.10         17.66         5.80 o
  -5  12  11          2.50          0.00         6.05 o
  -4  12  11         16.78         20.04         7.54 o
  -3  12  11         37.27         36.08         6.32 o
  -2  12  11          7.86         13.46         6.10 o
  -1  12  11         25.23         49.15         7.36 o
   0  12  11        455.85        429.98        15.53 o
   1  12  11        927.99        911.90         9.49 o
   2  12  11        288.83        277.68        14.81 o
   3  12  11         64.55         59.19         9.74 o
   4  12  11          5.04          7.59        19.57 o
   5  12  11        116.84         98.80         6.65 o
   6  12  11         41.22         63.14         8.04 o
   7  12  11        133.45        142.90         7.99 o
  -4  13  11        164.52        163.43        12.30 o
  -3  13  11          0.02          0.00         6.34 o
  -2  13  11        171.78        163.27         7.84 o
  -1  13  11        479.05        437.87         9.59 o
   0  13  11        501.77        495.47        29.37 o
   1  13  11        144.98        134.71        12.52 o
   2  13  11         51.16         70.61         7.93 o
   3  13  11        336.64        342.33        12.27 o
   4  13  11        126.14        153.65        10.75 o
   5  13  11         22.09         28.96        11.51 o
   6  13  11         84.77         92.71         6.64 o
  -1  14  11         63.70         76.93         7.95 o
   0  14  11          1.50          8.48        25.17 o
   1  14  11         43.35         44.80         9.19 o
   2  14  11         89.00        105.43         7.94 o
   3  14  11         27.62         18.10         7.92 o
   1  -4  12         61.08         62.94        14.90 o
   2  -4  12          2.69          3.40         9.84 o
   3  -4  12         76.36         85.17         9.29 o
   4  -4  12        185.75        214.89        11.14 o
  -3  -3  12          1.23         19.24        11.41 o
  -1  -3  12         10.60          7.30        18.07 o
   0  -3  12         32.87         31.76        11.26 o
   1  -3  12         58.11         56.41        10.28 o
   2  -3  12        296.80        398.53        62.15 o
   3  -3  12        526.43        503.01        10.44 o
   4  -3  12        413.63        407.96        16.39 o
   5  -3  12        191.09        179.01         8.93 o
   6  -3  12         29.26         23.02         6.94 o
  -4  -2  12         16.12         10.78         6.59 o
  -3  -2  12          2.85          6.24         7.70 o
  -2  -2  12          6.51          8.19         7.91 o
  -1  -2  12         67.99         68.24         7.73 o
   0  -2  12        374.41        377.82        10.33 o
   1  -2  12        567.39        573.72        11.10 o
   2  -2  12        202.82        208.46        12.29 o
   3  -2  12         39.69         25.71        14.21 o
   4  -2  12          1.21          0.00         8.05 o
   5  -2  12          5.83         14.51         8.12 o
   6  -2  12          1.50          0.00         8.22 o
   7  -2  12        173.50        160.29         7.29 o
   8  -2  12        256.69        249.98         9.02 o
  -5  -1  12         69.50         73.08         7.24 o
  -4  -1  12        173.87        153.65         6.76 o
  -3  -1  12         76.40         65.02         6.21 o
  -2  -1  12         10.24         23.48         6.84 o
  -1  -1  12        415.29        425.39        21.04 o
   0  -1  12        795.00        775.95        10.09 o
   1  -1  12        302.90        299.23         9.15 o
   2  -1  12          8.14         16.10         8.02 o
   3  -1  12         99.45        110.10        11.78 o
   4  -1  12        279.00        274.47         7.50 o
   5  -1  12          2.52          0.00         8.06 o
   6  -1  12        238.31        230.57        11.07 o
   7  -1  12        470.15        448.74        12.95 o
   8  -1  12        448.24        446.52         7.96 o
   9  -1  12        247.10        226.49         8.70 o
  -6   0  12         91.12         95.33         6.94 o
  -5   0  12        108.78         93.10         6.21 o
  -4   0  12          0.41          0.18         5.70 o
  -3   0  12         59.64         53.46         6.49 o
  -2   0  12        157.72        154.14         7.22 o
  -1   0  12        104.00         92.72         6.62 o
   0   0  12          3.41          3.68         6.13 o
   1   0  12         62.74         66.88         6.50 o
   2   0  12        277.88        280.86         7.42 o
   3   0  12        142.59        139.00        10.83 o
   4   0  12          4.78         14.09         9.18 o
   5   0  12        231.11        252.97         8.67 o
   6   0  12        391.88        391.68        11.61 o
   7   0  12        401.81        389.38        15.51 o
   8   0  12          4.61         11.96         7.95 o
   9   0  12          7.48          8.86         6.77 o
  -6   1  12         32.11         34.50         8.60 o
  -5   1  12        477.90        459.83        11.33 o
  -4   1  12        910.99        858.93         9.04 o
  -3   1  12        569.01        508.22         7.78 o
  -2   1  12         32.40         31.36         5.49 o
  -1   1  12        210.18        222.04         6.80 o
   0   1  12        387.69        354.37        19.22 o
   1   1  12        386.42        387.52        13.05 o
   2   1  12         49.45         63.32         6.51 o
   3   1  12        823.99        853.95        37.88 o
   4   1  12        423.64        414.32         9.04 o
   5   1  12        180.24        202.94        13.25 o
   6   1  12         10.21         29.05         7.92 o
   7   1  12          1.08          0.00         7.61 o
   8   1  12         13.60         17.47         8.15 o
   9   1  12         53.31         64.71        11.63 o
  10   1  12          1.17         12.34         5.82 o
  -7   2  12         68.86         76.77         8.27 o
  -6   2  12        285.57        297.62         7.28 o
  -5   2  12        428.62        442.67         7.55 o
  -4   2  12        397.53        401.20        25.52 o
  -3   2  12          1.63          4.52         6.85 o
  -2   2  12        138.50        126.47         6.59 o
  -1   2  12        223.73        241.54         6.85 o
   0   2  12          1.21          9.29         6.23 o
   1   2  12        124.79        141.65         9.00 o
   2   2  12         43.87         43.20         6.80 o
   3   2  12        396.66        415.73         7.75 o
   4   2  12        619.03        587.33         7.99 o
   5   2  12         51.66         41.54         8.02 o
   6   2  12        605.24        604.33        24.28 o
   7   2  12        230.26        235.62        12.39 o
   8   2  12          0.18         18.47         7.91 o
   9   2  12        101.02         87.59         6.73 o
  10   2  12        220.50        220.73         8.68 o
  -7   3  12        318.39        311.91         7.25 o
  -6   3  12        269.37        245.33        20.51 o
  -5   3  12         33.15         44.25         7.95 o
  -4   3  12          2.06          7.21         6.71 o
  -3   3  12          3.85         17.82         5.45 o
  -2   3  12         22.97         13.39         5.98 o
  -1   3  12         15.38          8.74         6.98 o
   0   3  12        977.06       1085.74        27.29 o
   1   3  12       1045.63       1072.47        16.33 o
   2   3  12        345.61        362.31        14.69 o
   3   3  12        126.69        115.56        13.91 o
   4   3  12        162.17        179.80         6.15 o
   5   3  12         64.42         46.46        11.39 o
   6   3  12         43.33         48.52        10.91 o
   7   3  12        185.91        204.14         6.90 o
   8   3  12        684.40        718.39        26.27 o
   9   3  12        674.41        656.46         9.47 o
  10   3  12        327.11        292.86        10.58 o
  -7   4  12         25.15         26.40         7.39 o
  -6   4  12          0.69          2.86         5.36 o
  -5   4  12         23.44         19.82         5.34 o
  -4   4  12         27.01         30.31         6.37 o
  -3   4  12         40.04         49.01         5.52 o
  -2   4  12       1202.32       1232.73        33.37 o
  -1   4  12       1413.25       1564.61       205.29 o
   0   4  12       1391.41       1490.41        31.07 o
   1   4  12        416.98        428.78         8.99 o
   2   4  12          1.10         10.72         5.34 o
   3   4  12        158.86        157.80         8.75 o
   4   4  12        161.89        175.65         6.93 o
   5   4  12          0.08          1.13         6.95 o
   6   4  12        113.54        118.00         7.88 o
   7   4  12        749.69        780.14         8.77 o
   8   4  12        802.61        794.32        13.15 o
   9   4  12        415.70        386.16         8.75 o
  10   4  12          5.22          3.61        26.37 o
  -7   5  12         39.91         32.15         6.07 o
  -6   5  12         34.31         39.90         5.11 o
  -5   5  12         55.25         58.69        14.17 o
  -4   5  12        341.32        297.42        18.46 o
  -3   5  12        699.59        729.03        72.22 o
  -2   5  12        711.91        730.12        12.07 o
  -1   5  12        577.98        680.91        33.89 o
   0   5  12          3.15          6.16         7.48 o
   1   5  12        217.05        236.25         5.91 o
   2   5  12        104.67        125.41         6.48 o
   3   5  12          1.08          0.00         7.66 o
   4   5  12        388.77        380.91         7.17 o
   5   5  12        709.14        745.48        13.48 o
   6   5  12        559.00        597.29         8.09 o
   7   5  12        151.86        152.84         6.35 o
   8   5  12         24.17         16.28         6.06 o
   9   5  12         93.61        112.59        11.23 o
  10   5  12         32.39         28.53         6.43 o
  -7   6  12        132.96        120.69         5.25 o
  -6   6  12          0.23          0.00         6.32 o
  -5   6  12        392.92        397.27        14.84 o
  -4   6  12        792.42        753.56         6.64 o
  -3   6  12        505.77        492.52         6.02 o
  -2   6  12         64.45         77.21         7.60 o
  -1   6  12        316.94        403.56        55.17 o
   0   6  12        466.24        497.31         9.02 o
   1   6  12        187.71        176.59        10.16 o
   2   6  12        129.94        132.26        13.82 o
   3   6  12        383.93        411.11        18.12 o
   4   6  12        576.81        587.15         8.65 o
   5   6  12         32.27         48.16         6.17 o
   6   6  12        250.82        247.65         6.51 o
   7   6  12        241.16        290.91        12.01 o
   8   6  12         81.04         78.13         5.59 o
   9   6  12         59.62         50.14         5.89 o
  10   6  12          1.03          0.00         8.07 o
  -7   7  12         31.13         59.85         9.29 o
  -6   7  12         83.56         80.00         6.84 o
  -5   7  12        207.15        213.92         8.02 o
  -4   7  12        291.80        264.76        11.56 o
  -3   7  12         53.14         43.07         7.25 o
  -2   7  12         15.76         23.54         6.32 o
  -1   7  12          4.52          7.32        12.68 o
   0   7  12         79.25         83.85         7.86 o
   1   7  12        442.38        477.84        35.70 o
   2   7  12       1051.79       1138.56        54.84 o
   3   7  12        696.84        706.17         7.78 o
   4   7  12         74.73         87.85        10.66 o
   5   7  12         18.88         39.88         7.37 o
   6   7  12        239.55        261.55         8.42 o
   7   7  12        279.87        313.29        10.08 o
   8   7  12         14.54         15.99         6.71 o
   9   7  12        267.96        211.79         9.94 o
  10   7  12        218.70        216.38         7.84 o
  -7   8  12        422.71        396.29         5.87 o
  -6   8  12         38.14         34.53         4.59 o
  -5   8  12          2.07          0.00        10.78 o
  -4   8  12         34.81         44.73        10.61 o
  -3   8  12         43.06         52.83         6.14 o
  -2   8  12          7.31         18.99         7.34 o
  -1   8  12        730.92        659.18        23.27 o
   0   8  12       1418.03       1464.80        27.66 o
   1   8  12        853.68        905.22        17.42 o
   2   8  12        285.04        280.16         7.52 o
   3   8  12         40.05         57.24        17.14 o
   4   8  12         70.47         63.17         5.39 o
   5   8  12         12.34         10.74         5.26 o
   6   8  12          4.13         18.91         6.09 o
   7   8  12         17.38         11.44         4.81 o
   8   8  12        300.96        338.64         8.71 o
   9   8  12        385.21        371.03        14.14 o
  10   8  12        201.40        193.82         6.82 o
  -6   9  12          4.40          2.59         5.42 o
  -5   9  12         71.60         69.78        14.81 o
  -4   9  12          6.02          0.00         7.32 o
  -3   9  12        114.49        105.12         7.55 o
  -2   9  12        391.85        357.73        31.26 o
  -1   9  12       1058.28       1032.55        54.70 o
   0   9  12       1504.91       1441.69        25.60 o
   1   9  12        383.16        387.54         6.93 o
   2   9  12         11.23         32.48         5.98 o
   3   9  12        229.82        216.27        21.05 o
   4   9  12         28.36         50.37        12.99 o
   5   9  12        375.16        354.29         8.66 o
   6   9  12        560.05        562.39        33.53 o
   7   9  12        350.08        369.88         6.23 o
   8   9  12        368.75        374.37        15.56 o
   9   9  12         88.12         76.68         5.81 o
  -6  10  12        149.16        162.61        25.50 o
  -5  10  12         69.49         68.10         7.47 o
  -4  10  12          6.51          0.00        10.40 o
  -3  10  12        155.14        153.76        12.91 o
  -2  10  12        833.17        766.77         7.73 o
  -1  10  12        350.81        334.28         8.90 o
   0  10  12          2.08         10.88        10.69 o
   1  10  12         75.44         90.29         8.40 o
   2  10  12         49.62         66.04         6.22 o
   3  10  12         72.16         76.16         7.84 o
   4  10  12        372.77        317.07         7.40 o
   5  10  12        902.21        894.99         7.44 o
   6  10  12        969.21        917.23        10.58 o
   7  10  12        169.01        188.92         8.03 o
   8  10  12          0.56          4.67         7.16 o
  -5  11  12        443.77        443.80         9.24 o
  -4  11  12        640.88        590.06        40.74 o
  -3  11  12        164.84        151.27        10.76 o
  -2  11  12          3.98          2.55         6.06 o
  -1  11  12          8.82         30.11         7.27 o
   0  11  12        104.09        114.10         9.69 o
   1  11  12        121.89        121.27         7.26 o
   2  11  12         60.11         52.45         5.42 o
   3  11  12        565.50        609.22         8.62 o
   4  11  12        634.39        640.13        20.00 o
   5  11  12        146.86        174.67        21.89 o
   6  11  12          9.32          0.83         7.15 o
   7  11  12          7.04         13.35         8.16 o
   8  11  12         56.85         43.81         4.71 o
  -4  12  12         16.97         16.55         7.84 o
  -3  12  12         19.85          9.90        13.17 o
  -2  12  12        373.56        364.47        12.19 o
  -1  12  12        206.38        192.12        10.67 o
   0  12  12         73.48         79.95         5.52 o
   1  12  12        424.23        378.96         8.44 o
   2  12  12        586.47        528.70        19.57 o
   3  12  12        554.79        563.13        13.91 o
   4  12  12         67.06         82.28        15.31 o
   5  12  12        113.08        116.30         6.70 o
   6  12  12        146.65        151.91         5.95 o
  -2  13  12          1.03          0.00         6.27 o
  -1  13  12         86.04         84.30         6.55 o
   0  13  12        422.40        385.86        17.70 o
   1  13  12        349.11        324.43         6.25 o
   2  13  12         21.06         24.45         6.35 o
   3  13  12         37.78         42.03        14.31 o
   4  13  12         66.02         94.42         8.12 o
   5  13  12         51.19         48.89         8.18 o
  -1  -2  13          5.13          4.05         9.63 o
   0  -2  13         21.05         22.69         9.90 o
   1  -2  13         99.35        120.53        10.41 o
   2  -2  13        289.64        307.47        14.97 o
   3  -2  13        270.93        256.03        14.26 o
   4  -2  13         31.50         35.90        11.77 o
   5  -2  13          2.52          7.47         8.24 o
   6  -2  13         71.75         83.63         8.54 o
  -3  -1  13        120.04        102.68         7.68 o
  -2  -1  13         71.28         60.11         6.65 o
  -1  -1  13         53.82         49.96         7.01 o
   0  -1  13        311.35        313.03         7.88 o
   1  -1  13        213.79        211.77         9.36 o
   2  -1  13         40.64         37.99         8.14 o
   3  -1  13         10.00         10.47         8.15 o
   4  -1  13         70.29         80.02         8.23 o
   5  -1  13         64.02         72.61         8.27 o
   6  -1  13          1.12          0.00         8.28 o
   7  -1  13        130.18        121.95         7.21 o
  -4   0  13          1.04          1.14         6.85 o
  -3   0  13         56.51         46.12         6.72 o
  -2   0  13        247.34        243.16         7.23 o
  -1   0  13        378.21        354.80         9.37 o
   0   0  13        178.80        174.65         6.87 o
   1   0  13          4.49          4.80         7.15 o
   2   0  13        359.65        350.00        19.46 o
   3   0  13        384.23        376.84        12.61 o
   4   0  13        186.76        200.12         8.54 o
   5   0  13          0.48         10.56         6.52 o
   6   0  13        188.26        187.20         8.65 o
   7   0  13        260.48        257.01         8.88 o
   8   0  13        225.94        215.36         7.37 o
  -5   1  13         11.37          7.20         5.74 o
  -4   1  13        174.87        169.86         9.07 o
  -3   1  13        306.16        273.73         7.19 o
  -2   1  13        202.53        212.07         7.35 o
  -1   1  13        125.79        118.03         6.65 o
   0   1  13          1.73          4.31         6.28 o
   1   1  13          4.09          3.42         6.43 o
   2   1  13          3.64          9.91         6.78 o
   3   1  13          1.35          3.56         6.29 o
   4   1  13         11.98          8.71         7.84 o
   5   1  13        140.13        154.64         8.35 o
   6   1  13        221.45        232.95         8.59 o
   7   1  13        118.31        114.97         9.18 o
   8   1  13         50.41         32.27         8.17 o
   9   1  13         86.75         76.51        10.09 o
  -5   2  13        289.32        270.69         8.09 o
  -4   2  13        364.24        371.86         7.41 o
  -3   2  13        188.74        177.72         6.90 o
  -2   2  13          9.63         15.93         5.56 o
  -1   2  13          2.73          6.01         6.29 o
   0   2  13          9.63         16.37         6.34 o
   1   2  13         16.31         12.94         6.43 o
   2   2  13        107.75         98.45         6.38 o
   3   2  13       1396.91       1324.00        35.51 o
   4   2  13        385.52        405.96         9.73 o
   5   2  13          9.41          3.63         8.46 o
   6   2  13         30.56         35.97         7.82 o
   7   2  13         52.95         66.09         6.47 o
   8   2  13         75.03         76.84        14.00 o
   9   2  13          9.13         18.15         5.80 o
  -6   3  13        223.17        230.22         6.40 o
  -5   3  13        295.93        270.47         9.94 o
  -4   3  13        127.46        121.35         6.78 o
  -3   3  13          4.28          8.53         6.39 o
  -2   3  13        218.47        192.35         6.82 o
  -1   3  13         10.75         19.09         6.50 o
   0   3  13        184.63        205.90         9.86 o
   1   3  13        875.93        885.80        37.76 o
   2   3  13        455.27        426.16        18.76 o
   3   3  13        553.19        561.58        10.09 o
   4   3  13        388.19        395.25         9.68 o
   5   3  13         69.49         72.22         7.91 o
   6   3  13        337.56        317.40        12.81 o
   7   3  13         14.65         21.29         6.42 o
   8   3  13         90.90         85.25         8.72 o
   9   3  13        252.72        244.88        11.79 o
  -6   4  13         56.58         41.50         5.90 o
  -5   4  13          7.46          0.00         8.43 o
  -4   4  13         33.05         33.60         6.43 o
  -3   4  13          2.47         14.95         6.31 o
  -2   4  13         94.48        107.25         5.84 o
  -1   4  13        314.26        309.98         7.04 o
   0   4  13        926.34        953.48        18.64 o
   1   4  13        674.56        703.93        14.40 o
   2   4  13        267.64        278.19         6.34 o
   3   4  13          1.94          2.18         4.92 o
   4   4  13        120.15        124.75         5.95 o
   5   4  13         10.22         26.76         6.91 o
   6   4  13         13.86          0.00        11.40 o
   7   4  13         92.92         90.73         7.83 o
   8   4  13        344.94        368.72        13.68 o
   9   4  13        205.46        192.85        16.54 o
  -6   5  13         42.48         40.63         6.47 o
  -5   5  13        112.14        112.20         8.00 o
  -4   5  13         42.09         35.35         6.01 o
  -3   5  13         33.70         37.98         5.58 o
  -2   5  13        353.57        366.66         6.62 o
  -1   5  13        411.13        411.54         7.16 o
   0   5  13        283.11        313.82         6.96 o
   1   5  13        177.50        202.70         6.82 o
   2   5  13         16.36         19.54         6.64 o
   3   5  13         36.42         39.89         6.39 o
   4   5  13          3.58          4.69        10.91 o
   5   5  13         69.20         80.02         8.61 o
   6   5  13        257.98        268.33         5.96 o
   7   5  13        385.13        372.61        13.50 o
   8   5  13        152.65        181.81         7.01 o
   9   5  13          4.11         18.60        11.47 o
  -6   6  13         78.14         68.60         6.55 o
  -5   6  13         10.67         12.49         4.98 o
  -4   6  13        188.58        196.27         6.68 o
  -3   6  13        529.37        477.61        15.81 o
  -2   6  13        410.10        433.29         9.06 o
  -1   6  13        113.36        116.37        13.64 o
   0   6  13          1.48          1.89         6.58 o
   1   6  13         45.83         49.03         5.59 o
   2   6  13          7.14          5.26         6.20 o
   3   6  13          5.14          4.90         6.15 o
   4   6  13        162.23        179.53         8.19 o
   5   6  13        255.70        298.33         8.05 o
   6   6  13         55.28         60.77        13.81 o
   7   6  13         16.48         27.44         5.96 o
   8   6  13         58.52         45.15         6.98 o
   9   6  13        189.20        196.23         7.55 o
  -6   7  13         15.65          7.16         6.85 o
  -5   7  13        232.64        215.81         5.99 o
  -4   7  13        419.09        407.62         6.93 o
  -3   7  13         77.86        105.97        25.79 o
  -2   7  13          0.51          0.00        11.36 o
  -1   7  13        115.78        126.03         6.70 o
   0   7  13         51.51         66.57         7.69 o
   1   7  13          9.40          5.94         5.44 o
   2   7  13        446.00        427.89        20.29 o
   3   7  13       1733.06       1695.97        59.29 o
   4   7  13       1683.60       1744.09        10.98 o
   5   7  13        834.19        846.28         9.22 o
   6   7  13          0.44          4.33         6.03 o
   7   7  13         34.20         39.98         5.73 o
   8   7  13         39.84         51.85         6.59 o
   9   7  13          5.01          3.83         6.93 o
  -6   8  13        265.45        276.60         6.78 o
  -5   8  13        378.66        354.47         6.51 o
  -4   8  13         87.52         79.32         6.42 o
  -3   8  13         19.31         46.33         7.63 o
  -2   8  13         89.85        105.08         8.24 o
  -1   8  13          1.17          0.07         6.27 o
   0   8  13        149.70        154.57        16.62 o
   1   8  13        547.72        559.71        17.52 o
   2   8  13       1033.40       1284.28       198.96 o
   3   8  13        915.99        954.45        79.60 o
   4   8  13        211.50        235.09        12.74 o
   5   8  13         14.00         27.05        10.62 o
   6   8  13        190.21        168.31         9.98 o
   7   8  13         40.02         35.72         4.94 o
   8   8  13        206.70        218.20        19.84 o
   9   8  13        701.03        673.14         9.29 o
  -5   9  13        143.74        144.00         8.22 o
  -4   9  13        299.87        243.68         6.16 o
  -3   9  13        201.87        201.94         7.66 o
  -2   9  13         24.75         24.65         5.41 o
  -1   9  13        540.15        496.02        16.37 o
   0   9  13        735.48        730.63        20.60 o
   1   9  13        428.50        456.38         7.47 o
   2   9  13        119.98        121.49         6.49 o
   3   9  13          2.27          3.03         6.03 o
   4   9  13          4.28          8.10         7.46 o
   5   9  13          5.19          3.11         6.16 o
   6   9  13         20.38         29.99         7.75 o
   7   9  13        291.22        269.75         9.92 o
   8   9  13        575.66        609.05        16.45 o
  -5  10  13        189.32        167.11        11.30 o
  -4  10  13         38.99         46.51         6.11 o
  -3  10  13         51.01         58.61         7.62 o
  -2  10  13        304.76        310.14         7.07 o
  -1  10  13        363.73        332.31        14.35 o
   0  10  13        116.25        123.59        17.32 o
   1  10  13         63.59         68.34        13.62 o
   2  10  13        343.63        354.86         8.03 o
   3  10  13        235.76        250.59         5.80 o
   4  10  13          1.96          0.00         5.41 o
   5  10  13        489.12        520.50         8.57 o
   6  10  13        614.44        643.01        28.98 o
   7  10  13        242.56        212.01        22.95 o
   8  10  13         99.89        116.97         8.61 o
  -4  11  13        346.70        332.25         8.49 o
  -3  11  13        402.42        413.82        12.46 o
  -2  11  13        276.35        272.78         9.25 o
  -1  11  13          0.20          0.00         7.42 o
   0  11  13        102.30         96.51         6.42 o
   1  11  13         50.68         42.37         7.62 o
   2  11  13          1.10         10.27         6.16 o
   3  11  13         45.65         52.52         7.64 o
   4  11  13        222.21        239.98         8.17 o
   5  11  13        553.56        525.63        17.89 o
   6  11  13        646.08        651.87        25.62 o
   7  11  13         82.40         79.07         6.43 o
  -3  12  13          6.61          0.00         7.95 o
  -2  12  13         54.05         33.84         8.42 o
  -1  12  13          4.32         19.72         6.24 o
   0  12  13         25.53         32.24         9.21 o
   1  12  13         15.21          8.46        13.29 o
   2  12  13        154.22        119.63        10.03 o
   3  12  13        411.98        405.51         7.30 o
   4  12  13        202.98        188.69        10.29 o
   5  12  13          2.57         22.57         8.36 o
  -1  13  13         16.73         33.88        16.70 o
   0  13  13        277.63        251.21         6.13 o
   1  13  13        323.63        328.09         9.07 o
   2  13  13        176.60        199.53        15.24 o
   3  13  13        127.79        151.53         9.70 o
   0  -1  14         41.39         45.19        10.34 o
   1  -1  14         91.81        107.87         9.26 o
   2  -1  14        120.05        118.51         8.77 o
   3  -1  14         44.52         60.52         8.49 o
   4  -1  14          7.32         20.01        11.93 o
  -2   0  14          0.10         12.26         6.93 o
  -1   0  14        162.99        140.07         8.34 o
   0   0  14        497.80        457.37         8.22 o
   1   0  14        472.62        452.91        12.46 o
   2   0  14        144.44        137.04         8.41 o
   3   0  14          5.48          6.72         8.09 o
   4   0  14         90.83        105.00        12.22 o
   5   0  14         18.01         24.80         8.41 o
   6   0  14         27.50         38.62         9.67 o
  -3   1  14         29.51         39.71         5.84 o
  -2   1  14        217.59        207.32         7.02 o
  -1   1  14        351.76        324.90         9.47 o
   0   1  14        184.41        156.60         6.95 o
   1   1  14          3.39          0.00         6.52 o
   2   1  14         25.30         23.38         6.67 o
   3   1  14         25.71         23.61         8.05 o
   4   1  14          0.11          1.75        11.36 o
   5   1  14         40.58         47.03        13.68 o
   6   1  14        322.04        341.26         9.05 o
   7   1  14        142.01        132.44         6.87 o
  -4   2  14        181.99        179.42         7.15 o
  -3   2  14        207.63        202.59         7.14 o
  -2   2  14        112.78         93.80         6.84 o
  -1   2  14         13.85         15.94         6.47 o
   0   2  14         16.55         24.90         5.63 o
   1   2  14         74.87         65.51         6.61 o
   2   2  14          0.68         13.22         6.79 o
   3   2  14         34.35         37.76         6.95 o
   4   2  14        347.81        327.32         9.31 o
   5   2  14        578.33        576.57        36.38 o
   6   2  14        282.91        278.53        20.06 o
   7   2  14         39.78         52.01         8.14 o
   8   2  14         12.85         13.88         8.16 o
  -4   3  14        241.04        236.03         6.35 o
  -3   3  14         73.42         82.64         6.67 o
  -2   3  14          2.87         16.57         6.48 o
  -1   3  14         10.28         16.71         6.45 o
   0   3  14         12.15         16.95         5.60 o
   1   3  14         44.32         51.48         6.62 o
   2   3  14        665.04        663.61        24.42 o
   3   3  14       1464.23       1419.95        79.29 o
   4   3  14        311.23        319.90        20.98 o
   5   3  14          0.51          1.48         6.27 o
   6   3  14          6.47          9.24         6.53 o
   7   3  14          6.51         19.90        17.41 o
   8   3  14          6.47         15.50         6.60 o
  -5   4  14        112.47         98.37         6.79 o
  -4   4  14          0.52          9.96         6.94 o
  -3   4  14        118.66        108.51         6.91 o
  -2   4  14        247.04        220.28         6.51 o
  -1   4  14          0.33          0.00         5.53 o
   0   4  14        218.96        217.41        13.62 o
   1   4  14        358.48        402.19        12.45 o
   2   4  14        320.99        326.42        14.46 o
   3   4  14        442.80        469.11        12.71 o
   4   4  14        365.80        366.38        10.23 o
   5   4  14         64.74         63.34         6.53 o
   6   4  14        308.65        326.61        15.65 o
   7   4  14          0.12          4.23         8.30 o
   8   4  14         80.76         79.02         8.27 o
  -5   5  14         33.22         39.97        10.59 o
  -4   5  14         94.51         96.81         5.83 o
  -3   5  14         50.23         48.20         5.68 o
  -2   5  14         22.58         12.86         6.48 o
  -1   5  14         33.23         46.24         5.17 o
   0   5  14        493.76        460.80        10.48 o
   1   5  14        502.62        545.72         7.54 o
   2   5  14          4.07          6.40         8.10 o
   3   5  14        143.51        162.00         7.11 o
   4   5  14        339.86        352.21         6.52 o
   5   5  14          8.78         15.97         5.79 o
   6   5  14         48.02         50.96         5.51 o
   7   5  14        248.84        246.00         8.57 o
   8   5  14        372.43        423.60         9.04 o
  -5   6  14          6.50          8.74         5.06 o
  -4   6  14          4.72          7.28         5.61 o
  -3   6  14        270.11        254.19         6.92 o
  -2   6  14        581.32        530.75         8.27 o
  -1   6  14        517.19        512.25         7.50 o
   0   6  14         54.87         58.08         6.98 o
   1   6  14          2.16          4.66         5.37 o
   2   6  14         53.13         70.00         6.29 o
   3   6  14          5.46          0.00        16.76 o
   4   6  14        182.39        177.13         6.84 o
   5   6  14        363.84        325.82         8.98 o
   6   6  14        923.85        956.95         9.96 o
   7   6  14        611.98        627.92        17.67 o
   8   6  14        154.48        162.98         7.21 o
  -5   7  14        115.19         93.55         6.93 o
  -4   7  14        357.32        341.65         7.24 o
  -3   7  14        287.35        255.06         6.82 o
  -2   7  14         84.99         85.05         7.25 o
  -1   7  14         10.35         18.86         9.46 o
   0   7  14        108.06        108.43         6.14 o
   1   7  14        101.25        120.73        14.52 o
   2   7  14         31.13         36.49         7.84 o
   3   7  14        693.84        739.83        27.00 o
   4   7  14       1061.42       1052.67        21.17 o
   5   7  14        729.71        756.94        13.16 o
   6   7  14        192.97        213.77        12.68 o
   7   7  14         29.32         34.63         5.83 o
   8   7  14          7.48          1.42         6.01 o
  -4   8  14        160.10        152.57         7.85 o
  -3   8  14         12.03         18.57         6.28 o
  -2   8  14         23.36         23.47         9.53 o
  -1   8  14        182.35        181.37         6.78 o
   0   8  14        151.51        164.69        12.81 o
   1   8  14         12.57         27.14        10.16 o
   2   8  14        229.15        227.48         9.93 o
   3   8  14        567.27        601.05        10.21 o
   4   8  14        258.62        284.33         6.95 o
   5   8  14          2.84          7.78         7.86 o
   6   8  14        105.25         96.50         6.74 o
   7   8  14         27.16         34.73         5.60 o
   8   8  14         30.33         25.21         5.59 o
  -4   9  14         35.45         26.88        16.05 o
  -3   9  14         89.43        109.71         7.82 o
  -2   9  14         35.16         22.66        13.64 o
  -1   9  14          0.22         24.96         8.98 o
   0   9  14         47.75         65.05        14.33 o
   1   9  14        213.40        227.18         6.86 o
   2   9  14        288.40        298.36        30.72 o
   3   9  14        160.98        159.58        10.58 o
   4   9  14         12.31         14.96         5.59 o
   5   9  14         17.08          6.95        27.80 o
   6   9  14         22.62         26.76        10.85 o
   7   9  14         20.89         23.00         6.37 o
  -3  10  14          3.36          0.00         5.69 o
  -2  10  14        109.26        109.81        10.66 o
  -1  10  14        486.42        445.86         7.58 o
   0  10  14        427.45        429.33        22.18 o
   1  10  14        117.22        151.38         8.23 o
   2  10  14         25.90         30.89         6.46 o
   3  10  14        119.67        110.24         8.24 o
   4  10  14         35.36         30.38         5.33 o
   5  10  14          0.58          0.00         6.27 o
   6  10  14         41.41         43.24         7.80 o
  -2  11  14        207.72        209.65         7.81 o
  -1  11  14        222.00        212.34        16.23 o
   0  11  14        140.14        138.61         8.06 o
   1  11  14          5.15         15.07        10.51 o
   2  11  14        131.63        130.88         6.36 o
   3  11  14         94.75         86.03         5.62 o
   4  11  14         11.10         23.16         7.56 o
   5  11  14        380.76        332.28        13.80 o
  -1  12  14          2.40          0.45        12.57 o
   0  12  14        264.51        271.01         8.15 o
   1  12  14        153.74        141.17         6.63 o
   2  12  14          1.42          0.00        22.43 o
   3  12  14         89.09         98.42        10.96 o
   1   1  15        113.37        118.20         8.40 o
   2   1  15          0.10          0.00         7.08 o
   3   1  15         47.40         62.97         8.42 o
   4   1  15         29.24         33.37         6.91 o
  -1   2  15        150.08        154.48         7.04 o
   0   2  15         18.76         14.14         6.62 o
   1   2  15          3.94         10.39         6.67 o
   2   2  15          2.84          2.20         6.59 o
   3   2  15          1.74         11.50         9.22 o
   4   2  15         55.54         44.83         6.80 o
   5   2  15        266.99        243.19        12.51 o
  -2   3  15         44.35         32.75         6.70 o
  -1   3  15          6.06         13.99         6.66 o
   0   3  15        129.30        128.51         5.92 o
   1   3  15         98.44        105.70         9.88 o
   2   3  15         22.55         38.77         8.12 o
   3   3  15        144.23        139.25         7.33 o
   4   3  15        164.07        178.57        12.68 o
   5   3  15        216.23        216.00        12.14 o
   6   3  15         82.84         84.30        12.01 o
  -3   4  15          3.51         11.43         6.70 o
  -2   4  15         85.20         76.30         5.92 o
  -1   4  15         80.65         81.93         6.68 o
   0   4  15         11.40          9.97         6.51 o
   1   4  15          8.10         20.62         6.92 o
   2   4  15        296.41        317.82         6.49 o
   3   4  15        525.95        507.80        31.67 o
   4   4  15         99.73        104.69         6.32 o
   5   4  15         26.26         11.01        11.23 o
   6   4  15          3.20          7.32         9.18 o
   7   4  15          2.94          0.00        12.45 o
  -3   5  15         24.51         19.39         5.85 o
  -2   5  15          3.54          1.44         6.48 o
  -1   5  15         81.52         86.29         7.13 o
   0   5  15        369.17        343.79        13.66 o
   1   5  15        223.01        220.88        12.53 o
   2   5  15        107.12        119.80         7.04 o
   3   5  15         20.32         11.99         8.02 o
   4   5  15          0.94          4.26         5.56 o
   5   5  15         92.66         91.05         7.57 o
   6   5  15         39.00         46.17         6.66 o
   7   5  15        157.54        153.91         8.59 o
  -3   6  15          3.78          2.48         5.59 o
  -2   6  15         40.54         40.54         6.61 o
  -1   6  15        197.25        214.32        11.29 o
   0   6  15        312.44        284.50         6.41 o
   1   6  15         99.79         96.51         5.05 o
   2   6  15          1.84         14.38         6.44 o
   3   6  15          5.72         21.91         5.79 o
   4   6  15          4.04          5.10         5.76 o
   5   6  15        105.39         97.56         9.10 o
   6   6  15        324.20        305.30         7.18 o
   7   6  15        265.27        271.38         7.50 o
  -3   7  15        197.74        193.56         6.29 o
  -2   7  15        245.31        215.64         7.10 o
  -1   7  15         58.16         56.26         5.81 o
   0   7  15          3.74          8.55         9.06 o
   1   7  15         37.43         22.30         9.51 o
   2   7  15         88.57        105.70         6.71 o
   3   7  15         87.15         95.03         6.71 o
   4   7  15          2.00         19.01         7.91 o
   5   7  15         25.91         36.55         5.67 o
   6   7  15        328.01        327.94         9.18 o
   7   7  15        373.63        390.69        11.00 o
  -3   8  15        243.51        225.15         6.46 o
  -2   8  15         75.57         71.98         5.13 o
  -1   8  15          5.24          7.32         5.45 o
   0   8  15        101.59        105.08         5.69 o
   1   8  15         43.25         42.69         5.72 o
   2   8  15         27.48         36.65         8.45 o
   3   8  15        367.80        393.61        16.91 o
   4   8  15        424.45        462.52         7.55 o
   5   8  15        156.44        161.42         6.81 o
   6   8  15         27.84         27.34         8.13 o
  -2   9  15         41.44         33.57        16.61 o
  -1   9  15        111.30         85.49         6.89 o
   0   9  15         26.95         29.22         6.43 o
   1   9  15         45.14         57.25         7.92 o
   2   9  15        278.51        273.37         7.14 o
   3   9  15        461.92        511.49        68.62 o
   4   9  15        250.34        284.37        13.62 o
   5   9  15         13.12         25.49         6.65 o
   6   9  15        163.20        155.66         9.02 o
  -1  10  15         79.49         82.30         9.59 o
   0  10  15        214.73        200.22         5.98 o
   1  10  15        273.48        282.71        30.37 o
   2  10  15        115.83        111.39         8.62 o
   3  10  15         17.02         30.96        19.05 o
   4  10  15          4.91          6.56        11.39 o
   5  10  15         53.09         56.59         5.71 o
   1  11  15          1.58         10.69         5.54 o
   2  11  15         88.60         93.10         5.95 o
   3  11  15        120.59        113.64         5.74 o
   2   4  16         16.27         25.76        11.39 o
   3   4  16         64.09         63.82         8.23 o
   0   5  16          2.07          8.46         6.68 o
   1   5  16         66.85         72.31         5.96 o
   2   5  16        424.34        405.48        11.45 o
   3   5  16        503.90        487.56        13.96 o
   4   5  16         24.02         25.58         7.11 o
   0   6  16        342.83        312.58        12.16 o
   1   6  16        240.34        221.92         6.27 o
   2   6  16         93.91        107.69         5.94 o
   3   6  16         20.06         20.61         6.73 o
   4   6  16         11.29          8.25         5.99 o
   0   7  16        186.70        184.64        12.10 o
   1   7  16         18.30         13.36         6.72 o
   2   7  16         65.78         56.81         8.24 o
   3   7  16        231.17        226.86         6.92 o
   4   7  16        108.40        108.30         5.99 o
   0   8  16         33.79         32.59         6.74 o
   1   8  16         61.10         56.76         6.64 o
   2   8  16          2.44          0.21        11.08 o
   3   8  16         53.93         45.55        19.44 o
                                                
